# Supplementary material for: NUDT5 regulates purine metabolism and thiopurine sensitivity by interacting with PPAT
Source: Science. Author manuscript; Available in PMC 2026 Jan 30. (PMC12853130; doi:10.1126/science.adx9717)
Supplement: Table S1 [file NIHMS2134690-supplement-Table_S1.xlsx]

## Sheet: Proteins
Table S1. Proteomics analysis of WT and NUDT5 null HeLa cells treated with vehicle or 0.5 µg/mL 6-TG for 24 hours
Protein FDR Confidence Combined	Master	Accession	Description	% Coverage	# Peptides	# PSMs	# Unique Peptides	MW in kDa	Gene Symbol	Abundance WT-MOCK-1	Abundance WT-MOCK-2	Abundance WT-MOCK-3	Abundance WT-MOCK-4	Abundance WT-6TG-1	Abundance WT-6TG-2	Abundance WT-6TG-3	Abundance WT-6TG-4	Abundance NUDT5-MOCK-1	Abundance NUDT5-MOCK-2	Abundance NUDT5-MOCK-3	Abundance NUDT5-MOCK-4	Abundance NUDT5-6TG-1	Abundance NUDT5-6TG-2	Abundance NUDT5-6TG-3	Abundance NUDT5-6TG-4	Norm. Abund. WT-MOCK-1	Norm. Abund. WT-MOCK-2	Norm. Abund. WT-MOCK-3	Norm. Abund. WT-MOCK-4	Norm. Abund. WT-6TG-1	Norm. Abund. WT-6TG-2	Norm. Abund. WT-6TG-3	Norm. Abund. WT-6TG-4	Norm. Abund. NUDT5-MOCK-1	Norm. Abund. NUDT5-MOCK-2	Norm. Abund. NUDT5-MOCK-3	Norm. Abund. NUDT5-MOCK-4	Norm. Abund. NUDT5-6TG-1	Norm. Abund. NUDT5-6TG-2	Norm. Abund. NUDT5-6TG-3	Norm. Abund. NUDT5-6TG-4
High	Master Protein	Q15149	Plectin OS=Homo sapiens OX=9606 GN=PLEC PE=1 SV=3	72	367	3035	357	531.5	PLEC	1.18097e+08	1.09933e+08	1.37911e+08	1.29749e+08	9.96642e+07	9.71968e+07	1.05303e+08	1.27562e+08	1.60033e+08	1.95711e+08	1.42659e+08	1.60567e+08	1.08929e+08	1.55672e+08	1.47957e+08	1.27432e+08	2.09303e+08	2.06385e+08	2.08915e+08	2.06245e+08	1.63523e+08	1.67265e+08	1.63959e+08	1.65853e+08	1.98361e+08	1.95711e+08	2.01746e+08	1.98509e+08	1.8347e+08	1.89316e+08	1.95055e+08	1.96031e+08
High	Master Protein	Q09666	Neuroblast differentiation-associated protein AHNAK OS=Homo sapiens OX=9606 GN=AHNAK PE=1 SV=2	76	282	1827	280	628.7	AHNAK	8.1618e+07	7.61005e+07	9.69137e+07	9.32476e+07	7.04608e+07	6.85097e+07	7.46397e+07	8.98294e+07	1.02706e+08	1.28127e+08	9.40987e+07	1.05458e+08	6.69614e+07	9.88928e+07	9.38438e+07	8.08069e+07	1.44652e+08	1.42869e+08	1.4681e+08	1.48223e+08	1.15608e+08	1.17898e+08	1.16215e+08	1.16794e+08	1.27304e+08	1.28127e+08	1.33073e+08	1.30378e+08	1.12784e+08	1.20266e+08	1.23717e+08	1.24307e+08
High	Master Protein	P35579	Myosin-9 OS=Homo sapiens OX=9606 GN=MYH9 PE=1 SV=4	64	150	1693	131	226.4	MYH9	4.72938e+07	4.6579e+07	5.52232e+07	5.29086e+07	7.20474e+07	6.51895e+07	7.40512e+07	8.84129e+07	6.2938e+07	7.6344e+07	5.07802e+07	5.99911e+07	5.69238e+07	7.32154e+07	6.33604e+07	5.49227e+07	8.38188e+07	8.74461e+07	8.3655e+07	8.41017e+07	1.18211e+08	1.12184e+08	1.15299e+08	1.14952e+08	7.80115e+07	7.6344e+07	7.18126e+07	7.41672e+07	9.58778e+07	8.90389e+07	8.35295e+07	8.44886e+07
High	Master Protein	P60709	Actin, cytoplasmic 1 OS=Homo sapiens OX=9606 GN=ACTB PE=1 SV=1	71	22	1667	6	41.7	ACTB	2.20673e+08	1.89893e+08	2.36322e+08	2.24456e+08	2.44735e+08	2.3326e+08	2.60026e+08	2.95574e+08	3.15645e+08	3.88896e+08	2.81682e+08	3.14257e+08	2.27915e+08	3.17098e+08	3.00456e+08	2.5271e+08	3.91098e+08	3.56501e+08	3.57992e+08	3.56787e+08	4.01547e+08	4.01416e+08	4.04865e+08	3.84298e+08	3.91242e+08	3.88896e+08	3.98351e+08	3.88517e+08	3.83881e+08	3.8563e+08	3.96098e+08	3.88749e+08
High	Master Protein	P08238	Heat shock protein HSP 90-beta OS=Homo sapiens OX=9606 GN=HSP90AB1 PE=1 SV=4	74	59	1591	35	83.2	HSP90AB1	9.11153e+07	9.38983e+07	1.07325e+08	1.00404e+08	1.47411e+08	1.39794e+08	1.5791e+08	1.78002e+08	1.27568e+08	1.50711e+08	1.03549e+08	1.20257e+08	1.08605e+08	1.38807e+08	1.25982e+08	1.00813e+08	1.61484e+08	1.76282e+08	1.62582e+08	1.59599e+08	2.41863e+08	2.40571e+08	2.45868e+08	2.31434e+08	1.5812e+08	1.50711e+08	1.46437e+08	1.48674e+08	1.82925e+08	1.68806e+08	1.66085e+08	1.55083e+08
High	Master Protein	P07900	Heat shock protein HSP 90-alpha OS=Homo sapiens OX=9606 GN=HSP90AA1 PE=1 SV=5	71	53	1555	28	84.6	HSP90AA1	2.45409e+07	2.38583e+07	2.76553e+07	2.60649e+07	3.89698e+07	3.5188e+07	3.94854e+07	4.70648e+07	3.58244e+07	4.27184e+07	2.79027e+07	3.24378e+07	3.03723e+07	4.01485e+07	3.58769e+07	2.9496e+07	4.34939e+07	4.4791e+07	4.18937e+07	4.14318e+07	6.39394e+07	6.05548e+07	6.14795e+07	6.11925e+07	4.44043e+07	4.27184e+07	3.94597e+07	4.01029e+07	5.11566e+07	4.88255e+07	4.72974e+07	4.53743e+07
High	Master Protein	P08670	Vimentin OS=Homo sapiens OX=9606 GN=VIM PE=1 SV=4	84	49	1450	46	53.6	VIM	7.31704e+07	6.8056e+07	8.45398e+07	8.13143e+07	5.64501e+07	5.7239e+07	6.04768e+07	7.57605e+07	6.84316e+07	8.75392e+07	6.14034e+07	6.8733e+07	4.68326e+07	6.49012e+07	6.23253e+07	5.43779e+07	1.2968e+08	1.27766e+08	1.28065e+08	1.29254e+08	9.26199e+07	9.85023e+07	9.41635e+07	9.8502e+07	8.48208e+07	8.75392e+07	8.6836e+07	8.49749e+07	7.88809e+07	7.89279e+07	8.2165e+07	8.36505e+07
High	Master Protein	Q13813	Spectrin alpha chain, non-erythrocytic 1 OS=Homo sapiens OX=9606 GN=SPTAN1 PE=1 SV=3	76	186	1333	186	284.4	SPTAN1	4.37403e+07	3.89381e+07	5.09027e+07	5.01899e+07	3.78685e+07	3.50916e+07	3.89637e+07	4.83281e+07	6.98475e+07	8.66152e+07	6.17186e+07	6.87016e+07	4.95164e+07	6.81625e+07	6.345e+07	5.56544e+07	7.75208e+07	7.31014e+07	7.71101e+07	7.97801e+07	6.21323e+07	6.03889e+07	6.06672e+07	6.2835e+07	8.65758e+07	8.66152e+07	8.72816e+07	8.4936e+07	8.34014e+07	8.28939e+07	8.36477e+07	8.56142e+07
High	Master Protein	P10809	60 kDa heat shock protein, mitochondrial OS=Homo sapiens OX=9606 GN=HSPD1 PE=1 SV=2	80	49	1270	49	61	HSPD1	1.33642e+08	1.23787e+08	1.57793e+08	1.49658e+08	1.10994e+08	1.11485e+08	1.23332e+08	1.45368e+08	2.09192e+08	2.65527e+08	2.01096e+08	2.27438e+08	1.40926e+08	2.03592e+08	1.98961e+08	1.73282e+08	2.36854e+08	2.32395e+08	2.39034e+08	2.37891e+08	1.82112e+08	1.91854e+08	1.9203e+08	1.89005e+08	2.59293e+08	2.65527e+08	2.84388e+08	2.81182e+08	2.37365e+08	2.47592e+08	2.62295e+08	2.66563e+08
High	Master Protein	P78527	DNA-dependent protein kinase catalytic subunit OS=Homo sapiens OX=9606 GN=PRKDC PE=1 SV=3	52	209	1252	209	468.8	PRKDC	3.57045e+07	3.32811e+07	4.1405e+07	3.88383e+07	2.87815e+07	2.72869e+07	2.95906e+07	3.76692e+07	6.57078e+07	8.01595e+07	5.93885e+07	6.57554e+07	4.39564e+07	6.37298e+07	5.74757e+07	5.10846e+07	6.32791e+07	6.24811e+07	6.27225e+07	6.17359e+07	4.72229e+07	4.69579e+07	4.60731e+07	4.89766e+07	8.14447e+07	8.01595e+07	8.39865e+07	8.12936e+07	7.40366e+07	7.75032e+07	7.57717e+07	7.85844e+07
High	Master Protein	P11142	Heat shock cognate 71 kDa protein OS=Homo sapiens OX=9606 GN=HSPA8 PE=1 SV=1	77	49	1209	33	70.9	HSPA8	9.90485e+07	9.58316e+07	1.13142e+08	1.06052e+08	1.26092e+08	1.20153e+08	1.34333e+08	1.52829e+08	1.38917e+08	1.71465e+08	1.15455e+08	1.38481e+08	1.08783e+08	1.42217e+08	1.33617e+08	1.11646e+08	1.75544e+08	1.79912e+08	1.71393e+08	1.68576e+08	2.06883e+08	2.0677e+08	2.0916e+08	1.98704e+08	1.72188e+08	1.71465e+08	1.63275e+08	1.71205e+08	1.83225e+08	1.72953e+08	1.7615e+08	1.71748e+08
High	Master Protein	Q01082	Spectrin beta chain, non-erythrocytic 1 OS=Homo sapiens OX=9606 GN=SPTBN1 PE=1 SV=2	69	164	1203	148	274.4	SPTBN1	3.57899e+07	3.27618e+07	4.1537e+07	4.00372e+07	3.04114e+07	2.87164e+07	3.19528e+07	3.88667e+07	5.96798e+07	7.42137e+07	5.30529e+07	5.9658e+07	4.01732e+07	5.71506e+07	5.40588e+07	4.69515e+07	6.34304e+07	6.15061e+07	6.29224e+07	6.36418e+07	4.98972e+07	4.94179e+07	4.97511e+07	5.05336e+07	7.3973e+07	7.42137e+07	7.50268e+07	7.37554e+07	6.76645e+07	6.95021e+07	7.1267e+07	7.22264e+07
High	Master Protein	P68032	Actin, alpha cardiac muscle 1 OS=Homo sapiens OX=9606 GN=ACTC1 PE=1 SV=1	47	16	1070	3	42	ACTC1	2.03095e+07	1.78417e+07	2.10173e+07	1.99093e+07	2.19214e+07	2.04161e+07	2.41912e+07	2.63749e+07	2.85782e+07	3.71675e+07	2.51101e+07	2.84179e+07	2.25369e+07	3.01558e+07	2.79671e+07	2.18529e+07	3.59945e+07	3.34955e+07	3.1838e+07	3.16471e+07	3.59673e+07	3.5134e+07	3.76662e+07	3.4292e+07	3.54227e+07	3.71675e+07	3.55104e+07	3.51331e+07	3.79594e+07	3.66731e+07	3.68697e+07	3.36168e+07
High	Master Protein	P11021	Endoplasmic reticulum chaperone BiP OS=Homo sapiens OX=9606 GN=HSPA5 PE=1 SV=2	61	45	1016	42	72.3	HSPA5	5.90909e+07	5.7034e+07	6.93283e+07	6.50872e+07	1.33626e+08	1.30561e+08	1.40108e+08	1.62577e+08	7.8088e+07	9.93945e+07	7.88066e+07	8.87186e+07	5.73859e+07	8.34484e+07	8.07302e+07	6.76163e+07	1.04727e+08	1.07074e+08	1.05022e+08	1.0346e+08	2.19245e+08	2.24682e+08	2.18151e+08	2.11378e+08	9.67899e+07	9.93945e+07	1.11447e+08	1.09683e+08	9.6656e+07	1.01484e+08	1.06429e+08	1.04015e+08
High	Master Protein	P13639	Elongation factor 2 OS=Homo sapiens OX=9606 GN=EEF2 PE=1 SV=4	73	56	1002	55	95.3	EEF2	4.01804e+07	3.87625e+07	4.66045e+07	4.31164e+07	5.68556e+07	5.24052e+07	5.89523e+07	6.88587e+07	5.5757e+07	6.98439e+07	4.45138e+07	5.25902e+07	5.0065e+07	6.37587e+07	5.51278e+07	4.45825e+07	7.12117e+07	7.27717e+07	7.0599e+07	6.85363e+07	9.32853e+07	9.01839e+07	9.17899e+07	8.95284e+07	6.91107e+07	6.98439e+07	6.29508e+07	6.50175e+07	8.43253e+07	7.75385e+07	7.26764e+07	6.85821e+07
High	Master Protein	P38646	Stress-70 protein, mitochondrial OS=Homo sapiens OX=9606 GN=HSPA9 PE=1 SV=2	69	54	950	53	73.6	HSPA9	4.43001e+07	4.04766e+07	5.16087e+07	4.94004e+07	3.92895e+07	3.77867e+07	4.19512e+07	5.09356e+07	6.25218e+07	7.80491e+07	5.76285e+07	6.50127e+07	4.38445e+07	6.16629e+07	5.90859e+07	5.11061e+07	7.85131e+07	7.59897e+07	7.81796e+07	7.85252e+07	6.44638e+07	6.50269e+07	6.53188e+07	6.62252e+07	7.74957e+07	7.80491e+07	8.14975e+07	8.03755e+07	7.3848e+07	7.49897e+07	7.78944e+07	7.86175e+07
High	Master Protein	P46013	Proliferation marker protein Ki-67 OS=Homo sapiens OX=9606 GN=MKI67 PE=1 SV=2	64	190	946	190	358.5	MKI67	2.38302e+07	2.18741e+07	2.81507e+07	2.71466e+07	1.62088e+07	1.59662e+07	1.77811e+07	2.15936e+07	4.02875e+07	5.08702e+07	3.75689e+07	4.19137e+07	2.59894e+07	3.75753e+07	3.61132e+07	3.10476e+07	4.22342e+07	4.10659e+07	4.26442e+07	4.31513e+07	2.65943e+07	2.74762e+07	2.76854e+07	2.80755e+07	4.99363e+07	5.08702e+07	5.31294e+07	5.18181e+07	4.37744e+07	4.56962e+07	4.76089e+07	4.77611e+07
High	Master Protein	P35580	Myosin-10 OS=Homo sapiens OX=9606 GN=MYH10 PE=1 SV=3	60	145	913	124	228.9	MYH10	1.58653e+07	1.49078e+07	1.8042e+07	1.74654e+07	1.8452e+07	1.73895e+07	1.9224e+07	2.26011e+07	3.18355e+07	3.8023e+07	2.63773e+07	2.98138e+07	2.33185e+07	3.12768e+07	2.85191e+07	2.49316e+07	2.81181e+07	2.79874e+07	2.7331e+07	2.77624e+07	3.02749e+07	2.99255e+07	2.99322e+07	2.93855e+07	3.946e+07	3.8023e+07	3.73024e+07	3.6859e+07	3.92757e+07	3.80365e+07	3.75975e+07	3.83527e+07
High	Master Protein	Q14204	Cytoplasmic dynein 1 heavy chain 1 OS=Homo sapiens OX=9606 GN=DYNC1H1 PE=1 SV=5	54	231	902	231	532.1	DYNC1H1	2.26736e+07	2.25916e+07	2.62618e+07	2.46082e+07	3.48485e+07	3.20914e+07	3.59797e+07	4.19929e+07	3.19453e+07	3.6776e+07	2.47685e+07	2.93793e+07	2.87867e+07	3.57254e+07	3.12047e+07	2.69415e+07	4.01843e+07	4.24128e+07	3.97827e+07	3.91163e+07	5.71774e+07	5.52258e+07	5.60211e+07	5.45982e+07	3.95962e+07	3.6776e+07	3.50272e+07	3.63217e+07	4.84859e+07	4.34465e+07	4.1138e+07	4.14446e+07
High	Master Protein	P04406	Glyceraldehyde-3-phosphate dehydrogenase OS=Homo sapiens OX=9606 GN=GAPDH PE=1 SV=3	84	21	902	21	36	GAPDH	8.52781e+07	8.8202e+07	9.96392e+07	9.47849e+07	1.50413e+08	1.47781e+08	1.6902e+08	1.82825e+08	9.26679e+07	1.0915e+08	7.62105e+07	8.97686e+07	7.45272e+07	1.00445e+08	9.05747e+07	7.58138e+07	1.51138e+08	1.65588e+08	1.50939e+08	1.50667e+08	2.46789e+08	2.54316e+08	2.63168e+08	2.37704e+08	1.14862e+08	1.0915e+08	1.07776e+08	1.10981e+08	1.25527e+08	1.22153e+08	1.19407e+08	1.16626e+08
High	Master Protein	P06733	Alpha-enolase OS=Homo sapiens OX=9606 GN=ENO1 PE=1 SV=2	76	33	902	29	47.1	ENO1	6.83804e+07	6.71401e+07	7.82838e+07	7.39383e+07	1.26401e+08	1.15356e+08	1.30322e+08	1.50495e+08	9.64625e+07	1.1705e+08	7.45145e+07	8.92865e+07	8.71084e+07	1.11711e+08	9.61138e+07	7.79606e+07	1.2119e+08	1.26047e+08	1.18588e+08	1.1753e+08	2.07391e+08	1.98516e+08	2.02914e+08	1.9567e+08	1.19565e+08	1.1705e+08	1.05377e+08	1.10385e+08	1.46718e+08	1.35855e+08	1.26709e+08	1.19928e+08
High	Master Protein	P02545	Prelamin-A/C OS=Homo sapiens OX=9606 GN=LMNA PE=1 SV=1	73	59	866	57	74.1	LMNA	5.72451e+07	5.21043e+07	6.65078e+07	6.56159e+07	5.40163e+07	5.08585e+07	5.60323e+07	6.81023e+07	8.72735e+07	1.07152e+08	7.92784e+07	8.66147e+07	6.0141e+07	8.64106e+07	8.28309e+07	7.08128e+07	1.01455e+08	9.78191e+07	1.00749e+08	1.04301e+08	8.86267e+07	8.75221e+07	8.72433e+07	8.8545e+07	1.08175e+08	1.07152e+08	1.12115e+08	1.07082e+08	1.01297e+08	1.05086e+08	1.09198e+08	1.08933e+08
High	Master Protein	P31327	Carbamoyl-phosphate synthase [ammonia], mitochondrial OS=Homo sapiens OX=9606 GN=CPS1 PE=1 SV=2	62	86	853	82	164.8	CPS1	4.42013e+07	4.12988e+07	5.3268e+07	5.06553e+07	3.9018e+07	3.85983e+07	4.21902e+07	5.16298e+07	6.03863e+07	7.5109e+07	5.47172e+07	6.27965e+07	3.97346e+07	5.96048e+07	5.68884e+07	4.88545e+07	7.83379e+07	7.75332e+07	8.06931e+07	8.05199e+07	6.40184e+07	6.64235e+07	6.56909e+07	6.71278e+07	7.48488e+07	7.5109e+07	7.73804e+07	7.76355e+07	6.69256e+07	7.24868e+07	7.49973e+07	7.51537e+07
High	Master Protein	P19338	Nucleolin OS=Homo sapiens OX=9606 GN=NCL PE=1 SV=3	52	54	845	54	76.6	NCL	6.21151e+07	5.52747e+07	6.98008e+07	6.88691e+07	5.55442e+07	5.32689e+07	5.99667e+07	6.97437e+07	9.01964e+07	1.10544e+08	8.26855e+07	9.21463e+07	6.13511e+07	8.62358e+07	8.53014e+07	7.34248e+07	1.10087e+08	1.03771e+08	1.05738e+08	1.09472e+08	9.11336e+07	9.16702e+07	9.33693e+07	9.06791e+07	1.11798e+08	1.10544e+08	1.16933e+08	1.13921e+08	1.03335e+08	1.04873e+08	1.12455e+08	1.12951e+08
High	Master Protein	P14625	Endoplasmin OS=Homo sapiens OX=9606 GN=HSP90B1 PE=1 SV=1	70	61	841	59	92.4	HSP90B1	4.28104e+07	4.07065e+07	5.12391e+07	4.88204e+07	6.44147e+07	6.26398e+07	6.77104e+07	8.40471e+07	6.54626e+07	8.10591e+07	5.77775e+07	6.52993e+07	4.75266e+07	6.60767e+07	6.12321e+07	5.4525e+07	7.58728e+07	7.64212e+07	7.76197e+07	7.76033e+07	1.05688e+08	1.07796e+08	1.05426e+08	1.09276e+08	8.11408e+07	8.10591e+07	8.17081e+07	8.07297e+07	8.00499e+07	8.03574e+07	8.07238e+07	8.38769e+07
High	Master Protein	P22626	Heterogeneous nuclear ribonucleoproteins A2/B1 OS=Homo sapiens OX=9606 GN=HNRNPA2B1 PE=1 SV=2	74	29	827	24	37.4	HNRNPA2B1	4.16006e+07	3.66949e+07	5.05018e+07	4.65211e+07	3.76168e+07	3.44083e+07	3.89523e+07	4.8666e+07	6.57144e+07	8.62386e+07	5.95486e+07	6.98216e+07	4.0319e+07	6.09268e+07	6.03364e+07	5.1235e+07	7.37287e+07	6.889e+07	7.65027e+07	7.39483e+07	6.17194e+07	5.92131e+07	6.06494e+07	6.32744e+07	8.14529e+07	8.62386e+07	8.42129e+07	8.63207e+07	6.791e+07	7.40945e+07	7.95429e+07	7.88158e+07
High	Master Protein	P15924	Desmoplakin OS=Homo sapiens OX=9606 GN=DSP PE=1 SV=3	61	187	824	187	331.6	DSP	2.54043e+07	2.40756e+07	3.06679e+07	2.83672e+07	1.85193e+07	1.79934e+07	1.98821e+07	2.42755e+07	2.9317e+07	3.67505e+07	2.63724e+07	3.02527e+07	1.98379e+07	2.83951e+07	2.63266e+07	2.27795e+07	4.50239e+07	4.51989e+07	4.64573e+07	4.50914e+07	3.03854e+07	3.09647e+07	3.09568e+07	3.15624e+07	3.63383e+07	3.67505e+07	3.72955e+07	3.74016e+07	3.34134e+07	3.4532e+07	3.4707e+07	3.50422e+07
High	Master Protein	P21333	Filamin-A OS=Homo sapiens OX=9606 GN=FLNA PE=1 SV=4	63	135	815	119	280.6	FLNA	2.54154e+07	2.4596e+07	2.85555e+07	2.7158e+07	3.70473e+07	3.45155e+07	3.84687e+07	4.64751e+07	2.98156e+07	3.50727e+07	2.31519e+07	2.764e+07	2.69876e+07	3.74015e+07	3.33643e+07	2.92962e+07	4.50437e+07	4.61758e+07	4.32573e+07	4.31695e+07	6.07849e+07	5.93976e+07	5.98965e+07	6.04258e+07	3.69564e+07	3.50727e+07	3.27412e+07	3.41715e+07	4.54556e+07	4.54848e+07	4.39849e+07	4.50668e+07
High	Master Protein	P07355	Annexin A2 OS=Homo sapiens OX=9606 GN=ANXA2 PE=1 SV=2	78	33	812	33	38.6	ANXA2	8.17663e+07	7.51698e+07	9.36439e+07	9.0138e+07	6.89808e+07	6.51969e+07	7.15288e+07	9.12826e+07	1.16785e+08	1.48412e+08	1.09503e+08	1.22835e+08	7.54264e+07	1.13252e+08	1.07197e+08	9.37701e+07	1.44914e+08	1.41122e+08	1.41857e+08	1.4328e+08	1.1318e+08	1.12197e+08	1.11372e+08	1.18683e+08	1.44754e+08	1.48412e+08	1.54857e+08	1.51861e+08	1.27042e+08	1.37728e+08	1.41321e+08	1.44248e+08
High	Master Protein	P07437	Tubulin beta chain OS=Homo sapiens OX=9606 GN=TUBB PE=1 SV=2	73	23	807	4	49.6	TUBB	4.39087e+07	4.44379e+07	5.13671e+07	4.72883e+07	7.4714e+07	6.93396e+07	7.72341e+07	9.10664e+07	6.01072e+07	7.54369e+07	4.98289e+07	5.98706e+07	4.99031e+07	6.72606e+07	5.88089e+07	4.82589e+07	7.78194e+07	8.34265e+07	7.78135e+07	7.51679e+07	1.22586e+08	1.19326e+08	1.20255e+08	1.18402e+08	7.45028e+07	7.54369e+07	7.04674e+07	7.40183e+07	8.40527e+07	8.17972e+07	7.75292e+07	7.42376e+07
High	Master Protein	P68371	Tubulin beta-4B chain OS=Homo sapiens OX=9606 GN=TUBB4B PE=1 SV=1	69	22	792	1	49.8	TUBB4B	3.31079e+06	3.42746e+06	3.9417e+06	3.71472e+06	5.74182e+06	5.3408e+06	6.02941e+06	6.97297e+06	4.9906e+06	6.24658e+06	3.76439e+06	4.41023e+06	4.26686e+06	5.22339e+06	4.79259e+06	3.72851e+06	5.8677e+06	6.43462e+06	5.9711e+06	5.90479e+06	9.42084e+06	9.19095e+06	9.38791e+06	9.06609e+06	6.18584e+06	6.24658e+06	5.32355e+06	5.45238e+06	7.18675e+06	6.35229e+06	6.31818e+06	5.73564e+06
High	Master Protein	P58107	Epiplakin OS=Homo sapiens OX=9606 GN=EPPK1 PE=1 SV=3	66	135	775	127	555.3	EPPK1	1.82941e+07	1.75977e+07	2.17907e+07	2.1056e+07	1.46455e+07	1.48486e+07	1.58731e+07	1.97122e+07	2.58575e+07	3.2296e+07	2.30793e+07	2.65353e+07	1.73558e+07	2.4502e+07	2.34053e+07	1.95543e+07	3.24226e+07	3.30374e+07	3.30096e+07	3.34699e+07	2.40294e+07	2.55529e+07	2.47147e+07	2.56293e+07	3.20503e+07	3.2296e+07	3.26384e+07	3.28056e+07	2.92327e+07	2.97974e+07	3.08558e+07	3.00807e+07
High	Master Protein	Q14980	Nuclear mitotic apparatus protein 1 OS=Homo sapiens OX=9606 GN=NUMA1 PE=1 SV=2	67	137	775	136	238.1	NUMA1	2.05631e+07	1.83894e+07	2.41686e+07	2.34123e+07	1.66435e+07	1.60946e+07	1.74578e+07	2.16185e+07	2.89303e+07	3.58838e+07	2.59792e+07	2.86914e+07	1.95388e+07	2.80411e+07	2.64592e+07	2.30402e+07	3.64439e+07	3.45238e+07	3.66118e+07	3.72154e+07	2.73077e+07	2.76972e+07	2.71821e+07	2.81078e+07	3.5859e+07	3.58838e+07	3.67395e+07	3.54713e+07	3.29096e+07	3.41015e+07	3.48818e+07	3.54432e+07
High	Master Protein	O43707	Alpha-actinin-4 OS=Homo sapiens OX=9606 GN=ACTN4 PE=1 SV=2	75	66	751	47	104.8	ACTN4	2.62925e+07	2.4119e+07	2.93443e+07	2.85458e+07	3.01203e+07	2.89394e+07	3.0075e+07	3.78203e+07	4.25109e+07	5.32694e+07	3.58226e+07	4.05618e+07	2.90054e+07	3.86073e+07	3.41761e+07	2.99317e+07	4.65982e+07	4.52803e+07	4.44522e+07	4.53754e+07	4.94196e+07	4.98017e+07	4.68274e+07	4.9173e+07	5.26922e+07	5.32694e+07	5.06598e+07	5.01467e+07	4.88543e+07	4.69512e+07	4.50552e+07	4.60445e+07
High	Master Protein	Q71U36	Tubulin alpha-1A chain OS=Homo sapiens OX=9606 GN=TUBA1A PE=1 SV=1	70	27	733	2	50.1	TUBA1A	1.26653e+06	1.14705e+06	1.44491e+06	1.5284e+06	1.90298e+06	1.5232e+06	1.84182e+06	2.45904e+06	1.70341e+06	2.2234e+06	1.42457e+06	1.89332e+06	1.60236e+06	2.28647e+06	1.60143e+06	1.39024e+06	2.24467e+06	2.15344e+06	2.18883e+06	2.42949e+06	3.12229e+06	2.62127e+06	2.86775e+06	3.19719e+06	2.11137e+06	2.2234e+06	2.0146e+06	2.34072e+06	2.69888e+06	2.78063e+06	2.11121e+06	2.13863e+06
High	Master Protein	P68104	Elongation factor 1-alpha 1 OS=Homo sapiens OX=9606 GN=EEF1A1 PE=1 SV=1	78	29	726	16	50.1	EEF1A1	5.02935e+07	4.84804e+07	5.77223e+07	5.5267e+07	7.27027e+07	6.91516e+07	7.59728e+07	8.80147e+07	6.39253e+07	7.89341e+07	5.19993e+07	6.02788e+07	5.56084e+07	7.35238e+07	6.74167e+07	5.48647e+07	8.91351e+07	9.10157e+07	8.74407e+07	8.78505e+07	1.19286e+08	1.19003e+08	1.18291e+08	1.14435e+08	7.92353e+07	7.89341e+07	7.35367e+07	7.45229e+07	9.36621e+07	8.9414e+07	8.88772e+07	8.43994e+07
High	Master Protein	Q9BQE3	Tubulin alpha-1C chain OS=Homo sapiens OX=9606 GN=TUBA1C PE=1 SV=1	73	28	725	4	49.9	TUBA1C	4.57864e+07	4.43753e+07	5.58475e+07	5.28063e+07	7.70861e+07	7.01259e+07	8.0992e+07	9.47153e+07	6.91463e+07	8.28445e+07	5.30114e+07	5.85031e+07	6.09797e+07	7.19292e+07	6.55551e+07	5.34925e+07	8.11471e+07	8.33091e+07	8.46007e+07	8.3939e+07	1.26478e+08	1.20679e+08	1.26106e+08	1.23147e+08	8.57067e+07	8.28445e+07	7.4968e+07	7.23276e+07	1.02709e+08	8.74747e+07	8.64229e+07	8.22885e+07
High	Master Protein	P12270	Nucleoprotein TPR OS=Homo sapiens OX=9606 GN=TPR PE=1 SV=3	53	140	725	139	267.1	TPR	2.03234e+07	1.90962e+07	2.38331e+07	2.27606e+07	1.61425e+07	1.5793e+07	1.71141e+07	2.0664e+07	3.05527e+07	3.84803e+07	2.73853e+07	3.04961e+07	2.1119e+07	2.99199e+07	2.84647e+07	2.47289e+07	3.60191e+07	3.58507e+07	3.61037e+07	3.61795e+07	2.64856e+07	2.71781e+07	2.6647e+07	2.68668e+07	3.78701e+07	3.84803e+07	3.8728e+07	3.77024e+07	3.55711e+07	3.63863e+07	3.75257e+07	3.8041e+07
High	Master Protein	Q00839	Heterogeneous nuclear ribonucleoprotein U OS=Homo sapiens OX=9606 GN=HNRNPU PE=1 SV=6	54	47	722	47	90.5	HNRNPU	4.00591e+07	3.85032e+07	4.74973e+07	4.65339e+07	3.50075e+07	3.34652e+07	3.79925e+07	4.32994e+07	6.35154e+07	8.00177e+07	6.18031e+07	6.83943e+07	4.37696e+07	6.23866e+07	5.99532e+07	5.15253e+07	7.09967e+07	7.22848e+07	7.19514e+07	7.39686e+07	5.74382e+07	5.75901e+07	5.9155e+07	5.62969e+07	7.87272e+07	8.00177e+07	8.74012e+07	8.45562e+07	7.37218e+07	7.58698e+07	7.90378e+07	7.92623e+07
High	Master Protein	P52272	Heterogeneous nuclear ribonucleoprotein M OS=Homo sapiens OX=9606 GN=HNRNPM PE=1 SV=3	73	52	719	52	77.5	HNRNPM	1.99916e+07	1.83424e+07	2.34182e+07	2.29177e+07	1.82055e+07	1.74863e+07	1.86173e+07	2.30001e+07	2.87628e+07	3.55483e+07	2.69275e+07	3.0137e+07	1.98876e+07	2.87907e+07	2.73219e+07	2.35215e+07	3.5431e+07	3.44355e+07	3.5475e+07	3.64292e+07	2.98705e+07	3.0092e+07	2.89875e+07	2.99042e+07	3.56514e+07	3.55483e+07	3.80805e+07	3.72585e+07	3.3497e+07	3.5013e+07	3.60191e+07	3.61836e+07
High	Master Protein	O75369	Filamin-B OS=Homo sapiens OX=9606 GN=FLNB PE=1 SV=2	64	137	718	121	278	FLNB	2.4388e+07	2.30402e+07	2.80084e+07	2.60503e+07	3.02314e+07	2.83962e+07	3.15471e+07	3.79572e+07	3.64349e+07	4.22741e+07	2.84877e+07	3.39161e+07	3.22895e+07	4.41931e+07	3.97769e+07	3.54244e+07	4.32227e+07	4.3255e+07	4.24286e+07	4.14087e+07	4.96018e+07	4.88669e+07	4.91194e+07	4.9351e+07	4.5161e+07	4.22741e+07	4.0287e+07	4.19307e+07	5.43857e+07	5.37443e+07	5.24388e+07	5.4494e+07
High	Master Protein	P14618	Pyruvate kinase PKM OS=Homo sapiens OX=9606 GN=PKM PE=1 SV=4	72	38	712	38	57.9	PKM	3.21118e+07	3.33321e+07	3.80971e+07	3.50843e+07	5.8438e+07	5.67816e+07	6.25953e+07	7.11223e+07	4.85102e+07	5.71332e+07	3.81957e+07	4.78315e+07	4.22055e+07	5.44614e+07	4.60661e+07	3.87083e+07	5.69117e+07	6.25768e+07	5.77115e+07	5.57687e+07	9.58816e+07	9.77151e+07	9.7462e+07	9.24715e+07	6.01283e+07	5.71332e+07	5.40159e+07	5.91343e+07	7.10874e+07	6.62318e+07	6.073e+07	5.95457e+07
High	Master Protein	Q13885	Tubulin beta-2A chain OS=Homo sapiens OX=9606 GN=TUBB2A PE=1 SV=1	53	19	697	2	49.9	TUBB2A	317633	273737	405437	371521	562033	548698	580083	679115	456179	514982	345073	392963	380725	465921	403678	308774	562941	513907	614177	590557	922149	944251	903199	882969	565433	514982	487997	485822	641262	566618	532178	474992
High	Master Protein	P25705	ATP synthase subunit alpha, mitochondrial OS=Homo sapiens OX=9606 GN=ATP5F1A PE=1 SV=1	64	35	676	35	59.7	ATP5F1A	2.94201e+07	2.87112e+07	3.41536e+07	3.23242e+07	2.64894e+07	2.67178e+07	2.89472e+07	3.36181e+07	3.89816e+07	4.91502e+07	3.72671e+07	4.24165e+07	2.55949e+07	3.79102e+07	3.69664e+07	3.23307e+07	5.21411e+07	5.39016e+07	5.17376e+07	5.13815e+07	4.34621e+07	4.59785e+07	4.50713e+07	4.37095e+07	4.83176e+07	4.91502e+07	5.27026e+07	5.24397e+07	4.311e+07	4.61035e+07	4.87337e+07	4.97349e+07
High	Master Protein	Q562R1	Beta-actin-like protein 2 OS=Homo sapiens OX=9606 GN=ACTBL2 PE=1 SV=2	38	10	654	3	42	ACTBL2	50351	28290	36047.3	34712.3	46186.7	38331.5	50923.4	57320.8	73789.6	87504.9	53409.6	67868.4	34220.7	58343.4	68334.5	55432.9	89236.9	53110.8	54606.3	55177.5	75780.3	65964.5	79288.6	74527.1	91462.1	87504.9	75531.1	83905.9	57638.4	70952.7	90087	85273.5
High	Master Protein	P06748	Nucleophosmin OS=Homo sapiens OX=9606 GN=NPM1 PE=1 SV=2	61	20	641	20	32.6	NPM1	1.30578e+08	1.17698e+08	1.65347e+08	1.63788e+08	1.09853e+08	1.04923e+08	1.17922e+08	1.4593e+08	1.98738e+08	2.49239e+08	1.85906e+08	1.96961e+08	1.37574e+08	1.92705e+08	1.86252e+08	1.58858e+08	2.31423e+08	2.20963e+08	2.50476e+08	2.60352e+08	1.80239e+08	1.80562e+08	1.83607e+08	1.89735e+08	2.46335e+08	2.49239e+08	2.62905e+08	2.43504e+08	2.31718e+08	2.34353e+08	2.45541e+08	2.44375e+08
High	Master Protein	P14866	Heterogeneous nuclear ribonucleoprotein L OS=Homo sapiens OX=9606 GN=HNRNPL PE=1 SV=2	63	27	639	26	64.1	HNRNPL	1.16346e+07	1.09804e+07	1.39408e+07	1.34831e+07	1.05066e+07	1.03378e+07	1.1576e+07	1.39184e+07	1.71814e+07	2.13289e+07	1.59296e+07	1.82382e+07	1.1401e+07	1.62509e+07	1.54945e+07	1.38473e+07	2.06199e+07	2.06144e+07	2.11182e+07	2.14323e+07	1.72387e+07	1.77902e+07	1.80241e+07	1.80964e+07	2.12964e+07	2.13289e+07	2.25274e+07	2.2548e+07	1.92029e+07	1.97631e+07	2.04267e+07	2.13015e+07
High	Master Protein	P0DMV9	Heat shock 70 kDa protein 1B OS=Homo sapiens OX=9606 GN=HSPA1B PE=1 SV=1	66	38	600	33	70	HSPA1B	1.5532e+07	1.49762e+07	1.77917e+07	1.69226e+07	1.86099e+07	1.73457e+07	1.97681e+07	2.29372e+07	2.60557e+07	3.19354e+07	2.18772e+07	2.51531e+07	2.08258e+07	2.71233e+07	2.4963e+07	2.09435e+07	2.75274e+07	2.81158e+07	2.69518e+07	2.68996e+07	3.0534e+07	2.98501e+07	3.07793e+07	2.98224e+07	3.2296e+07	3.19354e+07	3.09385e+07	3.10968e+07	3.50773e+07	3.29852e+07	3.29093e+07	3.22179e+07
High	Master Protein	Q00610	Clathrin heavy chain 1 OS=Homo sapiens OX=9606 GN=CLTC PE=1 SV=5	61	87	598	87	191.5	CLTC	2.14347e+07	2.05747e+07	2.51976e+07	2.38692e+07	2.31191e+07	2.17584e+07	2.36644e+07	2.94354e+07	2.95277e+07	3.75829e+07	2.63573e+07	3.119e+07	2.17546e+07	3.12992e+07	2.77155e+07	2.46965e+07	3.79886e+07	3.86264e+07	3.81707e+07	3.79416e+07	3.79325e+07	3.74439e+07	3.68458e+07	3.82712e+07	3.65996e+07	3.75829e+07	3.72742e+07	3.85603e+07	3.66416e+07	3.80637e+07	3.6538e+07	3.79911e+07
High	Master Protein	P61978	Heterogeneous nuclear ribonucleoprotein K OS=Homo sapiens OX=9606 GN=HNRNPK PE=1 SV=1	59	25	595	25	50.9	HNRNPK	1.51257e+07	1.3634e+07	1.714e+07	1.63699e+07	1.43755e+07	1.41707e+07	1.56079e+07	1.82184e+07	2.11209e+07	2.60123e+07	1.87629e+07	2.08767e+07	1.56184e+07	2.23312e+07	2.0623e+07	1.8138e+07	2.68073e+07	2.55962e+07	2.59645e+07	2.6021e+07	2.35865e+07	2.43863e+07	2.43018e+07	2.36872e+07	2.61794e+07	2.60123e+07	2.65343e+07	2.581e+07	2.63064e+07	2.71574e+07	2.71878e+07	2.79021e+07
High	Master Protein	P42704	Leucine-rich PPR motif-containing protein, mitochondrial OS=Homo sapiens OX=9606 GN=LRPPRC PE=1 SV=3	71	93	592	93	157.8	LRPPRC	2.75306e+07	2.58153e+07	3.23119e+07	3.13237e+07	2.04776e+07	2.01967e+07	2.17092e+07	2.77829e+07	3.93375e+07	5.07314e+07	3.74487e+07	4.27229e+07	2.56774e+07	3.81507e+07	3.59769e+07	3.21402e+07	4.87925e+07	4.84649e+07	4.89477e+07	4.9791e+07	3.35984e+07	3.47563e+07	3.38017e+07	3.61226e+07	4.87588e+07	5.07314e+07	5.29595e+07	5.28184e+07	4.32489e+07	4.63959e+07	4.74293e+07	4.94419e+07
High	Master Protein	Q9P2E9	Ribosome-binding protein 1 OS=Homo sapiens OX=9606 GN=RRBP1 PE=1 SV=5	74	96	589	95	152.4	RRBP1	1.46782e+07	1.4005e+07	1.70368e+07	1.64802e+07	1.31939e+07	1.29388e+07	1.4019e+07	1.70354e+07	1.5776e+07	1.96607e+07	1.4805e+07	1.65306e+07	1.08834e+07	1.57167e+07	1.50559e+07	1.27501e+07	2.60142e+07	2.62925e+07	2.58083e+07	2.61964e+07	2.16478e+07	2.22662e+07	2.18278e+07	2.2149e+07	1.95543e+07	1.96607e+07	2.0937e+07	2.04369e+07	1.83311e+07	1.91134e+07	1.98486e+07	1.96137e+07
High	Master Protein	O75643	U5 small nuclear ribonucleoprotein 200 kDa helicase OS=Homo sapiens OX=9606 GN=SNRNP200 PE=1 SV=2	56	106	585	105	244.4	SNRNP200	1.75275e+07	1.5757e+07	2.07237e+07	2.01961e+07	1.42272e+07	1.33156e+07	1.48992e+07	1.84317e+07	2.5755e+07	3.19716e+07	2.33923e+07	2.62315e+07	1.80055e+07	2.57636e+07	2.35953e+07	2.09069e+07	3.1064e+07	2.95817e+07	3.13933e+07	3.21029e+07	2.33432e+07	2.29147e+07	2.31983e+07	2.39644e+07	3.19232e+07	3.19716e+07	3.30811e+07	3.24302e+07	3.0327e+07	3.13317e+07	3.11063e+07	3.21615e+07
High	Master Protein	P23246	Splicing factor, proline- and glutamine-rich OS=Homo sapiens OX=9606 GN=SFPQ PE=1 SV=2	39	30	581	29	76.1	SFPQ	1.89621e+07	1.70097e+07	2.1587e+07	2.14375e+07	1.54625e+07	1.51068e+07	1.65388e+07	1.96045e+07	2.81303e+07	3.51537e+07	2.56878e+07	2.82784e+07	1.8696e+07	2.64903e+07	2.55654e+07	2.20546e+07	3.36065e+07	3.19335e+07	3.27012e+07	3.40764e+07	2.537e+07	2.59973e+07	2.57513e+07	2.54893e+07	3.48674e+07	3.51537e+07	3.63274e+07	3.49607e+07	3.14899e+07	3.22155e+07	3.37035e+07	3.3927e+07
High	Master Protein	P68366	Tubulin alpha-4A chain OS=Homo sapiens OX=9606 GN=TUBA4A PE=1 SV=1	61	24	579	5	49.9	TUBA4A	3.31189e+06	3.38342e+06	4.05453e+06	3.70042e+06	5.22968e+06	4.80187e+06	4.94377e+06	6.29986e+06	3.97439e+06	5.32215e+06	3.65915e+06	4.71444e+06	3.65486e+06	5.36039e+06	4.32181e+06	3.71634e+06	5.86966e+06	6.35194e+06	6.14201e+06	5.88206e+06	8.58054e+06	8.26351e+06	7.69754e+06	8.19093e+06	4.92625e+06	5.32215e+06	5.17473e+06	5.82848e+06	6.15594e+06	6.51889e+06	5.69755e+06	5.71692e+06
High	Master Protein	P07814	Bifunctional glutamate/proline--tRNA ligase OS=Homo sapiens OX=9606 GN=EPRS1 PE=1 SV=5	60	84	574	83	170.5	EPRS1	1.44319e+07	1.41207e+07	1.71866e+07	1.60709e+07	1.94229e+07	1.83075e+07	1.98785e+07	2.50962e+07	2.05808e+07	2.45915e+07	1.72974e+07	2.0437e+07	1.81846e+07	2.48481e+07	2.18694e+07	1.91855e+07	2.55776e+07	2.65098e+07	2.60351e+07	2.55458e+07	3.18678e+07	3.15052e+07	3.09512e+07	3.26295e+07	2.55098e+07	2.45915e+07	2.44617e+07	2.52663e+07	3.06286e+07	3.02184e+07	2.8831e+07	2.95135e+07
High	Master Protein	P49327	Fatty acid synthase OS=Homo sapiens OX=9606 GN=FASN PE=1 SV=3	57	108	566	108	273.3	FASN	1.24668e+07	1.22598e+07	1.42581e+07	1.37842e+07	1.70641e+07	1.64266e+07	1.82564e+07	2.14041e+07	2.5861e+07	3.03388e+07	1.96958e+07	2.39455e+07	2.16486e+07	2.81465e+07	2.35379e+07	1.95625e+07	2.20949e+07	2.30162e+07	2.15989e+07	2.19108e+07	2.79977e+07	2.82684e+07	2.84256e+07	2.78291e+07	3.20547e+07	3.03388e+07	2.78536e+07	2.9604e+07	3.64632e+07	3.42297e+07	3.10306e+07	3.00933e+07
High	Master Protein	Q15233	Non-POU domain-containing octamer-binding protein OS=Homo sapiens OX=9606 GN=NONO PE=1 SV=4	51	27	566	24	54.2	NONO	1.94407e+07	1.83935e+07	2.25736e+07	2.2067e+07	1.57496e+07	1.47809e+07	1.64081e+07	2.01837e+07	2.72811e+07	3.44262e+07	2.54211e+07	2.80202e+07	1.83825e+07	2.54494e+07	2.52463e+07	2.16534e+07	3.44547e+07	3.45315e+07	3.41957e+07	3.50769e+07	2.5841e+07	2.54364e+07	2.55477e+07	2.62424e+07	3.38149e+07	3.44262e+07	3.59502e+07	3.46415e+07	3.0962e+07	3.09495e+07	3.32828e+07	3.33099e+07
High	Master Protein	Q08211	ATP-dependent RNA helicase A OS=Homo sapiens OX=9606 GN=DHX9 PE=1 SV=4	54	63	565	63	140.9	DHX9	2.34989e+07	2.23017e+07	2.7487e+07	2.71021e+07	2.02951e+07	1.9781e+07	2.16134e+07	2.58077e+07	3.6036e+07	4.6639e+07	3.44962e+07	3.92697e+07	2.43491e+07	3.58811e+07	3.3246e+07	2.95335e+07	4.16471e+07	4.18687e+07	4.16388e+07	4.30805e+07	3.3299e+07	3.4041e+07	3.36525e+07	3.35545e+07	4.46665e+07	4.6639e+07	4.87841e+07	4.85493e+07	4.10116e+07	4.36358e+07	4.3829e+07	4.5432e+07
High	Master Protein	P46940	Ras GTPase-activating-like protein IQGAP1 OS=Homo sapiens OX=9606 GN=IQGAP1 PE=1 SV=1	63	86	559	82	189.1	IQGAP1	1.93974e+07	1.86938e+07	2.24359e+07	2.11922e+07	2.53117e+07	2.42659e+07	2.64869e+07	3.20247e+07	2.99638e+07	3.51315e+07	2.3775e+07	2.71323e+07	2.46795e+07	3.22715e+07	2.85883e+07	2.48774e+07	3.4378e+07	3.50952e+07	3.39871e+07	3.36864e+07	4.15299e+07	4.1759e+07	4.12405e+07	4.16377e+07	3.71401e+07	3.51315e+07	3.36224e+07	3.35438e+07	4.15682e+07	3.92461e+07	3.76886e+07	3.82693e+07
High	Master Protein	P09651	Heterogeneous nuclear ribonucleoprotein A1 OS=Homo sapiens OX=9606 GN=HNRNPA1 PE=1 SV=5	71	28	545	9	38.7	HNRNPA1	1.05132e+07	1.01661e+07	1.18977e+07	1.14392e+07	8.80457e+06	9.0827e+06	9.38432e+06	1.1535e+07	1.50012e+07	2.00719e+07	1.39923e+07	1.70007e+07	9.29458e+06	1.41459e+07	1.42047e+07	1.26871e+07	1.86325e+07	1.90856e+07	1.80233e+07	1.81833e+07	1.4446e+07	1.56304e+07	1.46116e+07	1.49975e+07	1.8594e+07	2.00719e+07	1.97878e+07	2.10181e+07	1.5655e+07	1.72032e+07	1.87263e+07	1.95169e+07
High	Master Protein	Q6P2Q9	Pre-mRNA-processing-splicing factor 8 OS=Homo sapiens OX=9606 GN=PRPF8 PE=1 SV=2	51	109	534	109	273.4	PRPF8	1.63214e+07	1.52465e+07	1.93615e+07	1.85213e+07	1.35415e+07	1.29846e+07	1.44662e+07	1.79335e+07	2.4331e+07	3.02004e+07	2.20446e+07	2.46594e+07	1.63089e+07	2.34117e+07	2.19982e+07	1.92431e+07	2.89264e+07	2.86233e+07	2.93299e+07	2.94408e+07	2.2218e+07	2.23451e+07	2.25242e+07	2.33166e+07	3.01583e+07	3.02004e+07	3.11751e+07	3.04865e+07	2.74694e+07	2.84715e+07	2.90007e+07	2.9602e+07
High	Master Protein	P12814	Alpha-actinin-1 OS=Homo sapiens OX=9606 GN=ACTN1 PE=1 SV=2	70	57	533	35	103	ACTN1	8.5589e+06	7.76771e+06	9.53402e+06	9.29076e+06	9.8163e+06	9.00661e+06	9.74839e+06	1.20069e+07	1.24804e+07	1.5007e+07	1.06131e+07	1.18796e+07	9.01293e+06	1.17695e+07	1.04995e+07	9.33584e+06	1.51689e+07	1.45829e+07	1.44426e+07	1.47683e+07	1.6106e+07	1.54994e+07	1.51784e+07	1.56111e+07	1.54695e+07	1.5007e+07	1.50089e+07	1.46868e+07	1.51806e+07	1.43132e+07	1.38418e+07	1.43615e+07
High	Master Protein	P50990	T-complex protein 1 subunit theta OS=Homo sapiens OX=9606 GN=CCT8 PE=1 SV=4	76	39	531	39	59.6	CCT8	1.65148e+07	1.57425e+07	1.8812e+07	1.73275e+07	2.00623e+07	1.82026e+07	2.04989e+07	2.42934e+07	2.41413e+07	2.89012e+07	1.95777e+07	2.21903e+07	1.8533e+07	2.40896e+07	2.12293e+07	1.76904e+07	2.92691e+07	2.95546e+07	2.84973e+07	2.75432e+07	3.2917e+07	3.13248e+07	3.19171e+07	3.15857e+07	2.99231e+07	2.89012e+07	2.76866e+07	2.74339e+07	3.12155e+07	2.92959e+07	2.79871e+07	2.72134e+07
High	Master Protein	P30101	Protein disulfide-isomerase A3 OS=Homo sapiens OX=9606 GN=PDIA3 PE=1 SV=4	67	43	531	43	56.7	PDIA3	2.19317e+07	2.15665e+07	2.59744e+07	2.50134e+07	2.54834e+07	2.63216e+07	2.83778e+07	3.29471e+07	3.59451e+07	4.40779e+07	3.30959e+07	3.92697e+07	2.29297e+07	3.46888e+07	3.33075e+07	2.82296e+07	3.88695e+07	4.04883e+07	3.93474e+07	3.97605e+07	4.18116e+07	4.52967e+07	4.41848e+07	4.2837e+07	4.45539e+07	4.40779e+07	4.68038e+07	4.85493e+07	3.86208e+07	4.21858e+07	4.39101e+07	4.34261e+07
High	Master Protein	O60814	Histone H2B type 1-K OS=Homo sapiens OX=9606 GN=H2BC12 PE=1 SV=3	59	10	529	3	13.9	H2BC12	2.47632e+08	2.33017e+08	2.79452e+08	2.69508e+08	1.98402e+08	1.90049e+08	2.22322e+08	2.72923e+08	4.29699e+08	5.58111e+08	3.89249e+08	4.56486e+08	2.63602e+08	3.84434e+08	3.86667e+08	3.33865e+08	4.38877e+08	4.37459e+08	4.23329e+08	4.28401e+08	3.25526e+08	3.27055e+08	3.4616e+08	3.54847e+08	5.32611e+08	5.58111e+08	5.5047e+08	5.64356e+08	4.43989e+08	4.67519e+08	5.09752e+08	5.13591e+08
High	Master Protein	Q9NR30	Nucleolar RNA helicase 2 OS=Homo sapiens OX=9606 GN=DDX21 PE=1 SV=5	65	55	528	52	87.3	DDX21	1.78183e+07	1.60923e+07	2.13691e+07	2.03787e+07	1.53834e+07	1.44763e+07	1.58334e+07	1.96524e+07	3.12044e+07	3.90975e+07	2.8428e+07	3.1968e+07	2.16028e+07	3.04324e+07	2.86752e+07	2.48973e+07	3.15793e+07	3.02113e+07	3.23711e+07	3.23933e+07	2.52401e+07	2.49121e+07	2.46528e+07	2.55515e+07	3.86778e+07	3.90975e+07	4.02025e+07	3.95221e+07	3.63859e+07	3.70095e+07	3.78032e+07	3.83e+07
High	Master Protein	P13667	Protein disulfide-isomerase A4 OS=Homo sapiens OX=9606 GN=PDIA4 PE=1 SV=2	66	46	528	46	72.9	PDIA4	1.21092e+07	1.08659e+07	1.46449e+07	1.34306e+07	1.92754e+07	1.86599e+07	1.99753e+07	2.43603e+07	1.77554e+07	2.18033e+07	1.61817e+07	1.826e+07	1.23092e+07	1.7804e+07	1.68879e+07	1.44565e+07	2.1461e+07	2.03994e+07	2.21849e+07	2.13488e+07	3.1626e+07	3.21116e+07	3.11019e+07	3.16726e+07	2.20078e+07	2.18033e+07	2.2884e+07	2.25749e+07	2.07325e+07	2.16519e+07	2.22638e+07	2.22386e+07
High	Master Protein	P78371	T-complex protein 1 subunit beta OS=Homo sapiens OX=9606 GN=CCT2 PE=1 SV=4	78	40	528	40	57.5	CCT2	1.88352e+07	1.8212e+07	2.19019e+07	2.05213e+07	2.28271e+07	2.13648e+07	2.3901e+07	2.82143e+07	2.91492e+07	3.58309e+07	2.39318e+07	2.76795e+07	2.24526e+07	2.91124e+07	2.5704e+07	2.14084e+07	3.33816e+07	3.41907e+07	3.31782e+07	3.262e+07	3.74533e+07	3.67665e+07	3.72143e+07	3.66835e+07	3.61304e+07	3.58309e+07	3.3844e+07	3.42203e+07	3.78173e+07	3.54043e+07	3.38862e+07	3.2933e+07
High	Master Protein	P20700	Lamin-B1 OS=Homo sapiens OX=9606 GN=LMNB1 PE=1 SV=2	74	49	527	43	66.4	LMNB1	1.71398e+07	1.60008e+07	2.00249e+07	1.94888e+07	1.56412e+07	1.47331e+07	1.6291e+07	1.9974e+07	2.41407e+07	3.07388e+07	2.30193e+07	2.66294e+07	1.67914e+07	2.43518e+07	2.33101e+07	2.0606e+07	3.03769e+07	3.00395e+07	3.03347e+07	3.09787e+07	2.56631e+07	2.53542e+07	2.53654e+07	2.59697e+07	2.99224e+07	3.07388e+07	3.25536e+07	3.29221e+07	2.8282e+07	2.96148e+07	3.07303e+07	3.16986e+07
High	Master Protein	P50991	T-complex protein 1 subunit delta OS=Homo sapiens OX=9606 GN=CCT4 PE=1 SV=4	77	37	526	36	57.9	CCT4	1.57114e+07	1.5429e+07	1.78607e+07	1.67118e+07	1.82521e+07	1.70434e+07	1.92335e+07	2.35102e+07	2.35746e+07	2.80877e+07	1.9659e+07	2.3417e+07	1.76332e+07	2.40656e+07	2.08871e+07	1.76429e+07	2.78453e+07	2.89659e+07	2.70563e+07	2.65645e+07	2.9947e+07	2.93298e+07	2.99468e+07	3.05674e+07	2.92207e+07	2.80877e+07	2.78015e+07	2.89505e+07	2.96998e+07	2.92667e+07	2.7536e+07	2.71405e+07
High	Master Protein	P04350	Tubulin beta-4A chain OS=Homo sapiens OX=9606 GN=TUBB4A PE=1 SV=2	67	21	526	1	49.6	TUBB4A	254082	286294	312581	308949	496966	500139	514088	567500	370376	470534	286311	318107	295407	427432	327583	272737	450309	537481	473514	491095	815392	860686	800445	737850	459081	470534	404897	393277	497559	519810	431861	419557
High	Master Protein	Q14152	Eukaryotic translation initiation factor 3 subunit A OS=Homo sapiens OX=9606 GN=EIF3A PE=1 SV=1	58	95	519	95	166.5	EIF3A	1.75816e+07	1.66553e+07	2.00505e+07	1.88929e+07	1.6821e+07	1.65136e+07	1.84264e+07	2.12278e+07	2.55523e+07	3.03175e+07	2.08094e+07	2.34681e+07	1.78298e+07	2.39882e+07	2.12612e+07	1.74801e+07	3.11598e+07	3.12681e+07	3.03735e+07	3.00315e+07	2.75988e+07	2.84182e+07	2.86902e+07	2.75999e+07	3.1672e+07	3.03175e+07	2.94284e+07	2.90137e+07	3.00311e+07	2.91727e+07	2.80291e+07	2.689e+07
High	Master Protein	P06576	ATP synthase subunit beta, mitochondrial OS=Homo sapiens OX=9606 GN=ATP5F1B PE=1 SV=3	74	29	508	29	56.5	ATP5F1B	1.40136e+07	1.30321e+07	1.66298e+07	1.6431e+07	1.2715e+07	1.22775e+07	1.3717e+07	1.71961e+07	1.98006e+07	2.5421e+07	1.80523e+07	2.09807e+07	1.2655e+07	1.91637e+07	1.80889e+07	1.56482e+07	2.48363e+07	2.44662e+07	2.51917e+07	2.61181e+07	2.0862e+07	2.11284e+07	2.13576e+07	2.2358e+07	2.45429e+07	2.5421e+07	2.55293e+07	2.59385e+07	2.1315e+07	2.33054e+07	2.3847e+07	2.40719e+07
High	Master Protein	Q86UP2	Kinectin OS=Homo sapiens OX=9606 GN=KTN1 PE=1 SV=1	70	109	501	108	156.2	KTN1	1.78797e+07	1.6716e+07	2.11925e+07	2.06307e+07	1.47476e+07	1.39983e+07	1.54524e+07	1.88647e+07	2.35392e+07	3.01222e+07	2.19041e+07	2.51805e+07	1.58859e+07	2.28334e+07	2.16723e+07	1.88051e+07	3.16882e+07	3.13822e+07	3.21035e+07	3.27938e+07	2.4197e+07	2.40896e+07	2.40597e+07	2.45275e+07	2.91768e+07	3.01222e+07	3.09765e+07	3.11308e+07	2.6757e+07	2.77683e+07	2.85711e+07	2.89282e+07
High	Master Protein	P62937	Peptidyl-prolyl cis-trans isomerase A OS=Homo sapiens OX=9606 GN=PPIA PE=1 SV=2	84	15	492	14	18	PPIA	1.22201e+07	1.25233e+07	1.34697e+07	1.25357e+07	2.12436e+07	2.11177e+07	2.32422e+07	2.52425e+07	1.45779e+07	1.82362e+07	1.2528e+07	1.52744e+07	1.18508e+07	1.67561e+07	1.43845e+07	1.20852e+07	2.16576e+07	2.35109e+07	2.04046e+07	1.99263e+07	3.48553e+07	3.63413e+07	3.61885e+07	3.28197e+07	1.80693e+07	1.82362e+07	1.77169e+07	1.88838e+07	1.99605e+07	2.03775e+07	1.89635e+07	1.85909e+07
High	Master Protein	Q05639	Elongation factor 1-alpha 2 OS=Homo sapiens OX=9606 GN=EEF1A2 PE=1 SV=1	56	24	484	11	50.4	EEF1A2	1.78086e+06	1.65029e+06	1.97017e+06	1.78156e+06	1.98629e+06	2.07417e+06	2.29752e+06	2.46538e+06	2.60203e+06	2.97759e+06	2.06243e+06	2.3931e+06	2.19545e+06	2.79909e+06	2.54126e+06	2.22108e+06	3.15622e+06	3.09822e+06	2.98452e+06	2.8319e+06	3.25899e+06	3.56942e+06	3.57728e+06	3.20543e+06	3.22521e+06	2.97759e+06	2.91666e+06	2.95859e+06	3.69783e+06	3.40404e+06	3.35021e+06	3.41673e+06
High	Master Protein	P04075	Fructose-bisphosphate aldolase A OS=Homo sapiens OX=9606 GN=ALDOA PE=1 SV=2	80	27	483	21	39.4	ALDOA	2.17166e+07	2.13362e+07	2.49817e+07	2.28363e+07	3.66069e+07	3.42794e+07	3.85786e+07	4.48583e+07	3.29837e+07	3.97152e+07	2.51413e+07	3.02064e+07	2.73544e+07	3.68202e+07	3.11143e+07	2.54727e+07	3.84883e+07	4.0056e+07	3.78435e+07	3.62998e+07	6.00623e+07	5.89912e+07	6.00676e+07	5.83236e+07	4.08833e+07	3.97152e+07	3.55545e+07	3.73443e+07	4.60735e+07	4.47779e+07	4.10187e+07	3.91852e+07
High	Master Protein	Q14697	Neutral alpha-glucosidase AB OS=Homo sapiens OX=9606 GN=GANAB PE=1 SV=3	66	49	483	49	106.8	GANAB	1.98574e+07	1.86595e+07	2.40338e+07	2.35853e+07	1.87568e+07	1.84992e+07	2.02172e+07	2.46481e+07	3.13788e+07	3.77842e+07	2.77886e+07	3.21814e+07	2.02338e+07	2.89518e+07	2.80859e+07	2.42173e+07	3.51932e+07	3.50309e+07	3.64077e+07	3.74904e+07	3.0775e+07	3.18352e+07	3.14786e+07	3.20468e+07	3.88939e+07	3.77842e+07	3.92983e+07	3.9786e+07	3.40801e+07	3.52089e+07	3.70263e+07	3.7254e+07
High	Master Protein	P49792	E3 SUMO-protein ligase RanBP2 OS=Homo sapiens OX=9606 GN=RANBP2 PE=1 SV=2	48	141	481	95	358	RANBP2	1.22248e+07	1.15821e+07	1.44227e+07	1.40325e+07	9.90762e+06	9.5233e+06	1.02086e+07	1.30963e+07	1.84041e+07	2.33637e+07	1.74095e+07	1.96568e+07	1.27478e+07	1.84422e+07	1.66606e+07	1.5085e+07	2.1666e+07	2.17439e+07	2.18482e+07	2.23056e+07	1.62558e+07	1.63886e+07	1.5895e+07	1.70275e+07	2.28118e+07	2.33637e+07	2.46203e+07	2.43017e+07	2.14714e+07	2.2428e+07	2.1964e+07	2.32056e+07
High	Master Protein	P02786	Transferrin receptor protein 1 OS=Homo sapiens OX=9606 GN=TFRC PE=1 SV=2	56	41	481	41	84.8	TFRC	1.93696e+07	1.74745e+07	2.23206e+07	2.15559e+07	1.45464e+07	1.3841e+07	1.53819e+07	1.83652e+07	2.54872e+07	3.19799e+07	2.32636e+07	2.5667e+07	1.71277e+07	2.38627e+07	2.27399e+07	1.97109e+07	3.43287e+07	3.28061e+07	3.38123e+07	3.42646e+07	2.38669e+07	2.38189e+07	2.395e+07	2.3878e+07	3.15913e+07	3.19799e+07	3.28991e+07	3.17322e+07	2.88485e+07	2.90199e+07	2.99785e+07	3.03217e+07
High	Master Protein	P26038	Moesin OS=Homo sapiens OX=9606 GN=MSN PE=1 SV=3	72	58	473	44	67.8	MSN	1.46886e+07	1.4202e+07	1.66431e+07	1.55089e+07	2.16028e+07	2.0327e+07	2.27736e+07	2.60443e+07	1.84427e+07	2.19734e+07	1.51191e+07	1.69881e+07	1.40105e+07	1.81758e+07	1.63653e+07	1.35426e+07	2.60326e+07	2.66625e+07	2.52119e+07	2.46524e+07	3.54445e+07	3.49807e+07	3.54589e+07	3.38622e+07	2.28597e+07	2.19734e+07	2.13813e+07	2.10025e+07	2.35981e+07	2.2104e+07	2.15747e+07	2.08329e+07
High	Master Protein	P07237	Protein disulfide-isomerase OS=Homo sapiens OX=9606 GN=P4HB PE=1 SV=3	80	43	460	43	57.1	P4HB	2.38009e+07	2.16693e+07	2.78423e+07	2.71914e+07	2.45805e+07	2.40888e+07	2.64102e+07	3.17391e+07	3.34265e+07	4.08664e+07	2.95227e+07	3.52011e+07	2.26809e+07	3.35114e+07	3.18318e+07	2.74283e+07	4.21823e+07	4.06813e+07	4.21769e+07	4.32225e+07	4.03303e+07	4.14542e+07	4.11211e+07	4.12664e+07	4.14321e+07	4.08664e+07	4.17506e+07	4.35193e+07	3.82018e+07	4.0754e+07	4.19646e+07	4.21935e+07
High	Master Protein	P16615	Sarcoplasmic/endoplasmic reticulum calcium ATPase 2 OS=Homo sapiens OX=9606 GN=ATP2A2 PE=1 SV=1	49	49	457	39	114.7	ATP2A2	1.57478e+07	1.42568e+07	1.87834e+07	1.81895e+07	1.37493e+07	1.29199e+07	1.41955e+07	1.78795e+07	2.47257e+07	3.09798e+07	2.26453e+07	2.49814e+07	1.79277e+07	2.48938e+07	2.22758e+07	2.01304e+07	2.79098e+07	2.67653e+07	2.84541e+07	2.89133e+07	2.25591e+07	2.22338e+07	2.21027e+07	2.32465e+07	3.06474e+07	3.09798e+07	3.20247e+07	3.08846e+07	3.0196e+07	3.02739e+07	2.93667e+07	3.0967e+07
High	Master Protein	P62805	Histone H4 OS=Homo sapiens OX=9606 GN=H4C1 PE=1 SV=2	62	13	455	13	11.4	H4C1; H4C11; H4C12; H4C13; H4C14; H4C15; H4C16; H4C2; H4C3; H4C4; H4C5; H4C6; H4C8; H4C9	8.58684e+07	7.86177e+07	1.00829e+08	9.37655e+07	6.93701e+07	6.99028e+07	7.50741e+07	8.8202e+07	1.54757e+08	1.7359e+08	1.39205e+08	1.514e+08	9.82178e+07	1.4003e+08	1.30795e+08	1.12122e+08	1.52185e+08	1.47595e+08	1.52741e+08	1.49046e+08	1.13818e+08	1.20295e+08	1.16892e+08	1.14678e+08	1.91821e+08	1.7359e+08	1.96862e+08	1.87176e+08	1.6543e+08	1.70293e+08	1.72431e+08	1.72479e+08
High	Master Protein	P55072	Transitional endoplasmic reticulum ATPase OS=Homo sapiens OX=9606 GN=VCP PE=1 SV=4	79	53	454	52	89.3	VCP	1.43771e+07	1.40413e+07	1.67632e+07	1.5675e+07	1.6877e+07	1.6287e+07	1.77525e+07	2.11372e+07	1.95054e+07	2.41354e+07	1.69996e+07	1.96702e+07	1.49479e+07	2.12815e+07	1.92719e+07	1.68962e+07	2.54806e+07	2.63608e+07	2.53938e+07	2.49165e+07	2.76907e+07	2.80283e+07	2.7641e+07	2.7482e+07	2.41769e+07	2.41354e+07	2.40406e+07	2.43183e+07	2.5177e+07	2.58809e+07	2.54066e+07	2.59918e+07
High	Master Protein	Q15366	Poly(rC)-binding protein 2 OS=Homo sapiens OX=9606 GN=PCBP2 PE=1 SV=1	61	16	453	9	38.6	PCBP2	4.36975e+06	4.39387e+06	5.01692e+06	4.6012e+06	5.32733e+06	4.91776e+06	5.27204e+06	6.94136e+06	5.01407e+06	6.54253e+06	4.48727e+06	5.56244e+06	4.64798e+06	6.63907e+06	5.17764e+06	5.04165e+06	7.74451e+06	8.24893e+06	7.59988e+06	7.3139e+06	8.74076e+06	8.46295e+06	8.20866e+06	9.02498e+06	6.21493e+06	6.54253e+06	6.34584e+06	6.87687e+06	7.82867e+06	8.07393e+06	6.82581e+06	7.75567e+06
High	Master Protein	P26641	Elongation factor 1-gamma OS=Homo sapiens OX=9606 GN=EEF1G PE=1 SV=3	75	31	452	31	50.1	EEF1G	2.09018e+07	2.15168e+07	2.52405e+07	2.38516e+07	2.78714e+07	2.83324e+07	3.07387e+07	3.52239e+07	2.91351e+07	3.59499e+07	2.37552e+07	2.83775e+07	2.66026e+07	3.56506e+07	3.25261e+07	2.74109e+07	3.70443e+07	4.0395e+07	3.82357e+07	3.79137e+07	4.57297e+07	4.87571e+07	4.78607e+07	4.57973e+07	3.61129e+07	3.59499e+07	3.35943e+07	3.50832e+07	4.48071e+07	4.33556e+07	4.28799e+07	4.21667e+07
High	Master Protein	P05023	Sodium/potassium-transporting ATPase subunit alpha-1 OS=Homo sapiens OX=9606 GN=ATP1A1 PE=1 SV=1	49	48	450	48	112.8	ATP1A1	1.20702e+07	1.10444e+07	1.44973e+07	1.41914e+07	9.91217e+06	9.28067e+06	1.01098e+07	1.27267e+07	1.98629e+07	2.54058e+07	1.83692e+07	2.00383e+07	1.28289e+07	1.82321e+07	1.76939e+07	1.52844e+07	2.1392e+07	2.07344e+07	2.19613e+07	2.25582e+07	1.62633e+07	1.59711e+07	1.57411e+07	1.65469e+07	2.462e+07	2.54058e+07	2.59775e+07	2.47734e+07	2.16079e+07	2.21724e+07	2.33264e+07	2.35122e+07
High	Master Protein	P37802	Transgelin-2 OS=Homo sapiens OX=9606 GN=TAGLN2 PE=1 SV=3	89	17	450	16	22.4	TAGLN2	7.96073e+06	8.41843e+06	9.59328e+06	8.78636e+06	1.54656e+07	1.43629e+07	1.66932e+07	1.80983e+07	1.17521e+07	1.38467e+07	9.1848e+06	1.11365e+07	1.10948e+07	1.31703e+07	1.16454e+07	1.01496e+07	1.41088e+07	1.58045e+07	1.45324e+07	1.39665e+07	2.53751e+07	2.47169e+07	2.59916e+07	2.3531e+07	1.45668e+07	1.38467e+07	1.2989e+07	1.37681e+07	1.86872e+07	1.60167e+07	1.53525e+07	1.56134e+07
High	Master Protein	P31948	Stress-induced-phosphoprotein 1 OS=Homo sapiens OX=9606 GN=STIP1 PE=1 SV=1	70	53	449	53	62.6	STIP1	1.52391e+07	1.45972e+07	1.70628e+07	1.57171e+07	2.35758e+07	2.15091e+07	2.41079e+07	2.83752e+07	2.44085e+07	2.9824e+07	1.84917e+07	2.216e+07	2.10866e+07	2.74329e+07	2.4161e+07	2.00631e+07	2.70083e+07	2.74044e+07	2.58477e+07	2.49833e+07	3.86817e+07	3.70149e+07	3.75364e+07	3.68928e+07	3.02543e+07	2.9824e+07	2.61507e+07	2.73965e+07	3.55166e+07	3.33617e+07	3.18521e+07	3.08634e+07
High	Master Protein	P48643	T-complex protein 1 subunit epsilon OS=Homo sapiens OX=9606 GN=CCT5 PE=1 SV=1	72	40	444	39	59.6	CCT5	1.54687e+07	1.51427e+07	1.83018e+07	1.72113e+07	1.88898e+07	1.72809e+07	1.93251e+07	2.29695e+07	2.42906e+07	3.00759e+07	2.02186e+07	2.37591e+07	1.93633e+07	2.50341e+07	2.1838e+07	1.79634e+07	2.74152e+07	2.84284e+07	2.77245e+07	2.73585e+07	3.09933e+07	2.97386e+07	3.00896e+07	2.98644e+07	3.01082e+07	3.00759e+07	2.85929e+07	2.93734e+07	3.2614e+07	3.04446e+07	2.87896e+07	2.76335e+07
High	Master Protein	Q92616	Stalled ribosome sensor GCN1 OS=Homo sapiens OX=9606 GN=GCN1 PE=1 SV=7	52	125	442	125	292.5	GCN1	1.20821e+07	1.19661e+07	1.39829e+07	1.29764e+07	1.6755e+07	1.58281e+07	1.74347e+07	2.06467e+07	1.55523e+07	1.78623e+07	1.20671e+07	1.43155e+07	1.37285e+07	1.77402e+07	1.54626e+07	1.32532e+07	2.14132e+07	2.24648e+07	2.1182e+07	2.06269e+07	2.74906e+07	2.72385e+07	2.71461e+07	2.68443e+07	1.9277e+07	1.78623e+07	1.70652e+07	1.76983e+07	2.31232e+07	2.15743e+07	2.03847e+07	2.03877e+07
High	Master Protein	Q9NZM1	Myoferlin OS=Homo sapiens OX=9606 GN=MYOF PE=1 SV=1	61	110	434	110	234.6	MYOF	1.20897e+07	1.12146e+07	1.42824e+07	1.39023e+07	9.65494e+06	9.34552e+06	1.0218e+07	1.26148e+07	1.66627e+07	2.08154e+07	1.53612e+07	1.74053e+07	1.10552e+07	1.57086e+07	1.48867e+07	1.28229e+07	2.14266e+07	2.1054e+07	2.16357e+07	2.20986e+07	1.58412e+07	1.60826e+07	1.59096e+07	1.64015e+07	2.06534e+07	2.08154e+07	2.17236e+07	2.15182e+07	1.86205e+07	1.91036e+07	1.96254e+07	1.97258e+07
High	Master Protein	P43243	Matrin-3 OS=Homo sapiens OX=9606 GN=MATR3 PE=1 SV=2	51	46	434	46	94.6	MATR3	1.19e+07	1.11452e+07	1.42716e+07	1.36952e+07	9.86e+06	9.33725e+06	1.04383e+07	1.33476e+07	1.84068e+07	2.37227e+07	1.71045e+07	1.88557e+07	1.28136e+07	1.80799e+07	1.72328e+07	1.49524e+07	2.10903e+07	2.09237e+07	2.16193e+07	2.17693e+07	1.61777e+07	1.60684e+07	1.62526e+07	1.73542e+07	2.28153e+07	2.37227e+07	2.41889e+07	2.33114e+07	2.15821e+07	2.19874e+07	2.27185e+07	2.30015e+07
High	Master Protein	Q02952	A-kinase anchor protein 12 OS=Homo sapiens OX=9606 GN=AKAP12 PE=1 SV=4	68	97	433	97	191.4	AKAP12	7.95538e+06	7.25128e+06	8.86502e+06	8.56783e+06	8.31572e+06	7.88827e+06	8.64335e+06	1.02854e+07	9.41573e+06	1.11866e+07	7.36794e+06	8.48152e+06	7.74021e+06	1.02313e+07	8.63281e+06	7.07672e+06	1.40993e+07	1.36133e+07	1.34292e+07	1.36191e+07	1.36439e+07	1.35749e+07	1.34578e+07	1.33728e+07	1.16708e+07	1.11866e+07	1.04196e+07	1.04857e+07	1.3037e+07	1.24426e+07	1.13809e+07	1.08862e+07
High	Master Protein	Q9Y490	Talin-1 OS=Homo sapiens OX=9606 GN=TLN1 PE=1 SV=3	63	125	430	109	269.6	TLN1	7.94466e+06	7.91539e+06	9.41608e+06	8.88971e+06	1.19517e+07	1.10729e+07	1.24788e+07	1.47348e+07	1.15364e+07	1.41535e+07	9.34523e+06	1.13309e+07	9.8589e+06	1.28671e+07	1.16274e+07	1.00073e+07	1.40803e+07	1.48601e+07	1.4264e+07	1.41308e+07	1.96097e+07	1.90553e+07	1.94298e+07	1.91578e+07	1.42993e+07	1.41535e+07	1.32159e+07	1.40084e+07	1.66055e+07	1.56479e+07	1.53287e+07	1.53945e+07
High	Master Protein	Q9UPN3	Microtubule-actin cross-linking factor 1, isoforms 1/2/3/4/5 OS=Homo sapiens OX=9606 GN=MACF1 PE=1 SV=4	26	166	426	159	837.8	MACF1	6.89509e+06	6.38812e+06	7.84557e+06	7.35168e+06	6.01713e+06	5.72708e+06	6.4676e+06	7.51471e+06	7.58275e+06	8.99375e+06	6.33164e+06	7.04052e+06	5.40338e+06	6.9323e+06	6.36033e+06	5.47397e+06	1.22202e+07	1.19929e+07	1.18849e+07	1.1686e+07	9.87255e+06	9.85569e+06	1.00702e+07	9.77045e+06	9.39881e+06	8.99375e+06	8.95412e+06	8.70422e+06	9.10101e+06	8.43053e+06	8.38499e+06	8.42071e+06
High	Master Protein	Q92841	Probable ATP-dependent RNA helicase DDX17 OS=Homo sapiens OX=9606 GN=DDX17 PE=1 SV=2	57	47	423	37	80.2	DDX17	1.61739e+07	1.50795e+07	1.93591e+07	1.84332e+07	1.31821e+07	1.34388e+07	1.45971e+07	1.75594e+07	2.32596e+07	2.92825e+07	2.16395e+07	2.44191e+07	1.63243e+07	2.26121e+07	2.14927e+07	1.90911e+07	2.8665e+07	2.83099e+07	2.93262e+07	2.93008e+07	2.16283e+07	2.31268e+07	2.2728e+07	2.28304e+07	2.88302e+07	2.92825e+07	3.06023e+07	3.01894e+07	2.74953e+07	2.74991e+07	2.83344e+07	2.93682e+07
High	Master Protein	P46777	Large ribosomal subunit protein uL18 OS=Homo sapiens OX=9606 GN=RPL5 PE=1 SV=3	62	20	423	20	34.3	RPL5	1.55174e+07	1.43276e+07	1.8445e+07	1.77467e+07	1.56779e+07	1.52244e+07	1.66947e+07	2.04637e+07	2.27879e+07	2.82387e+07	1.84012e+07	2.20033e+07	1.6464e+07	2.23503e+07	2.04484e+07	1.71116e+07	2.75016e+07	2.68982e+07	2.79414e+07	2.82096e+07	2.57233e+07	2.61995e+07	2.5994e+07	2.66063e+07	2.82455e+07	2.82387e+07	2.60228e+07	2.72028e+07	2.77305e+07	2.71807e+07	2.69576e+07	2.6323e+07
High	Master Protein	P18206	Vinculin OS=Homo sapiens OX=9606 GN=VCL PE=1 SV=4	66	75	418	75	123.7	VCL	1.06362e+07	1.02533e+07	1.18404e+07	1.16041e+07	1.74929e+07	1.60772e+07	1.80712e+07	2.10903e+07	1.56307e+07	1.93597e+07	1.24873e+07	1.44715e+07	1.45239e+07	1.80613e+07	1.57768e+07	1.31348e+07	1.88505e+07	1.92492e+07	1.79364e+07	1.84455e+07	2.87013e+07	2.76671e+07	2.81371e+07	2.74211e+07	1.93742e+07	1.93597e+07	1.76594e+07	1.78912e+07	2.44629e+07	2.19648e+07	2.07989e+07	2.02056e+07
High	Master Protein	P31943	Heterogeneous nuclear ribonucleoprotein H OS=Homo sapiens OX=9606 GN=HNRNPH1 PE=1 SV=4	60	20	418	10	49.2	HNRNPH1	1.2684e+07	1.15729e+07	1.48766e+07	1.39547e+07	1.13171e+07	1.12512e+07	1.21949e+07	1.52363e+07	1.8761e+07	2.41506e+07	1.72565e+07	1.99687e+07	1.29687e+07	1.83884e+07	1.78229e+07	1.5699e+07	2.24799e+07	2.17266e+07	2.25358e+07	2.21819e+07	1.85684e+07	1.93622e+07	1.89877e+07	1.98099e+07	2.32542e+07	2.41506e+07	2.44039e+07	2.46874e+07	2.18435e+07	2.23625e+07	2.34964e+07	2.415e+07
High	Master Protein	P51991	Heterogeneous nuclear ribonucleoprotein A3 OS=Homo sapiens OX=9606 GN=HNRNPA3 PE=1 SV=2	60	30	417	26	39.6	HNRNPA3	1.66366e+07	1.422e+07	2.05441e+07	1.90578e+07	1.44628e+07	1.30445e+07	1.46906e+07	1.97353e+07	2.94723e+07	3.72447e+07	2.53655e+07	2.95152e+07	1.97995e+07	2.80707e+07	2.66368e+07	2.33807e+07	2.9485e+07	2.66962e+07	3.11212e+07	3.02936e+07	2.37296e+07	2.24482e+07	2.28735e+07	2.56594e+07	3.65309e+07	3.72447e+07	3.58716e+07	3.64897e+07	3.33486e+07	3.41375e+07	3.51159e+07	3.59669e+07
High	Master Protein	Q13509	Tubulin beta-3 chain OS=Homo sapiens OX=9606 GN=TUBB3 PE=1 SV=2	39	16	416	1	50.4	TUBB3	82346.4	94110.2	98201.9	108652	163663	144317	169785	198938	71250.4	73341.7	55336.6	70030	52689.8	68252.6	69319	56166.2	145942	176680	148761	172710	268528	248354	264359	258655	88314.7	73341.7	78256.3	86578.3	88746.3	83003.5	91384.9	86401.5
High	Master Protein	Q8N257	Histone H2B type 3-B OS=Homo sapiens OX=9606 GN=H2BC26 PE=1 SV=3	59	10	411	3	13.9	H2BC26	1.65877e+07	1.4934e+07	2.00554e+07	2.04941e+07	1.35168e+07	1.49208e+07	1.6772e+07	1.91313e+07	2.72269e+07	3.41353e+07	2.64951e+07	3.10806e+07	1.71903e+07	2.80603e+07	2.71334e+07	2.24349e+07	2.93983e+07	2.80366e+07	3.03809e+07	3.25767e+07	2.21775e+07	2.56771e+07	2.61143e+07	2.4874e+07	3.37477e+07	3.41353e+07	3.7469e+07	3.8425e+07	2.8954e+07	3.41248e+07	3.57707e+07	3.45121e+07
High	Master Protein	Q6S8J3	POTE ankyrin domain family member E OS=Homo sapiens OX=9606 GN=POTEE PE=2 SV=3	10	8	404	1	121.3	POTEE	11514.5	13925.5	16471.8	11099.7	22158.3	16490.5	8254.54	17257.1	18360.1	18971.9	22975.3	14090.1	26695.6	15413.1	70021.7	33095.4	20407.1	26143.4	24952.3	17643.7	36356	28378.5	12852.5	22437.3	22757.3	18971.9	32491.4	17419.7	44963.8	18744.3	92311.4	50911.3
High	Master Protein	P14314	Glucosidase 2 subunit beta OS=Homo sapiens OX=9606 GN=PRKCSH PE=1 SV=2	47	27	404	27	59.4	PRKCSH	5.10905e+06	4.83252e+06	6.21081e+06	6.01084e+06	5.24593e+06	5.21536e+06	5.66615e+06	7.03679e+06	7.6316e+06	9.7888e+06	6.83069e+06	8.25075e+06	5.4292e+06	7.673e+06	7.36265e+06	6.35284e+06	9.05476e+06	9.07244e+06	9.40846e+06	9.55462e+06	8.60721e+06	8.97508e+06	8.82231e+06	9.14907e+06	9.45935e+06	9.7888e+06	9.65987e+06	1.02004e+07	9.14449e+06	9.33131e+06	9.70636e+06	9.77269e+06
High	Master Protein	Q32P51	Heterogeneous nuclear ribonucleoprotein A1-like 2 OS=Homo sapiens OX=9606 GN=HNRNPA1L2 PE=2 SV=2	43	20	400	1	34.2	HNRNPA1L2	6119.25	4642.45	6665.61	6267.6	2950.35	3933.8	3737.11	4917.26	6927.87	11217.4	8368.53	8686.57	5961.93	8100	7729.94	7606.59	10845.1	8715.61	10097.4	9962.75	4840.76	6769.66	5818.76	6393.3	8587.08	11217.4	11834.7	10739.2	10041.8	9850.59	10190.6	11701.4
High	Master Protein	P27797	Calreticulin OS=Homo sapiens OX=9606 GN=CALR PE=1 SV=1	79	31	399	31	48.1	CALR	2.95614e+07	2.64755e+07	3.23964e+07	3.43205e+07	3.66007e+07	3.59144e+07	3.78828e+07	4.7683e+07	4.01444e+07	4.98823e+07	3.81264e+07	4.3141e+07	2.83121e+07	4.25338e+07	3.93129e+07	3.43689e+07	5.23917e+07	4.97044e+07	4.90757e+07	5.45547e+07	6.00522e+07	6.18049e+07	5.89842e+07	6.19963e+07	4.97589e+07	4.98823e+07	5.39178e+07	5.33354e+07	4.76866e+07	5.17264e+07	5.18272e+07	5.28704e+07
High	Master Protein	P60842	Eukaryotic initiation factor 4A-I OS=Homo sapiens OX=9606 GN=EIF4A1 PE=1 SV=1	73	27	398	14	46.1	EIF4A1	1.14483e+07	1.15084e+07	1.30344e+07	1.19574e+07	1.52485e+07	1.47314e+07	1.62946e+07	1.84663e+07	1.61546e+07	1.97405e+07	1.30885e+07	1.50016e+07	1.33738e+07	1.69119e+07	1.509e+07	1.26761e+07	2.02899e+07	2.16055e+07	1.97452e+07	1.90071e+07	2.50188e+07	2.53512e+07	2.5371e+07	2.40094e+07	2.00236e+07	1.97405e+07	1.85095e+07	1.85466e+07	2.25258e+07	2.0567e+07	1.98935e+07	1.94999e+07
High	Master Protein	P80723	Brain acid soluble protein 1 OS=Homo sapiens OX=9606 GN=BASP1 PE=1 SV=2	94	29	396	29	22.7	BASP1	1.71041e+07	2.16123e+07	3.36181e+07	2.43889e+07	2.86783e+07	2.88182e+07	2.3645e+07	3.4603e+07	3.15815e+07	4.82433e+07	2.88163e+07	3.34672e+07	2.9466e+07	3.87404e+07	3.82037e+07	3.20418e+07	3.03137e+07	4.05744e+07	5.09265e+07	3.87677e+07	4.70536e+07	4.9593e+07	3.68156e+07	4.499e+07	3.91452e+07	4.82433e+07	4.07517e+07	4.13757e+07	4.96301e+07	4.71131e+07	5.03649e+07	4.92905e+07
High	Master Protein	P39023	Large ribosomal subunit protein uL3 OS=Homo sapiens OX=9606 GN=RPL3 PE=1 SV=2	58	32	393	32	46.1	RPL3	2.29452e+07	2.13157e+07	2.56122e+07	2.4533e+07	2.26414e+07	2.11314e+07	2.38669e+07	2.57526e+07	2.82844e+07	3.32531e+07	2.26122e+07	2.58767e+07	2.02096e+07	2.70645e+07	2.52949e+07	2.09885e+07	4.06657e+07	4.00175e+07	3.87986e+07	3.89968e+07	3.71487e+07	3.6365e+07	3.71612e+07	3.34829e+07	3.50584e+07	3.32531e+07	3.19778e+07	3.19915e+07	3.40394e+07	3.29138e+07	3.33469e+07	3.2287e+07
High	Master Protein	P25205	DNA replication licensing factor MCM3 OS=Homo sapiens OX=9606 GN=MCM3 PE=1 SV=3	72	55	389	55	90.9	MCM3	1.10925e+07	1.03703e+07	1.28051e+07	1.18264e+07	1.01913e+07	9.90211e+06	1.07437e+07	1.30953e+07	1.55465e+07	1.84635e+07	1.25106e+07	1.44192e+07	1.17993e+07	1.64375e+07	1.5481e+07	1.2717e+07	1.96591e+07	1.9469e+07	1.93978e+07	1.87988e+07	1.67212e+07	1.70405e+07	1.67281e+07	1.70262e+07	1.92698e+07	1.84635e+07	1.76923e+07	1.78266e+07	1.98738e+07	1.999e+07	2.0409e+07	1.95628e+07
High	Master Protein	P09874	Poly [ADP-ribose] polymerase 1 OS=Homo sapiens OX=9606 GN=PARP1 PE=1 SV=4	59	67	388	67	113	PARP1	1.43045e+07	1.32549e+07	1.65186e+07	1.58295e+07	1.43609e+07	1.37602e+07	1.51898e+07	1.84644e+07	2.17907e+07	2.65282e+07	1.91226e+07	2.1281e+07	1.56833e+07	2.2436e+07	2.08988e+07	1.82901e+07	2.53519e+07	2.48845e+07	2.50232e+07	2.51621e+07	2.35625e+07	2.36798e+07	2.36508e+07	2.4007e+07	2.70095e+07	2.65282e+07	2.70429e+07	2.63097e+07	2.64156e+07	2.7285e+07	2.75513e+07	2.8136e+07
High	Master Protein	Q15365	Poly(rC)-binding protein 1 OS=Homo sapiens OX=9606 GN=PCBP1 PE=1 SV=2	74	18	386	13	37.5	PCBP1	4.62007e+06	4.46213e+06	5.09573e+06	4.91194e+06	6.03114e+06	5.64708e+06	6.04977e+06	7.51406e+06	6.05554e+06	7.34066e+06	5.1253e+06	6.29663e+06	5.28623e+06	7.53293e+06	6.30231e+06	5.57406e+06	8.18815e+06	8.37709e+06	7.71928e+06	7.80784e+06	9.89554e+06	9.71803e+06	9.41961e+06	9.7696e+06	7.50583e+06	7.34066e+06	7.24814e+06	7.78455e+06	8.90368e+06	9.16097e+06	8.30849e+06	8.57468e+06
High	Master Protein	O75533	Splicing factor 3B subunit 1 OS=Homo sapiens OX=9606 GN=SF3B1 PE=1 SV=3	62	68	383	68	145.7	SF3B1	1.20168e+07	1.12422e+07	1.41765e+07	1.3443e+07	1.00815e+07	9.71255e+06	1.07345e+07	1.3035e+07	1.83028e+07	2.26668e+07	1.66166e+07	1.8437e+07	1.22081e+07	1.76624e+07	1.66259e+07	1.46864e+07	2.12974e+07	2.11058e+07	2.14753e+07	2.13685e+07	1.65412e+07	1.67143e+07	1.67137e+07	1.69478e+07	2.26863e+07	2.26668e+07	2.3499e+07	2.27937e+07	2.05623e+07	2.14796e+07	2.19183e+07	2.25923e+07
High	Master Protein	P34932	Heat shock 70 kDa protein 4 OS=Homo sapiens OX=9606 GN=HSPA4 PE=1 SV=4	74	53	381	50	94.3	HSPA4	9.80927e+06	9.49897e+06	1.10439e+07	1.01287e+07	1.45025e+07	1.35583e+07	1.50005e+07	1.73013e+07	1.28256e+07	1.5089e+07	1.01354e+07	1.16992e+07	1.18256e+07	1.54796e+07	1.31178e+07	1.09526e+07	1.7385e+07	1.78331e+07	1.67298e+07	1.61002e+07	2.37949e+07	2.33324e+07	2.3356e+07	2.24948e+07	1.58973e+07	1.5089e+07	1.43333e+07	1.44637e+07	1.9918e+07	1.88251e+07	1.72935e+07	1.68486e+07
High	Master Protein	Q14683	Structural maintenance of chromosomes protein 1A OS=Homo sapiens OX=9606 GN=SMC1A PE=1 SV=2	59	83	380	83	143.1	SMC1A	1.23353e+07	1.15209e+07	1.41901e+07	1.38681e+07	9.94588e+06	9.65328e+06	1.07522e+07	1.29298e+07	1.87188e+07	2.3225e+07	1.69425e+07	1.87586e+07	1.25799e+07	1.77516e+07	1.66044e+07	1.45235e+07	2.18619e+07	2.16291e+07	2.14959e+07	2.20442e+07	1.63186e+07	1.66123e+07	1.67413e+07	1.6811e+07	2.32019e+07	2.3225e+07	2.39599e+07	2.31913e+07	2.11885e+07	2.15882e+07	2.189e+07	2.23418e+07
High	Master Protein	P12956	X-ray repair cross-complementing protein 6 OS=Homo sapiens OX=9606 GN=XRCC6 PE=1 SV=2	64	42	379	42	69.8	XRCC6	1.67938e+07	1.55408e+07	1.99389e+07	1.882e+07	1.78336e+07	1.6777e+07	1.88699e+07	2.30438e+07	2.68233e+07	3.19691e+07	2.20223e+07	2.4276e+07	2.10217e+07	2.83981e+07	2.55149e+07	2.20163e+07	2.97637e+07	2.91759e+07	3.02044e+07	2.99156e+07	2.92604e+07	2.88715e+07	2.93808e+07	2.9961e+07	3.32475e+07	3.19691e+07	3.11436e+07	3.00126e+07	3.54072e+07	3.45356e+07	3.36369e+07	3.38681e+07
High	Master Protein	P22314	Ubiquitin-like modifier-activating enzyme 1 OS=Homo sapiens OX=9606 GN=UBA1 PE=1 SV=3	60	52	378	52	117.8	UBA1	1.52846e+07	1.48538e+07	1.69258e+07	1.53216e+07	2.38949e+07	2.25144e+07	2.47783e+07	2.85133e+07	1.53187e+07	1.7589e+07	1.16981e+07	1.39481e+07	1.44412e+07	1.82999e+07	1.54618e+07	1.26783e+07	2.70889e+07	2.78862e+07	2.56401e+07	2.43547e+07	3.92054e+07	3.87449e+07	3.85802e+07	3.70723e+07	1.89875e+07	1.7589e+07	1.65432e+07	1.72441e+07	2.43236e+07	2.22549e+07	2.03837e+07	1.95033e+07
High	Master Protein	Q14789	Golgin subfamily B member 1 OS=Homo sapiens OX=9606 GN=GOLGB1 PE=1 SV=2	44	129	373	126	375.8	GOLGB1	6.96347e+06	6.32576e+06	8.12465e+06	8.06449e+06	5.45254e+06	5.21914e+06	5.80709e+06	7.09433e+06	8.97517e+06	1.10745e+07	8.17272e+06	9.09206e+06	6.17216e+06	8.52631e+06	7.98827e+06	7.01208e+06	1.23414e+07	1.18758e+07	1.23076e+07	1.2819e+07	8.9462e+06	8.98159e+06	9.04174e+06	9.22387e+06	1.11247e+07	1.10745e+07	1.15578e+07	1.12406e+07	1.03959e+07	1.0369e+07	1.05311e+07	1.07868e+07
High	Master Protein	Q9UQE7	Structural maintenance of chromosomes protein 3 OS=Homo sapiens OX=9606 GN=SMC3 PE=1 SV=2	56	78	373	78	141.5	SMC3	9.44078e+06	8.66261e+06	1.10063e+07	1.06506e+07	7.70209e+06	7.30828e+06	8.07413e+06	9.87679e+06	1.57482e+07	1.90185e+07	1.34874e+07	1.50362e+07	1.05744e+07	1.46623e+07	1.36376e+07	1.17222e+07	1.67319e+07	1.62629e+07	1.66729e+07	1.69299e+07	1.26371e+07	1.25768e+07	1.25716e+07	1.28416e+07	1.95198e+07	1.90185e+07	1.90738e+07	1.85893e+07	1.78106e+07	1.78312e+07	1.79788e+07	1.80324e+07
High	Master Protein	P00338	L-lactate dehydrogenase A chain OS=Homo sapiens OX=9606 GN=LDHA PE=1 SV=2	72	27	369	25	36.7	LDHA	2.68146e+07	2.60921e+07	3.00973e+07	2.77967e+07	4.61023e+07	4.29299e+07	4.73126e+07	5.34804e+07	3.47001e+07	4.14394e+07	2.74498e+07	3.19849e+07	3.07975e+07	3.7809e+07	3.33859e+07	2.68269e+07	4.75234e+07	4.89845e+07	4.55929e+07	4.41846e+07	7.56419e+07	7.38779e+07	7.36666e+07	6.95339e+07	4.30107e+07	4.14394e+07	3.88192e+07	3.95431e+07	5.18728e+07	4.59804e+07	4.40134e+07	4.12683e+07
High	Master Protein	P62258	14-3-3 protein epsilon OS=Homo sapiens OX=9606 GN=YWHAE PE=1 SV=1	74	24	363	21	29.2	YWHAE	1.31413e+07	1.26876e+07	1.6865e+07	1.43521e+07	2.20182e+07	1.89504e+07	2.16567e+07	3.13991e+07	2.32536e+07	3.0707e+07	1.80151e+07	2.23928e+07	2.15898e+07	2.95634e+07	2.45208e+07	1.85095e+07	2.32904e+07	2.38194e+07	2.55479e+07	2.28135e+07	3.61262e+07	3.26117e+07	3.37199e+07	4.08243e+07	2.88228e+07	3.0707e+07	2.54767e+07	2.76843e+07	3.63641e+07	3.59527e+07	3.23263e+07	2.84736e+07
High	Master Protein	P29401	Transketolase OS=Homo sapiens OX=9606 GN=TKT PE=1 SV=3	66	34	362	34	67.8	TKT	1.24311e+07	1.20987e+07	1.37423e+07	1.1962e+07	2.01818e+07	1.86211e+07	2.01004e+07	2.52241e+07	1.55511e+07	1.76233e+07	1.07778e+07	1.33997e+07	1.43032e+07	1.89285e+07	1.55621e+07	1.29417e+07	2.20316e+07	2.27138e+07	2.08176e+07	1.90143e+07	3.31131e+07	3.2045e+07	3.12966e+07	3.27958e+07	1.92755e+07	1.76233e+07	1.52418e+07	1.65661e+07	2.40912e+07	2.30194e+07	2.05158e+07	1.99085e+07
High	Master Protein	Q13435	Splicing factor 3B subunit 2 OS=Homo sapiens OX=9606 GN=SF3B2 PE=1 SV=2	50	47	360	47	100.2	SF3B2	9.26202e+06	8.34458e+06	1.09635e+07	1.06618e+07	8.33439e+06	7.94643e+06	8.75797e+06	1.05767e+07	1.41498e+07	1.7252e+07	1.23141e+07	1.31529e+07	9.89276e+06	1.36263e+07	1.28493e+07	1.10942e+07	1.64151e+07	1.56659e+07	1.66081e+07	1.69476e+07	1.36746e+07	1.3675e+07	1.36363e+07	1.37515e+07	1.75387e+07	1.7252e+07	1.74144e+07	1.62609e+07	1.66625e+07	1.65712e+07	1.69395e+07	1.70664e+07
High	Master Protein	P13010	X-ray repair cross-complementing protein 5 OS=Homo sapiens OX=9606 GN=XRCC5 PE=1 SV=3	68	44	357	44	82.7	XRCC5	9.73373e+06	9.80297e+06	1.12833e+07	1.0623e+07	1.0891e+07	1.08556e+07	1.12582e+07	1.32241e+07	1.44772e+07	1.7393e+07	1.23995e+07	1.45253e+07	1.09404e+07	1.61099e+07	1.44744e+07	1.25595e+07	1.72511e+07	1.84038e+07	1.70925e+07	1.6886e+07	1.78694e+07	1.86814e+07	1.75292e+07	1.71937e+07	1.79444e+07	1.7393e+07	1.75352e+07	1.79577e+07	1.8427e+07	1.95916e+07	1.9082e+07	1.93205e+07
High	Master Protein	P62979	Ubiquitin-ribosomal protein eS31 fusion protein OS=Homo sapiens OX=9606 GN=RPS27A PE=1 SV=2	60	11	357	4	18	RPS27A	5.08563e+07	4.60435e+07	5.99865e+07	6.22208e+07	5.51369e+07	5.33727e+07	5.87943e+07	7.5082e+07	7.5356e+07	1.01928e+08	6.81934e+07	7.86475e+07	5.30286e+07	7.85324e+07	7.22307e+07	5.7439e+07	9.01325e+07	8.64407e+07	9.08706e+07	9.89041e+07	9.04654e+07	9.18488e+07	9.15438e+07	9.76198e+07	9.34037e+07	1.01928e+08	9.64382e+07	9.72322e+07	8.9317e+07	9.55051e+07	9.52235e+07	8.83594e+07
High	Master Protein	Q12931	Heat shock protein 75 kDa, mitochondrial OS=Homo sapiens OX=9606 GN=TRAP1 PE=1 SV=3	63	41	355	40	80.1	TRAP1	1.18468e+07	1.1161e+07	1.37657e+07	1.33667e+07	1.07242e+07	1.04549e+07	1.1717e+07	1.3812e+07	1.79612e+07	2.27652e+07	1.66495e+07	1.88562e+07	1.19857e+07	1.76217e+07	1.72325e+07	1.49417e+07	2.09961e+07	2.09534e+07	2.0853e+07	2.12473e+07	1.75956e+07	1.79917e+07	1.82436e+07	1.7958e+07	2.22628e+07	2.27652e+07	2.35455e+07	2.3312e+07	2.01877e+07	2.14302e+07	2.27181e+07	2.29851e+07
High	Master Protein	P07195	L-lactate dehydrogenase B chain OS=Homo sapiens OX=9606 GN=LDHB PE=1 SV=2	63	22	355	20	36.6	LDHB	2.17755e+07	2.0772e+07	2.42427e+07	2.35607e+07	3.81858e+07	3.62431e+07	4.00629e+07	4.55085e+07	1.93949e+07	2.31988e+07	1.46914e+07	1.75346e+07	1.71459e+07	2.10256e+07	1.84103e+07	1.51776e+07	3.85927e+07	3.89968e+07	3.67241e+07	3.74513e+07	6.2653e+07	6.23706e+07	6.23786e+07	5.91691e+07	2.40399e+07	2.31988e+07	2.07764e+07	2.16781e+07	2.88791e+07	2.55697e+07	2.42707e+07	2.3348e+07
High	Master Protein	P11940	Polyadenylate-binding protein 1 OS=Homo sapiens OX=9606 GN=PABPC1 PE=1 SV=2	57	37	355	28	70.6	PABPC1	1.56841e+07	1.49081e+07	1.8007e+07	1.73408e+07	1.71915e+07	1.65715e+07	1.85027e+07	2.13941e+07	2.27589e+07	2.69951e+07	1.88029e+07	2.14417e+07	1.77746e+07	2.31885e+07	2.11565e+07	1.77134e+07	2.77968e+07	2.7988e+07	2.7278e+07	2.75643e+07	2.82068e+07	2.85178e+07	2.8809e+07	2.78161e+07	2.82096e+07	2.69951e+07	2.65908e+07	2.65084e+07	2.99381e+07	2.82001e+07	2.78911e+07	2.72489e+07
High	Master Protein	Q04637	Eukaryotic translation initiation factor 4 gamma 1 OS=Homo sapiens OX=9606 GN=EIF4G1 PE=1 SV=4	43	71	352	64	175.4	EIF4G1	9.76039e+06	9.31508e+06	1.17621e+07	1.10076e+07	1.1139e+07	1.0487e+07	1.13112e+07	1.3952e+07	1.39517e+07	1.64791e+07	1.11348e+07	1.25635e+07	1.17592e+07	1.4588e+07	1.27395e+07	1.10309e+07	1.72983e+07	1.74879e+07	1.78178e+07	1.74974e+07	1.82762e+07	1.8047e+07	1.76118e+07	1.814e+07	1.72931e+07	1.64791e+07	1.57467e+07	1.55323e+07	1.98062e+07	1.77407e+07	1.67948e+07	1.69691e+07
High	Master Protein	Q08J23	RNA cytosine C(5)-methyltransferase NSUN2 OS=Homo sapiens OX=9606 GN=NSUN2 PE=1 SV=2	81	57	351	57	86.4	NSUN2	9.56858e+06	9.1377e+06	1.11862e+07	1.05691e+07	1.01644e+07	9.63742e+06	1.06833e+07	1.27276e+07	1.44603e+07	1.72695e+07	1.17716e+07	1.37393e+07	1.13067e+07	1.4826e+07	1.39083e+07	1.14586e+07	1.69584e+07	1.71549e+07	1.69454e+07	1.68003e+07	1.66772e+07	1.6585e+07	1.66341e+07	1.65481e+07	1.79235e+07	1.72695e+07	1.66472e+07	1.69859e+07	1.9044e+07	1.80302e+07	1.83357e+07	1.7627e+07
High	Master Protein	P23588	Eukaryotic translation initiation factor 4B OS=Homo sapiens OX=9606 GN=EIF4B PE=1 SV=2	56	41	351	41	69.1	EIF4B	7.55238e+06	7.35129e+06	8.77174e+06	8.19971e+06	8.77799e+06	8.76462e+06	9.85765e+06	1.0983e+07	9.02863e+06	1.05782e+07	7.19478e+06	8.33348e+06	6.67433e+06	8.5466e+06	7.62246e+06	6.59072e+06	1.33851e+07	1.38011e+07	1.32879e+07	1.3034e+07	1.44024e+07	1.5083e+07	1.53485e+07	1.42799e+07	1.1191e+07	1.05782e+07	1.01748e+07	1.03027e+07	1.12417e+07	1.03937e+07	1.00489e+07	1.01386e+07
High	Master Protein	P27824	Calnexin OS=Homo sapiens OX=9606 GN=CANX PE=1 SV=2	52	39	350	39	67.5	CANX	2.18451e+07	2.04781e+07	2.62832e+07	2.52136e+07	2.25314e+07	2.11356e+07	2.33559e+07	2.82128e+07	3.28345e+07	4.18332e+07	3.05067e+07	3.51323e+07	2.18714e+07	3.16984e+07	3.06929e+07	2.64345e+07	3.8716e+07	3.84449e+07	3.98152e+07	4.00787e+07	3.69682e+07	3.63722e+07	3.63656e+07	3.66816e+07	4.06983e+07	4.18332e+07	4.31422e+07	4.34342e+07	3.68384e+07	3.85491e+07	4.04632e+07	4.06646e+07
High	Master Protein	Q12906	Interleukin enhancer-binding factor 3 OS=Homo sapiens OX=9606 GN=ILF3 PE=1 SV=3	48	38	349	33	95.3	ILF3	1.32e+07	1.18159e+07	1.5836e+07	1.518e+07	1.1435e+07	1.09804e+07	1.21688e+07	1.55646e+07	1.92101e+07	2.40888e+07	1.72843e+07	2.01633e+07	1.29229e+07	1.91465e+07	1.75224e+07	1.57515e+07	2.33943e+07	2.21829e+07	2.39893e+07	2.41296e+07	1.87618e+07	1.88961e+07	1.89471e+07	2.02367e+07	2.38109e+07	2.40888e+07	2.44432e+07	2.49279e+07	2.17662e+07	2.32845e+07	2.31003e+07	2.42309e+07
High	Master Protein	Q99832	T-complex protein 1 subunit eta OS=Homo sapiens OX=9606 GN=CCT7 PE=1 SV=2	78	40	348	40	59.3	CCT7	1.03508e+07	1.02788e+07	1.16973e+07	1.08045e+07	1.21911e+07	1.17316e+07	1.26518e+07	1.48049e+07	1.54259e+07	1.86143e+07	1.26636e+07	1.52123e+07	1.20814e+07	1.63019e+07	1.36405e+07	1.16635e+07	1.83447e+07	1.92971e+07	1.77197e+07	1.71745e+07	2.00025e+07	2.01888e+07	1.96991e+07	1.9249e+07	1.91204e+07	1.86143e+07	1.79087e+07	1.8807e+07	2.03489e+07	1.98252e+07	1.79826e+07	1.79422e+07
High	Master Protein	P17844	Probable ATP-dependent RNA helicase DDX5 OS=Homo sapiens OX=9606 GN=DDX5 PE=1 SV=1	58	41	348	32	69.1	DDX5	1.01966e+07	9.39997e+06	1.20634e+07	1.17507e+07	6.94449e+06	6.56099e+06	7.50867e+06	9.36161e+06	1.44763e+07	1.83404e+07	1.3369e+07	1.5141e+07	1.0147e+07	1.42138e+07	1.32971e+07	1.15269e+07	1.80715e+07	1.76472e+07	1.82742e+07	1.86785e+07	1.13941e+07	1.12908e+07	1.16911e+07	1.21717e+07	1.79434e+07	1.83404e+07	1.89062e+07	1.87188e+07	1.70908e+07	1.72857e+07	1.75299e+07	1.77321e+07
High	Master Protein	P15311	Ezrin OS=Homo sapiens OX=9606 GN=EZR PE=1 SV=4	65	51	341	36	69.4	EZR	7.10041e+06	7.09051e+06	8.21388e+06	7.68934e+06	1.22788e+07	1.1896e+07	1.29326e+07	1.45519e+07	1.08365e+07	1.29601e+07	8.74988e+06	1.01488e+07	8.9332e+06	1.13462e+07	1.03867e+07	8.39318e+06	1.2584e+07	1.33115e+07	1.24428e+07	1.22227e+07	2.01462e+07	2.04717e+07	2.01364e+07	1.892e+07	1.34319e+07	1.29601e+07	1.2374e+07	1.2547e+07	1.50463e+07	1.37984e+07	1.3693e+07	1.29114e+07
High	Master Protein	Q02790	Peptidyl-prolyl cis-trans isomerase FKBP4 OS=Homo sapiens OX=9606 GN=FKBP4 PE=1 SV=3	80	38	341	37	51.8	FKBP4	8.7834e+06	8.61486e+06	1.02225e+07	9.4484e+06	1.41027e+07	1.29371e+07	1.4605e+07	1.70765e+07	1.13747e+07	1.32722e+07	8.72191e+06	1.03217e+07	9.97601e+06	1.26699e+07	1.1075e+07	9.39531e+06	1.55668e+07	1.61733e+07	1.54856e+07	1.50188e+07	2.31388e+07	2.22634e+07	2.27402e+07	2.22025e+07	1.40989e+07	1.32722e+07	1.23344e+07	1.27608e+07	1.68028e+07	1.54082e+07	1.46005e+07	1.4453e+07
High	Master Protein	Q7KZF4	Staphylococcal nuclease domain-containing protein 1 OS=Homo sapiens OX=9606 GN=SND1 PE=1 SV=1	58	53	340	53	101.9	SND1	1.10702e+07	1.00967e+07	1.27058e+07	1.23399e+07	9.7337e+06	9.41666e+06	1.04998e+07	1.27269e+07	1.53146e+07	1.90945e+07	1.39321e+07	1.60018e+07	1.05747e+07	1.4697e+07	1.37458e+07	1.1772e+07	1.96196e+07	1.89553e+07	1.92474e+07	1.9615e+07	1.59705e+07	1.62051e+07	1.63484e+07	1.65472e+07	1.89824e+07	1.90945e+07	1.97026e+07	1.97831e+07	1.78112e+07	1.78734e+07	1.81215e+07	1.81091e+07
High	Master Protein	Q07065	Cytoskeleton-associated protein 4 OS=Homo sapiens OX=9606 GN=CKAP4 PE=1 SV=2	69	43	336	42	66	CKAP4	1.13338e+07	1.04865e+07	1.31094e+07	1.25363e+07	1.04693e+07	1.00519e+07	1.10281e+07	1.33866e+07	1.44582e+07	1.79579e+07	1.32115e+07	1.48282e+07	9.542e+06	1.41185e+07	1.34744e+07	1.15389e+07	2.00868e+07	1.96871e+07	1.98588e+07	1.99273e+07	1.71774e+07	1.72983e+07	1.71709e+07	1.74049e+07	1.79209e+07	1.79579e+07	1.86836e+07	1.83322e+07	1.60718e+07	1.71698e+07	1.77637e+07	1.77505e+07
High	Master Protein	P38159	RNA-binding motif protein, X chromosome OS=Homo sapiens OX=9606 GN=RBMX PE=1 SV=3	60	28	335	9	42.3	RBMX	1.26569e+07	1.17345e+07	1.46981e+07	1.40075e+07	1.08347e+07	1.05681e+07	1.18052e+07	1.3979e+07	1.77987e+07	2.22182e+07	1.71532e+07	1.86431e+07	1.18417e+07	1.76447e+07	1.69862e+07	1.4792e+07	2.24317e+07	2.203e+07	2.22655e+07	2.22658e+07	1.7777e+07	1.81865e+07	1.83809e+07	1.81752e+07	2.20615e+07	2.22182e+07	2.42578e+07	2.30485e+07	1.99452e+07	2.14581e+07	2.23933e+07	2.27548e+07
High	Master Protein	P61247	Small ribosomal subunit protein eS1 OS=Homo sapiens OX=9606 GN=RPS3A PE=1 SV=2	69	22	335	22	29.9	RPS3A	1.87758e+07	1.80222e+07	2.13571e+07	1.99644e+07	1.81624e+07	1.80544e+07	1.96998e+07	2.35626e+07	2.52811e+07	3.1043e+07	2.152e+07	2.58264e+07	1.90438e+07	2.55447e+07	2.3182e+07	1.96483e+07	3.32764e+07	3.38343e+07	3.23528e+07	3.17348e+07	2.97998e+07	3.10698e+07	3.06729e+07	3.06356e+07	3.13359e+07	3.1043e+07	3.04333e+07	3.19293e+07	3.20758e+07	3.10654e+07	3.05614e+07	3.02254e+07
High	Master Protein	O00571	ATP-dependent RNA helicase DDX3X OS=Homo sapiens OX=9606 GN=DDX3X PE=1 SV=3	70	43	333	42	73.2	DDX3X	1.08879e+07	1.03804e+07	1.25654e+07	1.19822e+07	1.00395e+07	1.00426e+07	1.08068e+07	1.30854e+07	1.60534e+07	2.05056e+07	1.4371e+07	1.63803e+07	1.17595e+07	1.57971e+07	1.44347e+07	1.22891e+07	1.92966e+07	1.9488e+07	1.90347e+07	1.90465e+07	1.64722e+07	1.72823e+07	1.68264e+07	1.70133e+07	1.98982e+07	2.05056e+07	2.03233e+07	2.0251e+07	1.98067e+07	1.92113e+07	1.90296e+07	1.89045e+07
High	Master Protein	P08758	Annexin A5 OS=Homo sapiens OX=9606 GN=ANXA5 PE=1 SV=2	83	31	331	30	35.9	ANXA5	2.9864e+07	2.64215e+07	3.50488e+07	3.43835e+07	2.64975e+07	2.59476e+07	2.75396e+07	3.44148e+07	3.68887e+07	4.66585e+07	3.46681e+07	3.88661e+07	2.56008e+07	3.70266e+07	3.50655e+07	3.07547e+07	5.2928e+07	4.9603e+07	5.30937e+07	5.46548e+07	4.34756e+07	4.46531e+07	4.28796e+07	4.47453e+07	4.57235e+07	4.66585e+07	4.90272e+07	4.80504e+07	4.31198e+07	4.50289e+07	4.62277e+07	4.73106e+07
High	Master Protein	P21796	Voltage-dependent anion-selective channel protein 1 OS=Homo sapiens OX=9606 GN=VDAC1 PE=1 SV=2	82	19	329	18	30.8	VDAC1	1.75171e+07	1.60126e+07	2.02132e+07	1.95839e+07	1.45471e+07	1.43846e+07	1.56961e+07	1.95868e+07	2.29791e+07	2.96546e+07	2.24651e+07	2.62964e+07	1.54834e+07	2.32906e+07	2.20094e+07	1.97223e+07	3.10455e+07	3.00617e+07	3.06201e+07	3.11298e+07	2.38679e+07	2.47544e+07	2.4439e+07	2.54663e+07	2.84826e+07	2.96546e+07	3.17699e+07	3.25103e+07	2.60789e+07	2.83243e+07	2.90155e+07	3.03392e+07
High	Master Protein	Q9UQ80	Proliferation-associated protein 2G4 OS=Homo sapiens OX=9606 GN=PA2G4 PE=1 SV=3	68	23	328	23	43.8	PA2G4	1.08406e+07	9.94002e+06	1.26563e+07	1.19897e+07	1.41397e+07	1.2728e+07	1.39448e+07	1.74716e+07	1.1588e+07	1.32242e+07	9.08042e+06	1.04864e+07	9.79491e+06	1.24313e+07	1.05311e+07	9.30526e+06	1.92128e+07	1.86611e+07	1.91724e+07	1.90585e+07	2.31995e+07	2.19035e+07	2.17123e+07	2.27161e+07	1.43633e+07	1.32242e+07	1.28414e+07	1.29644e+07	1.64977e+07	1.5118e+07	1.38834e+07	1.43144e+07
High	Master Protein	O43390	Heterogeneous nuclear ribonucleoprotein R OS=Homo sapiens OX=9606 GN=HNRNPR PE=1 SV=1	55	35	326	25	70.9	HNRNPR	1.27763e+07	1.16861e+07	1.53951e+07	1.46253e+07	1.21527e+07	1.17901e+07	1.24317e+07	1.57662e+07	1.92915e+07	2.4009e+07	1.76457e+07	2.06386e+07	1.30207e+07	1.8695e+07	1.82171e+07	1.58279e+07	2.26433e+07	2.19391e+07	2.33214e+07	2.32478e+07	1.99395e+07	2.02896e+07	1.93564e+07	2.04988e+07	2.39117e+07	2.4009e+07	2.49543e+07	2.55156e+07	2.1931e+07	2.27354e+07	2.4016e+07	2.43483e+07
High	Master Protein	O60506	Heterogeneous nuclear ribonucleoprotein Q OS=Homo sapiens OX=9606 GN=SYNCRIP PE=1 SV=2	61	36	322	26	69.6	SYNCRIP	1.77906e+07	1.65942e+07	2.15432e+07	2.07506e+07	1.93594e+07	1.82919e+07	2.04093e+07	2.43907e+07	2.4457e+07	3.07511e+07	2.20457e+07	2.52539e+07	1.80723e+07	2.57466e+07	2.33867e+07	2.05328e+07	3.15303e+07	3.11536e+07	3.26348e+07	3.29844e+07	3.17638e+07	3.14785e+07	3.17777e+07	3.17122e+07	3.03144e+07	3.07511e+07	3.11768e+07	3.12215e+07	3.04396e+07	3.1311e+07	3.08312e+07	3.1586e+07
High	Master Protein	P23396	Small ribosomal subunit protein uS3 OS=Homo sapiens OX=9606 GN=RPS3 PE=1 SV=2	81	20	319	20	26.7	RPS3	1.90029e+07	1.75969e+07	2.18714e+07	2.09313e+07	1.90451e+07	1.76976e+07	1.96866e+07	2.331e+07	2.65972e+07	3.217e+07	2.2287e+07	2.54737e+07	2.03162e+07	2.64678e+07	2.37417e+07	2.00897e+07	3.36789e+07	3.30359e+07	3.31319e+07	3.32716e+07	3.1248e+07	3.04556e+07	3.06524e+07	3.03072e+07	3.29672e+07	3.217e+07	3.1518e+07	3.14933e+07	3.4219e+07	3.2188e+07	3.12993e+07	3.09044e+07
High	Master Protein	P49411	Elongation factor Tu, mitochondrial OS=Homo sapiens OX=9606 GN=TUFM PE=1 SV=3	65	29	318	29	49.8	TUFM	1.67031e+07	1.53843e+07	1.96797e+07	1.88941e+07	1.51978e+07	1.44875e+07	1.60609e+07	2.01478e+07	2.58886e+07	3.31052e+07	2.50195e+07	2.8535e+07	1.83018e+07	2.75139e+07	2.50411e+07	2.27013e+07	2.96028e+07	2.88821e+07	2.98118e+07	3.00333e+07	2.49356e+07	2.49314e+07	2.50071e+07	2.61956e+07	3.20889e+07	3.31052e+07	3.53823e+07	3.52779e+07	3.08261e+07	3.34603e+07	3.30123e+07	3.49218e+07
High	Master Protein	P53396	ATP-citrate synthase OS=Homo sapiens OX=9606 GN=ACLY PE=1 SV=3	64	60	318	60	120.8	ACLY	1.1735e+07	1.14054e+07	1.35154e+07	1.27446e+07	1.8472e+07	1.69985e+07	1.88672e+07	2.19676e+07	1.41542e+07	1.63551e+07	1.05939e+07	1.24404e+07	1.15715e+07	1.50401e+07	1.31647e+07	1.08081e+07	2.0798e+07	2.14123e+07	2.04738e+07	2.02583e+07	3.03077e+07	2.92526e+07	2.93765e+07	2.85618e+07	1.75441e+07	1.63551e+07	1.49817e+07	1.53801e+07	1.949e+07	1.82907e+07	1.73554e+07	1.66263e+07
High	Master Protein	Q14839	Chromodomain-helicase-DNA-binding protein 4 OS=Homo sapiens OX=9606 GN=CHD4 PE=1 SV=2	44	74	317	58	217.9	CHD4	6.5249e+06	6.07696e+06	7.68094e+06	7.42374e+06	5.23558e+06	5.05303e+06	5.42908e+06	6.75392e+06	9.18861e+06	1.15537e+07	8.5185e+06	9.48584e+06	6.49267e+06	9.34686e+06	8.53305e+06	7.61262e+06	1.15641e+07	1.14087e+07	1.16355e+07	1.18005e+07	8.59022e+06	8.69574e+06	8.45318e+06	8.78129e+06	1.13893e+07	1.15537e+07	1.20468e+07	1.17274e+07	1.09357e+07	1.13669e+07	1.12493e+07	1.17106e+07
High	Master Protein	P27635	Large ribosomal subunit protein uL16 OS=Homo sapiens OX=9606 GN=RPL10 PE=1 SV=5	52	14	317	14	24.6	RPL10	1.47328e+07	1.3865e+07	1.74786e+07	1.61504e+07	1.51144e+07	1.4668e+07	1.56075e+07	1.87941e+07	2.0563e+07	2.44607e+07	1.71417e+07	1.96861e+07	1.52058e+07	2.05053e+07	1.85653e+07	1.55452e+07	2.6111e+07	2.60297e+07	2.64775e+07	2.5672e+07	2.47989e+07	2.52421e+07	2.43012e+07	2.44356e+07	2.54878e+07	2.44607e+07	2.42415e+07	2.4338e+07	2.56114e+07	2.4937e+07	2.44751e+07	2.39134e+07
High	Master Protein	Q9BQG0	Myb-binding protein 1A OS=Homo sapiens OX=9606 GN=MYBBP1A PE=1 SV=2	54	66	316	66	148.8	MYBBP1A	1.50586e+07	1.38939e+07	1.80227e+07	1.73016e+07	1.34437e+07	1.25507e+07	1.39337e+07	1.73649e+07	2.50875e+07	3.15039e+07	2.36912e+07	2.72423e+07	1.69397e+07	2.46729e+07	2.33627e+07	2.03748e+07	2.66883e+07	2.6084e+07	2.73017e+07	2.7502e+07	2.20576e+07	2.15984e+07	2.1695e+07	2.25774e+07	3.10959e+07	3.15039e+07	3.35038e+07	3.36798e+07	2.85317e+07	3.00053e+07	3.07996e+07	3.1343e+07
High	Master Protein	Q15424	Scaffold attachment factor B1 OS=Homo sapiens OX=9606 GN=SAFB PE=1 SV=4	49	46	312	32	102.6	SAFB	5.63544e+06	5.24091e+06	6.53629e+06	6.41019e+06	4.74167e+06	4.50229e+06	5.06561e+06	6.03892e+06	8.24351e+06	1.04875e+07	8.02925e+06	8.79926e+06	5.86043e+06	8.23898e+06	7.65707e+06	6.83742e+06	9.98768e+06	9.83915e+06	9.90151e+06	1.01894e+07	7.77984e+06	7.74797e+06	7.88725e+06	7.85166e+06	1.02178e+07	1.04875e+07	1.13549e+07	1.08786e+07	9.87082e+06	1.00196e+07	1.00945e+07	1.05181e+07
High	Master Protein	Q14566	DNA replication licensing factor MCM6 OS=Homo sapiens OX=9606 GN=MCM6 PE=1 SV=1	58	47	312	47	92.8	MCM6	1.01024e+07	9.30368e+06	1.16497e+07	1.09004e+07	8.84118e+06	8.46895e+06	9.34563e+06	1.12732e+07	1.44203e+07	1.68295e+07	1.17502e+07	1.33207e+07	1.12199e+07	1.53602e+07	1.42202e+07	1.20226e+07	1.79045e+07	1.74665e+07	1.76475e+07	1.73268e+07	1.45061e+07	1.45742e+07	1.45513e+07	1.46571e+07	1.7874e+07	1.68295e+07	1.6617e+07	1.64684e+07	1.88979e+07	1.86799e+07	1.87468e+07	1.84946e+07
High	Master Protein	P54652	Heat shock-related 70 kDa protein 2 OS=Homo sapiens OX=9606 GN=HSPA2 PE=1 SV=1	59	39	310	24	70	HSPA2	1.11383e+06	1.0921e+06	1.28554e+06	1.20743e+06	1.20657e+06	1.18728e+06	1.27228e+06	1.49311e+06	1.20852e+06	1.52505e+06	1.05185e+06	1.19302e+06	933167	1.28658e+06	1.17005e+06	971342	1.97403e+06	2.05028e+06	1.9474e+06	1.91929e+06	1.97967e+06	2.04318e+06	1.98096e+06	1.9413e+06	1.49796e+06	1.52505e+06	1.48751e+06	1.47493e+06	1.57175e+06	1.56464e+06	1.54251e+06	1.49423e+06
High	Master Protein	P08133	Annexin A6 OS=Homo sapiens OX=9606 GN=ANXA6 PE=1 SV=3	78	51	308	51	75.8	ANXA6	1.10888e+07	1.03486e+07	1.28157e+07	1.26178e+07	9.83759e+06	9.41773e+06	1.02514e+07	1.25723e+07	1.56662e+07	1.96355e+07	1.48237e+07	1.682e+07	1.0186e+07	1.51862e+07	1.4568e+07	1.24297e+07	1.96526e+07	1.94282e+07	1.94138e+07	2.00568e+07	1.61409e+07	1.62069e+07	1.59616e+07	1.63462e+07	1.94182e+07	1.96355e+07	2.09635e+07	2.07946e+07	1.71565e+07	1.84683e+07	1.92053e+07	1.91209e+07
High	Master Protein	Q16891	MICOS complex subunit MIC60 OS=Homo sapiens OX=9606 GN=IMMT PE=1 SV=1	60	48	308	48	83.6	IMMT	8.75018e+06	7.65712e+06	9.95747e+06	9.61005e+06	7.68488e+06	7.24811e+06	8.16245e+06	1.02763e+07	1.2932e+07	1.65873e+07	1.15278e+07	1.34357e+07	8.15301e+06	1.22984e+07	1.20556e+07	1.01284e+07	1.55079e+07	1.43753e+07	1.50841e+07	1.52758e+07	1.26089e+07	1.24732e+07	1.27091e+07	1.33609e+07	1.60292e+07	1.65873e+07	1.63025e+07	1.66106e+07	1.37323e+07	1.49564e+07	1.58933e+07	1.55807e+07
High	Master Protein	P62987	Ubiquitin-ribosomal protein eL40 fusion protein OS=Homo sapiens OX=9606 GN=UBA52 PE=1 SV=2	49	8	307	1	14.7	UBA52	91527.2	79026	97427.7	91156.6	84669.8	74969	85765.4	104182	102375	134110	100886	142322	82445.9	132332	98714.1	94423.3	162214	148361	147589	144899	138921	129014	133538	135455	126893	134110	142672	175953	138865	160932	130137	145253
High	Master Protein	P11388	DNA topoisomerase 2-alpha OS=Homo sapiens OX=9606 GN=TOP2A PE=1 SV=3	47	76	306	58	174.3	TOP2A	8.48182e+06	7.99236e+06	1.00362e+07	9.60149e+06	5.49021e+06	5.68014e+06	6.18278e+06	7.60598e+06	1.41165e+07	1.7823e+07	1.34234e+07	1.47612e+07	8.77372e+06	1.24082e+07	1.20454e+07	1.04775e+07	1.50323e+07	1.50046e+07	1.52033e+07	1.52622e+07	9.00801e+06	9.77492e+06	9.62669e+06	9.8891e+06	1.74974e+07	1.7823e+07	1.89832e+07	1.82494e+07	1.47777e+07	1.50899e+07	1.58798e+07	1.61177e+07
High	Master Protein	P36578	Large ribosomal subunit protein uL4 OS=Homo sapiens OX=9606 GN=RPL4 PE=1 SV=5	50	24	306	24	47.7	RPL4	2.33889e+07	2.23579e+07	2.76274e+07	2.62564e+07	2.40822e+07	2.36739e+07	2.60376e+07	3.092e+07	3.35242e+07	4.08714e+07	2.79284e+07	3.30832e+07	2.63178e+07	3.47619e+07	3.0851e+07	2.6642e+07	4.14522e+07	4.19741e+07	4.18515e+07	4.17363e+07	3.95126e+07	4.07402e+07	4.0541e+07	4.02014e+07	4.15533e+07	4.08714e+07	3.94959e+07	4.09008e+07	4.43274e+07	4.22748e+07	4.06716e+07	4.09839e+07
High	Master Protein	P23284	Peptidyl-prolyl cis-trans isomerase B OS=Homo sapiens OX=9606 GN=PPIB PE=1 SV=2	64	17	306	16	23.7	PPIB	3.63132e+07	3.4823e+07	4.31595e+07	4.16256e+07	4.82543e+07	4.8288e+07	5.23951e+07	6.02013e+07	5.14237e+07	6.11867e+07	4.45138e+07	5.20794e+07	3.6739e+07	5.00127e+07	4.67725e+07	3.94422e+07	6.43579e+07	6.53757e+07	6.53803e+07	6.61666e+07	7.91728e+07	8.30985e+07	8.15802e+07	7.82723e+07	6.37396e+07	6.11867e+07	6.29508e+07	6.43859e+07	6.18802e+07	6.08215e+07	6.16613e+07	6.06746e+07
High	Master Protein	P49736	DNA replication licensing factor MCM2 OS=Homo sapiens OX=9606 GN=MCM2 PE=1 SV=4	59	46	305	46	101.8	MCM2	9.01622e+06	8.63852e+06	1.05183e+07	9.67878e+06	8.33003e+06	7.86052e+06	8.66505e+06	1.04443e+07	1.27559e+07	1.51093e+07	1.04975e+07	1.17769e+07	9.7894e+06	1.40887e+07	1.2666e+07	1.06608e+07	1.59794e+07	1.62177e+07	1.59336e+07	1.5385e+07	1.36674e+07	1.35271e+07	1.34916e+07	1.35794e+07	1.5811e+07	1.51093e+07	1.48454e+07	1.45598e+07	1.64884e+07	1.71335e+07	1.66979e+07	1.63996e+07
High	Master Protein	Q06830	Peroxiredoxin-1 OS=Homo sapiens OX=9606 GN=PRDX1 PE=1 SV=1	76	14	305	11	22.1	PRDX1	2.15072e+07	2.2237e+07	2.41148e+07	2.16734e+07	3.91767e+07	3.66549e+07	4.03999e+07	4.66597e+07	2.91561e+07	3.59416e+07	2.38066e+07	2.88116e+07	2.52072e+07	3.41234e+07	2.99198e+07	2.47342e+07	3.81171e+07	4.17471e+07	3.65304e+07	3.44513e+07	6.42787e+07	6.30791e+07	6.29033e+07	6.06658e+07	3.61389e+07	3.59416e+07	3.3667e+07	3.56199e+07	4.2457e+07	4.14982e+07	3.9444e+07	3.8049e+07
High	Master Protein	P00558	Phosphoglycerate kinase 1 OS=Homo sapiens OX=9606 GN=PGK1 PE=1 SV=3	79	32	303	28	44.6	PGK1	1.80832e+07	1.94789e+07	2.06559e+07	1.97609e+07	3.8305e+07	3.80307e+07	4.16588e+07	4.5175e+07	1.3209e+07	1.60767e+07	1.07752e+07	1.30695e+07	1.13078e+07	1.54894e+07	1.30212e+07	1.09452e+07	3.20489e+07	3.65692e+07	3.12907e+07	3.14112e+07	6.28485e+07	6.54469e+07	6.48635e+07	5.87355e+07	1.63726e+07	1.60767e+07	1.52381e+07	1.61578e+07	1.90459e+07	1.8837e+07	1.71661e+07	1.68371e+07
High	Master Protein	Q9Y5B9	FACT complex subunit SPT16 OS=Homo sapiens OX=9606 GN=SUPT16H PE=1 SV=1	52	56	303	55	119.8	SUPT16H	8.44037e+06	7.91813e+06	9.53699e+06	9.17812e+06	7.6268e+06	7.38167e+06	8.03043e+06	9.67223e+06	1.12844e+07	1.38346e+07	9.96429e+06	1.14953e+07	7.99432e+06	1.14278e+07	1.02925e+07	9.04578e+06	1.49589e+07	1.48653e+07	1.44471e+07	1.45892e+07	1.25136e+07	1.27031e+07	1.25035e+07	1.25756e+07	1.3987e+07	1.38346e+07	1.40914e+07	1.42117e+07	1.3465e+07	1.38976e+07	1.35689e+07	1.39153e+07
High	Master Protein	P40227	T-complex protein 1 subunit zeta OS=Homo sapiens OX=9606 GN=CCT6A PE=1 SV=3	67	35	302	35	58	CCT6A	1.35358e+07	1.30295e+07	1.58755e+07	1.49049e+07	1.61522e+07	1.49416e+07	1.63952e+07	1.97863e+07	1.99276e+07	2.42054e+07	1.64881e+07	1.94273e+07	1.47072e+07	1.95857e+07	1.72632e+07	1.44885e+07	2.39895e+07	2.44612e+07	2.4049e+07	2.36923e+07	2.65015e+07	2.57128e+07	2.55276e+07	2.57256e+07	2.47002e+07	2.42054e+07	2.33173e+07	2.4018e+07	2.47716e+07	2.38186e+07	2.27584e+07	2.2288e+07
High	Master Protein	P14868	Aspartate--tRNA ligase, cytoplasmic OS=Homo sapiens OX=9606 GN=DARS1 PE=1 SV=2	75	36	302	36	57.1	DARS1	6.14196e+06	5.9214e+06	7.18308e+06	6.83662e+06	7.66867e+06	7.41316e+06	8.28682e+06	9.87857e+06	9.4202e+06	1.10495e+07	7.73088e+06	8.88646e+06	8.19433e+06	1.09248e+07	9.95693e+06	8.55646e+06	1.08854e+07	1.11167e+07	1.08813e+07	1.08673e+07	1.25823e+07	1.27573e+07	1.29027e+07	1.28439e+07	1.16763e+07	1.10495e+07	1.09329e+07	1.09864e+07	1.38019e+07	1.32859e+07	1.31265e+07	1.31626e+07
High	Master Protein	P57721	Poly(rC)-binding protein 3 OS=Homo sapiens OX=9606 GN=PCBP3 PE=1 SV=2	22	7	301	1	39.4	PCBP3	64480.5	55860.1	75961.2	66549.4	62117.8	51377.5	56306.4	80223.6	70609.5	96548.8	86790.8	114419	51853.8	115844	84938.4	77229.1	114279	104870	115070	105785	101919	88415.2	87670.2	104305	87520.3	96548.8	122738	141456	87338.3	140880	111976	118803
High	Master Protein	O43143	ATP-dependent RNA helicase DHX15 OS=Homo sapiens OX=9606 GN=DHX15 PE=1 SV=2	52	42	301	41	90.9	DHX15	8.37263e+06	7.67235e+06	9.76503e+06	9.31959e+06	8.65719e+06	8.24764e+06	9.15335e+06	1.11554e+07	1.21503e+07	1.46672e+07	1.02942e+07	1.15549e+07	9.13944e+06	1.2127e+07	1.14292e+07	9.67163e+06	1.48388e+07	1.44039e+07	1.47926e+07	1.48141e+07	1.42042e+07	1.41933e+07	1.42519e+07	1.4504e+07	1.50603e+07	1.46672e+07	1.4558e+07	1.42854e+07	1.53937e+07	1.4748e+07	1.50674e+07	1.48781e+07
High	Master Protein	Q9H0A0	RNA cytidine acetyltransferase OS=Homo sapiens OX=9606 GN=NAT10 PE=1 SV=2	63	58	300	58	115.7	NAT10	9.74967e+06	8.69061e+06	1.14551e+07	1.11629e+07	7.90044e+06	7.2173e+06	8.30922e+06	1.03258e+07	1.53044e+07	1.96262e+07	1.39579e+07	1.51685e+07	1.05737e+07	1.48752e+07	1.40615e+07	1.2178e+07	1.72793e+07	1.63155e+07	1.73528e+07	1.77442e+07	1.29626e+07	1.24202e+07	1.29376e+07	1.34253e+07	1.89698e+07	1.96262e+07	1.97391e+07	1.87528e+07	1.78095e+07	1.80901e+07	1.85376e+07	1.87337e+07
High	Master Protein	Q00341	Vigilin OS=Homo sapiens OX=9606 GN=HDLBP PE=1 SV=2	59	69	299	69	141.4		1.20318e+07	1.12764e+07	1.40244e+07	1.34003e+07	1.05229e+07	1.01956e+07	1.11969e+07	1.34556e+07	1.52065e+07	1.88331e+07	1.36336e+07	1.51224e+07	1.09063e+07	1.45265e+07	1.36216e+07	1.18623e+07	2.1324e+07	2.11699e+07	2.12449e+07	2.13007e+07	1.72653e+07	1.75456e+07	1.74338e+07	1.74947e+07	1.88484e+07	1.88331e+07	1.92805e+07	1.86959e+07	1.83696e+07	1.7666e+07	1.79577e+07	1.8248e+07
High	Master Protein	Q14690	Protein RRP5 homolog OS=Homo sapiens OX=9606 GN=PDCD11 PE=1 SV=3	46	86	299	86	208.6	PDCD11	9.80788e+06	9.07758e+06	1.16603e+07	1.13794e+07	7.79532e+06	7.57546e+06	8.31121e+06	1.04441e+07	1.60098e+07	2.05817e+07	1.52104e+07	1.69793e+07	1.10143e+07	1.54711e+07	1.467e+07	1.29945e+07	1.73825e+07	1.7042e+07	1.76637e+07	1.80882e+07	1.27901e+07	1.30366e+07	1.29407e+07	1.35792e+07	1.98441e+07	2.05817e+07	2.15103e+07	2.09916e+07	1.85516e+07	1.88148e+07	1.93398e+07	1.99897e+07
High	Master Protein	Q15393	Splicing factor 3B subunit 3 OS=Homo sapiens OX=9606 GN=SF3B3 PE=1 SV=4	46	47	297	46	135.5	SF3B3	6.12375e+06	5.70237e+06	7.17636e+06	6.79196e+06	5.32263e+06	4.97045e+06	5.61973e+06	6.70528e+06	9.41086e+06	1.19243e+07	8.1983e+06	9.30353e+06	6.31495e+06	9.05911e+06	8.47093e+06	7.31589e+06	1.08531e+07	1.07055e+07	1.08711e+07	1.07963e+07	8.73306e+06	8.55362e+06	8.75003e+06	8.71804e+06	1.16648e+07	1.19243e+07	1.15939e+07	1.1502e+07	1.06364e+07	1.1017e+07	1.11674e+07	1.12542e+07
High	Master Protein	P55265	Double-stranded RNA-specific adenosine deaminase OS=Homo sapiens OX=9606 GN=ADAR PE=1 SV=4	51	60	297	60	136	ADAR	8.82854e+06	8.35212e+06	1.04273e+07	9.96678e+06	7.57162e+06	7.41042e+06	8.25568e+06	9.83288e+06	1.34644e+07	1.66908e+07	1.25732e+07	1.42717e+07	9.13168e+06	1.32511e+07	1.28646e+07	1.11229e+07	1.56468e+07	1.568e+07	1.57958e+07	1.58428e+07	1.24231e+07	1.27525e+07	1.28542e+07	1.27845e+07	1.6689e+07	1.66908e+07	1.77809e+07	1.76442e+07	1.53807e+07	1.6115e+07	1.69597e+07	1.71105e+07
High	Master Protein	P67936	Tropomyosin alpha-4 chain OS=Homo sapiens OX=9606 GN=TPM4 PE=1 SV=3	76	30	295	13	28.5	TPM4	6.16642e+06	6.01994e+06	6.87617e+06	6.48422e+06	1.04568e+07	9.5664e+06	1.06373e+07	1.13585e+07	6.82455e+06	7.92075e+06	5.26759e+06	6.02143e+06	6.2181e+06	8.19092e+06	7.37922e+06	6.38081e+06	1.09287e+07	1.13017e+07	1.04164e+07	1.03071e+07	1.71568e+07	1.64628e+07	1.65625e+07	1.4768e+07	8.45902e+06	7.92075e+06	7.44935e+06	7.44431e+06	1.04733e+07	9.96116e+06	9.7282e+06	9.81572e+06
High	Master Protein	P51858	Hepatoma-derived growth factor OS=Homo sapiens OX=9606 GN=HDGF PE=1 SV=1	85	28	295	27	26.8	HDGF	4.83326e+06	4.54647e+06	5.49189e+06	4.99396e+06	7.6072e+06	6.84464e+06	7.83563e+06	9.10799e+06	6.77895e+06	7.7865e+06	5.05953e+06	5.80453e+06	7.17831e+06	8.46385e+06	7.22153e+06	6.17785e+06	8.56598e+06	8.53541e+06	8.31941e+06	7.93823e+06	1.24814e+07	1.17789e+07	1.22002e+07	1.1842e+07	8.40249e+06	7.7865e+06	7.15512e+06	7.17616e+06	1.20906e+07	1.02931e+07	9.52032e+06	9.5035e+06
High	Master Protein	Q9UQ35	Serine/arginine repetitive matrix protein 2 OS=Homo sapiens OX=9606 GN=SRRM2 PE=1 SV=2	24	55	294	55	299.4	SRRM2	3.33087e+06	3.33807e+06	4.37796e+06	4.61025e+06	3.22721e+06	3.23355e+06	3.57549e+06	4.61803e+06	4.91154e+06	6.78778e+06	4.70603e+06	5.02268e+06	3.71494e+06	5.69013e+06	5.51403e+06	4.66018e+06	5.90329e+06	6.2668e+06	6.63196e+06	7.32829e+06	5.29501e+06	5.56459e+06	5.56711e+06	6.00425e+06	6.08784e+06	6.78778e+06	6.65521e+06	6.20956e+06	6.25714e+06	6.9199e+06	7.26929e+06	7.16885e+06
High	Master Protein	Q5UIP0	Telomere-associated protein RIF1 OS=Homo sapiens OX=9606 GN=RIF1 PE=1 SV=2	35	81	294	81	274.3	RIF1	5.73264e+06	5.19215e+06	6.82701e+06	6.56507e+06	3.64757e+06	3.60844e+06	3.86243e+06	4.73687e+06	1.0007e+07	1.25473e+07	9.48534e+06	1.01008e+07	6.54668e+06	9.36099e+06	8.86653e+06	7.69836e+06	1.016e+07	9.7476e+06	1.03419e+07	1.04356e+07	5.98471e+06	6.20975e+06	6.01387e+06	6.15877e+06	1.24036e+07	1.25473e+07	1.3414e+07	1.24877e+07	1.10267e+07	1.13841e+07	1.1689e+07	1.18425e+07
High	Master Protein	Q03252	Lamin-B2 OS=Homo sapiens OX=9606 GN=LMNB2 PE=1 SV=4	65	48	293	42	69.9	LMNB2	6.69795e+06	6.10337e+06	7.7817e+06	7.37536e+06	5.91269e+06	5.40636e+06	6.20795e+06	7.65745e+06	9.4498e+06	1.17831e+07	8.68473e+06	9.53085e+06	6.33818e+06	9.2334e+06	8.90284e+06	7.65671e+06	1.18708e+07	1.14583e+07	1.17881e+07	1.17236e+07	9.70119e+06	9.30377e+06	9.66589e+06	9.95604e+06	1.1713e+07	1.17831e+07	1.22818e+07	1.1783e+07	1.06755e+07	1.1229e+07	1.17368e+07	1.17785e+07
High	Master Protein	P07737	Profilin-1 OS=Homo sapiens OX=9606 GN=PFN1 PE=1 SV=2	72	11	293	11	15	PFN1	1.25134e+07	1.29959e+07	1.45888e+07	1.39951e+07	2.41878e+07	2.32638e+07	2.64438e+07	2.91448e+07	1.71264e+07	2.18259e+07	1.38501e+07	1.66962e+07	1.50594e+07	1.96573e+07	1.62713e+07	1.41887e+07	2.21776e+07	2.43982e+07	2.20998e+07	2.22462e+07	3.96858e+07	4.00345e+07	4.11734e+07	3.78933e+07	2.12281e+07	2.18259e+07	1.95866e+07	2.06416e+07	2.53649e+07	2.39057e+07	2.14508e+07	2.18268e+07
High	Master Protein	P07910	Heterogeneous nuclear ribonucleoproteins C1/C2 OS=Homo sapiens OX=9606 GN=HNRNPC PE=1 SV=4	52	24	291	15	33.7	HNRNPC	5.08134e+07	4.56031e+07	5.76052e+07	5.75009e+07	4.476e+07	4.2085e+07	4.72289e+07	5.57863e+07	7.42104e+07	9.21569e+07	6.9802e+07	7.63923e+07	4.99931e+07	7.19744e+07	7.20202e+07	6.21091e+07	9.00565e+07	8.56139e+07	8.72633e+07	9.14014e+07	7.34396e+07	7.24239e+07	7.35363e+07	7.25321e+07	9.19837e+07	9.21569e+07	9.87131e+07	9.44441e+07	8.42042e+07	8.75298e+07	9.4946e+07	9.55435e+07
High	Master Protein	P49368	T-complex protein 1 subunit gamma OS=Homo sapiens OX=9606 GN=CCT3 PE=1 SV=4	68	40	291	40	60.5	CCT3	1.21205e+07	1.18203e+07	1.39235e+07	1.27287e+07	1.45468e+07	1.32059e+07	1.49308e+07	1.82318e+07	1.78571e+07	2.26776e+07	1.51631e+07	1.79639e+07	1.37586e+07	1.83766e+07	1.54884e+07	1.32794e+07	2.14811e+07	2.21911e+07	2.1092e+07	2.0233e+07	2.38675e+07	2.2726e+07	2.32476e+07	2.37045e+07	2.21339e+07	2.26776e+07	2.14434e+07	2.22089e+07	2.31738e+07	2.23482e+07	2.04188e+07	2.04279e+07
High	Master Protein	Q15459	Splicing factor 3A subunit 1 OS=Homo sapiens OX=9606 GN=SF3A1 PE=1 SV=1	50	38	289	37	88.8	SF3A1	6.3863e+06	5.8801e+06	7.47764e+06	7.36909e+06	5.62482e+06	5.38511e+06	5.95513e+06	7.29076e+06	9.25665e+06	1.17054e+07	8.23557e+06	9.20278e+06	6.57144e+06	9.16055e+06	8.71943e+06	7.3184e+06	1.13184e+07	1.10391e+07	1.13275e+07	1.17136e+07	9.22887e+06	9.26721e+06	9.27225e+06	9.47927e+06	1.14736e+07	1.17054e+07	1.16466e+07	1.13774e+07	1.10684e+07	1.11404e+07	1.1495e+07	1.1258e+07
High	Master Protein	Q13263	Transcription intermediary factor 1-beta OS=Homo sapiens OX=9606 GN=TRIM28 PE=1 SV=5	49	34	288	34	88.5	TRIM28	1.22915e+07	1.13575e+07	1.39879e+07	1.32995e+07	1.07827e+07	1.03273e+07	1.19846e+07	1.36873e+07	1.40353e+07	1.7167e+07	1.16635e+07	1.31024e+07	1.06819e+07	1.52028e+07	1.36629e+07	1.17299e+07	2.17842e+07	2.13222e+07	2.11896e+07	2.11404e+07	1.76915e+07	1.77722e+07	1.86602e+07	1.77959e+07	1.73967e+07	1.7167e+07	1.64944e+07	1.61986e+07	1.79917e+07	1.84885e+07	1.80122e+07	1.80444e+07
High	Master Protein	P31946	14-3-3 protein beta/alpha OS=Homo sapiens OX=9606 GN=YWHAB PE=1 SV=3	71	16	287	8	28.1	YWHAB	2.46259e+06	2.15783e+06	2.88416e+06	2.81062e+06	4.02641e+06	3.71756e+06	3.94434e+06	4.91288e+06	3.835e+06	4.40789e+06	2.87441e+06	3.11215e+06	3.39367e+06	4.23069e+06	3.52234e+06	2.94373e+06	4.36444e+06	4.05105e+06	4.36908e+06	4.46766e+06	6.60629e+06	6.39753e+06	6.14141e+06	6.38761e+06	4.75347e+06	4.40789e+06	4.06496e+06	3.84756e+06	5.71601e+06	5.14505e+06	4.64358e+06	4.52839e+06
High	Master Protein	Q02880	DNA topoisomerase 2-beta OS=Homo sapiens OX=9606 GN=TOP2B PE=1 SV=3	44	76	287	58	183.2	TOP2B	1.01174e+07	9.46086e+06	1.16904e+07	1.11389e+07	7.19079e+06	7.19172e+06	7.85118e+06	9.67519e+06	1.53987e+07	1.92441e+07	1.42886e+07	1.59503e+07	1.00859e+07	1.41707e+07	1.3417e+07	1.19112e+07	1.79311e+07	1.77616e+07	1.77092e+07	1.7706e+07	1.17982e+07	1.23762e+07	1.22244e+07	1.25795e+07	1.90867e+07	1.92441e+07	2.02067e+07	1.97195e+07	1.69879e+07	1.72333e+07	1.76879e+07	1.83233e+07
High	Master Protein	Q8WXH0	Nesprin-2 OS=Homo sapiens OX=9606 GN=SYNE2 PE=1 SV=3	21	127	287	125	795.9	SYNE2	5.42942e+06	4.96647e+06	6.42155e+06	6.1747e+06	4.03085e+06	3.88528e+06	4.26435e+06	5.25859e+06	7.21257e+06	8.78701e+06	6.64799e+06	7.42334e+06	4.56935e+06	6.60413e+06	6.19077e+06	5.45633e+06	9.62256e+06	9.32391e+06	9.72769e+06	9.8151e+06	6.61358e+06	6.68615e+06	6.63967e+06	6.83709e+06	8.93997e+06	8.78701e+06	9.4015e+06	9.17751e+06	7.69624e+06	8.03143e+06	8.16145e+06	8.39357e+06
High	Master Protein	Q13428	Treacle protein OS=Homo sapiens OX=9606 GN=TCOF1 PE=1 SV=3	42	65	287	65	152	TCOF1	7.40394e+06	6.96298e+06	8.8145e+06	8.53105e+06	7.04141e+06	6.79186e+06	7.49981e+06	8.98506e+06	1.08912e+07	1.33338e+07	9.8217e+06	1.05509e+07	8.11393e+06	1.13103e+07	1.08686e+07	9.17285e+06	1.3122e+07	1.30721e+07	1.33527e+07	1.35607e+07	1.15531e+07	1.16881e+07	1.16773e+07	1.16822e+07	1.34996e+07	1.33338e+07	1.38897e+07	1.30442e+07	1.36664e+07	1.37547e+07	1.43284e+07	1.41108e+07
High	Master Protein	P49321	Nuclear autoantigenic sperm protein OS=Homo sapiens OX=9606 GN=NASP PE=1 SV=2	72	44	286	44	85.2	NASP	5.70206e+06	5.25244e+06	6.57321e+06	5.83625e+06	8.04896e+06	7.40817e+06	7.67955e+06	9.87087e+06	7.71994e+06	9.37928e+06	5.8372e+06	6.88109e+06	7.28477e+06	9.20779e+06	8.53546e+06	6.42992e+06	1.01058e+07	9.86078e+06	9.95744e+06	9.2771e+06	1.32063e+07	1.27487e+07	1.19572e+07	1.28339e+07	9.56885e+06	9.37928e+06	8.25489e+06	8.50712e+06	1.22699e+07	1.11978e+07	1.12525e+07	9.89127e+06
High	Master Protein	P33993	DNA replication licensing factor MCM7 OS=Homo sapiens OX=9606 GN=MCM7 PE=1 SV=4	63	46	286	46	81.3	MCM7	7.91818e+06	7.59438e+06	9.24381e+06	8.44486e+06	7.46239e+06	7.33162e+06	8.00643e+06	9.32959e+06	1.11216e+07	1.30659e+07	9.021e+06	1.06321e+07	8.55493e+06	1.20734e+07	1.10659e+07	9.5025e+06	1.40334e+07	1.42575e+07	1.4003e+07	1.34236e+07	1.22438e+07	1.26169e+07	1.24662e+07	1.21301e+07	1.37852e+07	1.30659e+07	1.27574e+07	1.31446e+07	1.44092e+07	1.46828e+07	1.45885e+07	1.46179e+07
High	Master Protein	P27708	CAD protein OS=Homo sapiens OX=9606 GN=CAD PE=1 SV=3	37	65	285	61	242.8	CAD	3.64616e+06	3.69628e+06	4.34781e+06	4.07452e+06	5.84678e+06	5.37185e+06	6.15999e+06	7.22849e+06	6.13869e+06	7.10566e+06	4.82683e+06	5.65318e+06	5.41962e+06	6.98187e+06	5.94574e+06	4.94406e+06	6.46209e+06	6.9393e+06	6.58629e+06	6.47672e+06	9.59304e+06	9.24438e+06	9.59122e+06	9.3983e+06	7.60889e+06	7.10566e+06	6.82604e+06	6.98905e+06	9.12836e+06	8.49081e+06	7.83841e+06	7.60553e+06
High	Master Protein	P10412	Histone H1.4 OS=Homo sapiens OX=9606 GN=H1-4 PE=1 SV=2	45	17	285	5	21.9	H1-4	1.99829e+07	1.90798e+07	2.51526e+07	2.37356e+07	1.6496e+07	1.81904e+07	2.05164e+07	2.65089e+07	4.23803e+07	5.10397e+07	3.79436e+07	4.20631e+07	2.5514e+07	3.35963e+07	3.38547e+07	2.9577e+07	3.54156e+07	3.58199e+07	3.81025e+07	3.77293e+07	2.70657e+07	3.13037e+07	3.19444e+07	3.44662e+07	5.25304e+07	5.10397e+07	5.36593e+07	5.20027e+07	4.29737e+07	4.08573e+07	4.46314e+07	4.54989e+07
High	Master Protein	P63244	Small ribosomal subunit protein RACK1 OS=Homo sapiens OX=9606 GN=RACK1 PE=1 SV=3	83	22	284	22	35.1	RACK1	1.26513e+07	1.14554e+07	1.40664e+07	1.31616e+07	1.22357e+07	1.2056e+07	1.26729e+07	1.5421e+07	1.57574e+07	1.99036e+07	1.41276e+07	1.638e+07	1.21342e+07	1.72998e+07	1.50238e+07	1.33227e+07	2.24219e+07	2.15061e+07	2.13085e+07	2.09212e+07	2.00756e+07	2.07471e+07	1.97319e+07	2.005e+07	1.95313e+07	1.99036e+07	1.9979e+07	2.02506e+07	2.04378e+07	2.10387e+07	1.98063e+07	2.04946e+07
High	Master Protein	P27816	Microtubule-associated protein 4 OS=Homo sapiens OX=9606 GN=MAP4 PE=1 SV=3	59	59	283	59	120.9	MAP4	9.04307e+06	8.65827e+06	1.01771e+07	9.27253e+06	1.40751e+07	1.29172e+07	1.43641e+07	1.7106e+07	1.05901e+07	1.24558e+07	7.93977e+06	8.89988e+06	1.01618e+07	1.21688e+07	1.11319e+07	8.88166e+06	1.6027e+07	1.62548e+07	1.54168e+07	1.47393e+07	2.30935e+07	2.22291e+07	2.23652e+07	2.22409e+07	1.31264e+07	1.24558e+07	1.12283e+07	1.1003e+07	1.71158e+07	1.47987e+07	1.46755e+07	1.36628e+07
High	Master Protein	Q9Y4L1	Hypoxia up-regulated protein 1 OS=Homo sapiens OX=9606 GN=HYOU1 PE=1 SV=1	63	52	283	51	111.3	HYOU1	8.27836e+06	7.56476e+06	9.73331e+06	9.25537e+06	1.05649e+07	1.04202e+07	1.13044e+07	1.3481e+07	1.17103e+07	1.44693e+07	1.06799e+07	1.21151e+07	8.0468e+06	1.19178e+07	1.10281e+07	9.66393e+06	1.46717e+07	1.42019e+07	1.47445e+07	1.4712e+07	1.73342e+07	1.79321e+07	1.76012e+07	1.75277e+07	1.45149e+07	1.44693e+07	1.51033e+07	1.49779e+07	1.35534e+07	1.44935e+07	1.45387e+07	1.48662e+07
High	Master Protein	P06744	Glucose-6-phosphate isomerase OS=Homo sapiens OX=9606 GN=GPI PE=1 SV=4	59	27	282	26	63.1	GPI	1.13133e+07	1.07858e+07	1.2723e+07	1.18332e+07	2.03832e+07	1.88085e+07	2.09954e+07	2.37125e+07	1.75495e+07	2.04807e+07	1.33314e+07	1.5733e+07	1.43487e+07	1.88184e+07	1.66589e+07	1.26602e+07	2.00506e+07	2.02489e+07	1.92735e+07	1.88096e+07	3.34435e+07	3.23675e+07	3.26902e+07	3.08304e+07	2.17525e+07	2.04807e+07	1.88531e+07	1.94507e+07	2.41677e+07	2.28855e+07	2.19619e+07	1.94754e+07
High	Master Protein	Q1KMD3	Heterogeneous nuclear ribonucleoprotein U-like protein 2 OS=Homo sapiens OX=9606 GN=HNRNPUL2 PE=1 SV=1	50	36	282	36	85.1	HNRNPUL2	4.78786e+06	4.42878e+06	5.60689e+06	5.31786e+06	4.20729e+06	3.96722e+06	4.23439e+06	5.35538e+06	5.21838e+06	6.37605e+06	5.05681e+06	5.74536e+06	3.4817e+06	5.45393e+06	4.70395e+06	4.2752e+06	8.48551e+06	8.31446e+06	8.4936e+06	8.45308e+06	6.90307e+06	6.82716e+06	6.59302e+06	6.96293e+06	6.46817e+06	6.37605e+06	7.15128e+06	7.10301e+06	5.86429e+06	6.63265e+06	6.20133e+06	6.57662e+06
High	Master Protein	O43795	Unconventional myosin-Ib OS=Homo sapiens OX=9606 GN=MYO1B PE=1 SV=3	56	63	281	58	131.9	MYO1B	9.63185e+06	9.06517e+06	1.08696e+07	1.08533e+07	9.81063e+06	8.96055e+06	9.96196e+06	1.24126e+07	1.75239e+07	2.17865e+07	1.47973e+07	1.70977e+07	1.20198e+07	1.63796e+07	1.48619e+07	1.28086e+07	1.70705e+07	1.70187e+07	1.64659e+07	1.7252e+07	1.60967e+07	1.54202e+07	1.5511e+07	1.61385e+07	2.17209e+07	2.17865e+07	2.09262e+07	2.11379e+07	2.02452e+07	1.99196e+07	1.95928e+07	1.97037e+07
High	Master Protein	P33992	DNA replication licensing factor MCM5 OS=Homo sapiens OX=9606 GN=MCM5 PE=1 SV=5	63	43	280	43	82.2	MCM5	7.75762e+06	7.22493e+06	9.06378e+06	8.36251e+06	6.98381e+06	6.62878e+06	7.36096e+06	8.87901e+06	1.092e+07	1.28675e+07	8.97334e+06	9.91534e+06	8.31362e+06	1.15199e+07	1.04566e+07	9.04199e+06	1.37488e+07	1.35639e+07	1.37303e+07	1.32928e+07	1.14586e+07	1.14074e+07	1.14612e+07	1.15443e+07	1.35354e+07	1.28675e+07	1.269e+07	1.22584e+07	1.40028e+07	1.40096e+07	1.37851e+07	1.39095e+07
High	Master Protein	Q92945	Far upstream element-binding protein 2 OS=Homo sapiens OX=9606 GN=KHSRP PE=1 SV=4	58	38	280	33	73.1	KHSRP	5.52553e+06	4.9631e+06	6.25716e+06	5.67637e+06	5.42393e+06	5.03132e+06	5.65621e+06	6.8423e+06	7.07765e+06	8.69739e+06	5.93645e+06	6.58741e+06	5.2897e+06	7.39872e+06	7.0648e+06	6.04272e+06	9.7929e+06	9.31759e+06	9.47866e+06	9.02297e+06	8.89925e+06	8.65836e+06	8.80683e+06	8.8962e+06	8.77274e+06	8.69739e+06	8.39525e+06	8.14405e+06	8.90953e+06	8.99775e+06	9.3137e+06	9.29562e+06
High	Master Protein	O60264	SWI/SNF-related matrix-associated actin-dependent regulator of chromatin subfamily A member 5 OS=Homo sapiens OX=9606 GN=SMARCA5 PE=1 SV=1	49	62	279	45	121.8	SMARCA5	6.03761e+06	5.56885e+06	7.01395e+06	6.71863e+06	4.54769e+06	4.42459e+06	4.84341e+06	6.09426e+06	8.65328e+06	1.07804e+07	7.9471e+06	8.98135e+06	5.94436e+06	8.49739e+06	7.8482e+06	6.94191e+06	1.07004e+07	1.04548e+07	1.06251e+07	1.06797e+07	7.46158e+06	7.61425e+06	7.54129e+06	7.92361e+06	1.07257e+07	1.07804e+07	1.12387e+07	1.11037e+07	1.00122e+07	1.03339e+07	1.03465e+07	1.06789e+07
High	Master Protein	P49454	Centromere protein F OS=Homo sapiens OX=9606 GN=CENPF PE=1 SV=3	37	112	278	111	357.3	CENPF	3.76453e+06	3.47765e+06	4.40912e+06	4.44328e+06	4.20202e+06	4.26482e+06	4.61065e+06	5.56296e+06	5.77104e+06	7.2301e+06	5.36871e+06	5.97527e+06	4.16224e+06	5.80702e+06	5.56401e+06	4.80052e+06	6.67188e+06	6.52884e+06	6.67916e+06	7.06288e+06	6.89442e+06	7.33931e+06	7.17887e+06	7.23283e+06	7.1532e+06	7.2301e+06	7.59236e+06	7.38725e+06	7.01052e+06	7.06205e+06	7.33518e+06	7.38473e+06
High	Master Protein	P17987	T-complex protein 1 subunit alpha OS=Homo sapiens OX=9606 GN=TCP1 PE=1 SV=1	69	30	277	30	60.3	TCP1	8.57242e+06	8.05372e+06	9.21265e+06	8.77066e+06	9.90999e+06	9.19572e+06	1.03833e+07	1.22269e+07	1.22758e+07	1.51902e+07	1.03171e+07	1.18342e+07	9.45012e+06	1.22838e+07	1.08211e+07	8.85794e+06	1.51929e+07	1.51198e+07	1.39558e+07	1.39415e+07	1.62597e+07	1.58249e+07	1.6167e+07	1.58971e+07	1.52158e+07	1.51902e+07	1.45903e+07	1.46306e+07	1.5917e+07	1.49386e+07	1.42657e+07	1.36263e+07
High	Master Protein	P20810	Calpastatin OS=Homo sapiens OX=9606 GN=CAST PE=1 SV=4	59	43	276	43	76.5	CAST	6.83479e+06	6.72545e+06	8.06537e+06	7.40003e+06	1.0871e+07	1.00672e+07	1.11926e+07	1.28153e+07	1.12349e+07	1.31408e+07	8.6543e+06	9.63075e+06	1.01121e+07	1.26566e+07	1.13753e+07	9.49855e+06	1.21133e+07	1.26262e+07	1.22178e+07	1.17628e+07	1.78365e+07	1.73246e+07	1.7427e+07	1.66622e+07	1.39256e+07	1.31408e+07	1.22388e+07	1.19065e+07	1.7032e+07	1.5392e+07	1.49964e+07	1.46118e+07
High	Master Protein	P63104	14-3-3 protein zeta/delta OS=Homo sapiens OX=9606 GN=YWHAZ PE=1 SV=1	78	18	275	12	27.7	YWHAZ	8.04807e+06	8.2455e+06	9.46183e+06	8.66172e+06	1.34276e+07	1.20018e+07	1.20728e+07	1.79123e+07	1.17802e+07	1.45184e+07	9.38121e+06	1.17126e+07	1.00013e+07	1.53004e+07	1.0551e+07	1.06134e+07	1.42636e+07	1.54799e+07	1.43333e+07	1.37684e+07	2.20312e+07	2.06538e+07	1.87976e+07	2.32892e+07	1.46015e+07	1.45184e+07	1.32668e+07	1.44804e+07	1.68453e+07	1.86071e+07	1.39096e+07	1.63268e+07
High	Master Protein	Q14974	Importin subunit beta-1 OS=Homo sapiens OX=9606 GN=KPNB1 PE=1 SV=2	54	37	274	37	97.1	KPNB1	8.5399e+06	8.01683e+06	1.00039e+07	9.17367e+06	1.10809e+07	1.03002e+07	1.11196e+07	1.36815e+07	1.22518e+07	1.48191e+07	1.0367e+07	1.20917e+07	9.52586e+06	1.30535e+07	1.11267e+07	9.45209e+06	1.51352e+07	1.50506e+07	1.51545e+07	1.45822e+07	1.81809e+07	1.77255e+07	1.73134e+07	1.77884e+07	1.51861e+07	1.48191e+07	1.46609e+07	1.49491e+07	1.60446e+07	1.58746e+07	1.46686e+07	1.45403e+07
High	Master Protein	Q14240	Eukaryotic initiation factor 4A-II OS=Homo sapiens OX=9606 GN=EIF4A2 PE=1 SV=2	67	23	274	10	46.4	EIF4A2	1.03336e+06	935897	1.10216e+06	1.03118e+06	1.29996e+06	1.30145e+06	1.33582e+06	1.5712e+06	1.23199e+06	1.46082e+06	972499	1.05765e+06	1.00863e+06	1.268e+06	1.18757e+06	953083	1.83142e+06	1.75703e+06	1.66961e+06	1.63912e+06	2.13289e+06	2.23967e+06	2.0799e+06	2.04284e+06	1.52706e+06	1.46082e+06	1.3753e+06	1.30757e+06	1.69885e+06	1.54204e+06	1.5656e+06	1.46615e+06
High	Master Protein	Q7Z6Z7	E3 ubiquitin-protein ligase HUWE1 OS=Homo sapiens OX=9606 GN=HUWE1 PE=1 SV=3	29	107	274	107	481.6	HUWE1	4.09948e+06	3.90254e+06	4.73154e+06	4.35225e+06	4.55281e+06	4.22795e+06	4.68395e+06	5.65135e+06	5.97327e+06	7.12175e+06	4.68891e+06	5.54258e+06	4.52056e+06	6.10666e+06	5.40329e+06	4.61977e+06	7.2655e+06	7.32653e+06	7.16759e+06	6.91819e+06	7.46998e+06	7.27585e+06	7.293e+06	7.34775e+06	7.40385e+06	7.12175e+06	6.631e+06	6.85232e+06	7.61406e+06	7.42645e+06	7.1233e+06	7.10668e+06
High	Master Protein	P08195	Amino acid transporter heavy chain SLC3A2 OS=Homo sapiens OX=9606 GN=SLC3A2 PE=1 SV=3	64	36	273	36	68	SLC3A2	1.69784e+07	1.53715e+07	1.96453e+07	1.98539e+07	1.9073e+07	1.86993e+07	1.98752e+07	2.50355e+07	2.54974e+07	3.19343e+07	2.36128e+07	2.66135e+07	1.85058e+07	2.51062e+07	2.46912e+07	2.10798e+07	3.00908e+07	2.88581e+07	2.97597e+07	3.15591e+07	3.12939e+07	3.21795e+07	3.09461e+07	3.25505e+07	3.1604e+07	3.19343e+07	3.3393e+07	3.29024e+07	3.11696e+07	3.05323e+07	3.2551e+07	3.24275e+07
High	Master Protein	P52597	Heterogeneous nuclear ribonucleoprotein F OS=Homo sapiens OX=9606 GN=HNRNPF PE=1 SV=3	58	15	272	13	45.6	HNRNPF	4.0791e+06	3.66613e+06	4.62422e+06	4.59841e+06	3.68542e+06	3.52955e+06	3.87355e+06	4.82983e+06	6.32953e+06	8.04503e+06	5.8282e+06	6.66485e+06	4.70296e+06	6.69176e+06	6.11028e+06	5.48208e+06	7.22938e+06	6.88269e+06	7.00501e+06	7.30947e+06	6.04681e+06	6.07398e+06	6.03118e+06	6.27962e+06	7.84545e+06	8.04503e+06	8.24217e+06	8.23979e+06	7.92128e+06	8.138e+06	8.05533e+06	8.43319e+06
High	Master Protein	Q7L014	Probable ATP-dependent RNA helicase DDX46 OS=Homo sapiens OX=9606 GN=DDX46 PE=1 SV=2	54	67	272	67	117.3	DDX46	7.93834e+06	7.39644e+06	9.29784e+06	9.00786e+06	6.3093e+06	6.27135e+06	6.96413e+06	8.59907e+06	1.08756e+07	1.32372e+07	9.75594e+06	1.05158e+07	7.15335e+06	1.021e+07	9.54386e+06	8.0406e+06	1.40691e+07	1.38859e+07	1.40848e+07	1.43186e+07	1.03519e+07	1.07923e+07	1.08433e+07	1.11803e+07	1.34803e+07	1.32372e+07	1.37967e+07	1.30007e+07	1.20485e+07	1.24166e+07	1.25819e+07	1.2369e+07
High	Master Protein	P62857	Small ribosomal subunit protein eS28 OS=Homo sapiens OX=9606 GN=RPS28 PE=1 SV=1	46	3	272	3	7.8	RPS28	3.23191e+06	2.96335e+06	3.68013e+06	3.37606e+06	3.13067e+06	3.06621e+06	3.42308e+06	3.90211e+06	4.38964e+06	5.3349e+06	3.60474e+06	4.14209e+06	3.24979e+06	4.21203e+06	3.95524e+06	3.26801e+06	5.7279e+06	5.5633e+06	5.57485e+06	5.36647e+06	5.13662e+06	5.27662e+06	5.3298e+06	5.07342e+06	5.44095e+06	5.3349e+06	5.09778e+06	5.12088e+06	5.47367e+06	5.12235e+06	5.21429e+06	5.02724e+06
High	Master Protein	P61981	14-3-3 protein gamma OS=Homo sapiens OX=9606 GN=YWHAG PE=1 SV=2	66	17	271	12	28.3	YWHAG	4.14421e+06	4.07371e+06	4.82552e+06	4.64268e+06	7.16451e+06	6.5301e+06	7.30526e+06	9.02485e+06	6.06891e+06	7.27391e+06	4.63268e+06	5.38471e+06	5.2056e+06	6.79186e+06	6.02241e+06	5.07394e+06	7.34478e+06	7.64788e+06	7.30994e+06	7.37984e+06	1.17551e+07	1.12376e+07	1.13744e+07	1.17339e+07	7.52241e+06	7.27391e+06	6.55148e+06	6.65714e+06	8.76788e+06	8.25974e+06	7.9395e+06	7.80533e+06
High	Master Protein	Q96A08	Histone H2B type 1-A OS=Homo sapiens OX=9606 GN=H2BC1 PE=1 SV=3	53	7	270	2	14.2	H2BC1	7475.94	7522.38	10602.6	9797.66	7375.3	9101.15	7930.9	9745.16	39084.3	47894.1	40759.7	42568.5	24690.9	32633.4	36086.7	28316.8	13249.6	14122.3	16061.4	15574	12100.9	15662.1	12348.6	12670.4	48444.9	47894.1	57641.8	52627.5	41587.2	39686.2	47573.9	43560.3
High	Master Protein	P52948	Nuclear pore complex protein Nup98-Nup96 OS=Homo sapiens OX=9606 GN=NUP98 PE=1 SV=4	32	52	267	52	197.5	NUP98	5.44879e+06	5.0358e+06	6.37027e+06	6.02399e+06	4.27506e+06	4.16152e+06	4.51008e+06	5.55206e+06	8.69297e+06	1.08749e+07	8.01695e+06	9.20935e+06	5.94713e+06	8.83865e+06	8.06119e+06	7.19384e+06	9.65688e+06	9.45408e+06	9.65001e+06	9.57552e+06	7.01426e+06	7.16154e+06	7.02228e+06	7.21866e+06	1.07749e+07	1.08749e+07	1.13375e+07	1.13856e+07	1.00168e+07	1.07489e+07	1.06273e+07	1.10664e+07
High	Master Protein	P35241	Radixin OS=Homo sapiens OX=9606 GN=RDX PE=1 SV=1	66	50	267	33	68.5	RDX	3.95845e+06	3.73856e+06	4.59453e+06	4.34244e+06	5.02005e+06	4.84899e+06	5.15311e+06	6.07283e+06	6.53697e+06	7.57452e+06	5.03957e+06	5.83013e+06	4.92309e+06	6.51926e+06	5.76257e+06	4.73107e+06	7.01556e+06	7.01867e+06	6.96003e+06	6.9026e+06	8.23659e+06	8.3446e+06	8.02348e+06	7.89575e+06	8.10257e+06	7.57452e+06	7.1269e+06	7.20781e+06	8.29205e+06	7.92822e+06	7.59694e+06	7.2779e+06
High	Master Protein	Q15029	116 kDa U5 small nuclear ribonucleoprotein component OS=Homo sapiens OX=9606 GN=EFTUD2 PE=1 SV=1	71	55	267	54	109.4	EFTUD2	7.52928e+06	7.36811e+06	9.14377e+06	8.69812e+06	6.86999e+06	6.4922e+06	7.29396e+06	9.00802e+06	1.10344e+07	1.40723e+07	1.01358e+07	1.17087e+07	7.58048e+06	1.10238e+07	1.03179e+07	9.02938e+06	1.33441e+07	1.38327e+07	1.38515e+07	1.38262e+07	1.12719e+07	1.11724e+07	1.13568e+07	1.1712e+07	1.36771e+07	1.40723e+07	1.43339e+07	1.44756e+07	1.27679e+07	1.34063e+07	1.36023e+07	1.38901e+07
High	Master Protein	P49588	Alanine--tRNA ligase, cytoplasmic OS=Homo sapiens OX=9606 GN=AARS1 PE=1 SV=2	51	46	266	46	106.7	AARS1	5.21902e+06	4.96099e+06	5.9917e+06	5.72265e+06	1.10733e+07	1.04195e+07	1.16659e+07	1.36595e+07	7.56141e+06	8.57399e+06	5.85848e+06	6.57431e+06	6.61223e+06	8.34423e+06	7.21948e+06	5.93476e+06	9.24967e+06	9.31363e+06	9.07654e+06	9.09653e+06	1.81685e+07	1.79308e+07	1.81641e+07	1.77598e+07	9.37235e+06	8.57399e+06	8.28499e+06	8.12785e+06	1.11371e+07	1.01476e+07	9.51762e+06	9.12955e+06
High	Master Protein	P33991	DNA replication licensing factor MCM4 OS=Homo sapiens OX=9606 GN=MCM4 PE=1 SV=5	62	52	265	52	96.5	MCM4	9.29406e+06	8.71545e+06	1.11291e+07	1.00221e+07	8.19508e+06	7.98672e+06	8.82944e+06	1.07467e+07	1.34985e+07	1.63444e+07	1.11998e+07	1.26608e+07	1.05132e+07	1.44896e+07	1.3275e+07	1.13893e+07	1.64719e+07	1.63621e+07	1.6859e+07	1.59308e+07	1.3446e+07	1.37443e+07	1.37476e+07	1.39725e+07	1.67313e+07	1.63444e+07	1.58386e+07	1.56526e+07	1.77075e+07	1.76211e+07	1.75007e+07	1.75203e+07
High	Master Protein	P31942	Heterogeneous nuclear ribonucleoprotein H3 OS=Homo sapiens OX=9606 GN=HNRNPH3 PE=1 SV=2	57	13	265	12	36.9	HNRNPH3	3.47952e+06	3.32381e+06	4.1082e+06	3.99415e+06	3.32346e+06	3.16277e+06	3.4922e+06	4.1796e+06	5.2302e+06	6.45109e+06	4.77758e+06	5.41648e+06	3.65892e+06	5.00446e+06	4.92349e+06	4.24952e+06	6.16675e+06	6.24004e+06	6.22332e+06	6.34896e+06	5.45293e+06	5.44279e+06	5.43741e+06	5.43421e+06	6.48282e+06	6.45109e+06	6.75639e+06	6.69641e+06	6.16278e+06	6.08604e+06	6.49075e+06	6.53712e+06
High	Master Protein	P05455	Lupus La protein OS=Homo sapiens OX=9606 GN=SSB PE=1 SV=2	71	39	263	39	46.8	SSB	1.7766e+07	1.6284e+07	2.04174e+07	1.88837e+07	2.22705e+07	2.04877e+07	2.22193e+07	2.68629e+07	2.60521e+07	2.92505e+07	1.90117e+07	2.15014e+07	2.34052e+07	2.98812e+07	2.63022e+07	2.19057e+07	3.14867e+07	3.05712e+07	3.09293e+07	3.00169e+07	3.65402e+07	3.52571e+07	3.45959e+07	3.49265e+07	3.22916e+07	2.92505e+07	2.68861e+07	2.65823e+07	3.94218e+07	3.63392e+07	3.46748e+07	3.36979e+07
High	Master Protein	P23528	Cofilin-1 OS=Homo sapiens OX=9606 GN=CFL1 PE=1 SV=3	73	21	262	17	18.5	CFL1	1.44082e+07	1.43638e+07	1.65479e+07	1.63141e+07	2.51753e+07	2.24668e+07	2.59334e+07	3.08417e+07	1.91613e+07	2.42094e+07	1.53691e+07	1.92322e+07	1.678e+07	2.27749e+07	1.90453e+07	1.63806e+07	2.55357e+07	2.69662e+07	2.50676e+07	2.59323e+07	4.13061e+07	3.8663e+07	4.03788e+07	4.00996e+07	2.37504e+07	2.42094e+07	2.17348e+07	2.37769e+07	2.82628e+07	2.76971e+07	2.51079e+07	2.51985e+07
High	Master Protein	P40939	Trifunctional enzyme subunit alpha, mitochondrial OS=Homo sapiens OX=9606 GN=HADHA PE=1 SV=2	60	43	262	43	82.9	HADHA	1.60339e+07	1.52751e+07	1.86154e+07	1.77065e+07	1.42606e+07	1.35111e+07	1.50566e+07	1.81146e+07	2.29846e+07	2.87027e+07	2.08924e+07	2.35747e+07	1.51327e+07	2.25581e+07	2.11273e+07	1.84002e+07	2.84168e+07	2.8677e+07	2.81995e+07	2.81456e+07	2.33979e+07	2.32512e+07	2.34434e+07	2.35522e+07	2.84894e+07	2.87027e+07	2.95458e+07	2.91455e+07	2.54883e+07	2.74334e+07	2.78526e+07	2.83054e+07
High	Master Protein	Q01130	Serine/arginine-rich splicing factor 2 OS=Homo sapiens OX=9606 GN=SRSF2 PE=1 SV=4	22	6	260	4	25.5	SRSF2	4.99547e+06	4.69927e+06	5.54874e+06	5.2853e+06	4.44398e+06	4.38103e+06	4.94974e+06	5.75262e+06	6.8967e+06	8.4655e+06	6.00169e+06	6.64514e+06	4.61326e+06	6.80348e+06	6.38404e+06	5.42349e+06	8.85347e+06	8.82228e+06	8.40552e+06	8.40133e+06	7.29142e+06	7.53929e+06	7.70684e+06	7.47941e+06	8.54845e+06	8.4655e+06	8.48751e+06	8.21541e+06	7.7702e+06	8.27387e+06	8.41623e+06	8.34306e+06
High	Master Protein	P16403	Histone H1.2 OS=Homo sapiens OX=9606 GN=H1-2 PE=1 SV=2	50	19	258	8	21.4	H1-2	7.57572e+07	7.36186e+07	9.44602e+07	8.73174e+07	6.48888e+07	6.64321e+07	7.19378e+07	8.12024e+07	1.41482e+08	1.81336e+08	1.39072e+08	1.59282e+08	8.52624e+07	1.29808e+08	1.26938e+08	1.08551e+08	1.34264e+08	1.38209e+08	1.43093e+08	1.38797e+08	1.06466e+08	1.14323e+08	1.12009e+08	1.05577e+08	1.75367e+08	1.81336e+08	1.96673e+08	1.9692e+08	1.43609e+08	1.57862e+08	1.67346e+08	1.66986e+08
High	Master Protein	P11387	DNA topoisomerase 1 OS=Homo sapiens OX=9606 GN=TOP1 PE=1 SV=2	51	48	258	47	90.7	TOP1	8.48342e+06	7.99363e+06	1.00516e+07	9.76339e+06	7.14871e+06	6.8866e+06	7.7045e+06	9.26825e+06	1.3497e+07	1.70815e+07	1.27596e+07	1.44151e+07	9.33792e+06	1.34241e+07	1.27349e+07	1.10039e+07	1.50352e+07	1.5007e+07	1.52267e+07	1.55196e+07	1.17292e+07	1.18511e+07	1.1996e+07	1.20504e+07	1.67295e+07	1.70815e+07	1.80445e+07	1.78215e+07	1.5728e+07	1.63254e+07	1.67887e+07	1.69275e+07
High	Master Protein	P26358	DNA (cytosine-5)-methyltransferase 1 OS=Homo sapiens OX=9606 GN=DNMT1 PE=1 SV=2	48	70	257	70	183.1	DNMT1	4.58565e+06	4.47117e+06	5.29327e+06	5.06437e+06	3.44225e+06	3.31684e+06	3.77912e+06	4.35821e+06	6.00852e+06	7.47591e+06	5.13196e+06	5.69135e+06	4.43183e+06	5.89833e+06	5.68856e+06	4.77394e+06	8.12714e+06	8.39404e+06	8.01852e+06	8.05015e+06	5.64784e+06	5.70793e+06	5.88416e+06	5.66644e+06	7.44755e+06	7.47591e+06	7.25755e+06	7.03624e+06	7.46461e+06	7.1731e+06	7.49937e+06	7.34384e+06
High	Master Protein	Q9Y2W1	Thyroid hormone receptor-associated protein 3 OS=Homo sapiens OX=9606 GN=THRAP3 PE=1 SV=2	40	46	257	45	108.6	THRAP3	6.78964e+06	6.30758e+06	8.10581e+06	8.26309e+06	6.77669e+06	6.35432e+06	7.02932e+06	8.55863e+06	1.05939e+07	1.33324e+07	9.76878e+06	1.04812e+07	7.37699e+06	1.06825e+07	9.88914e+06	8.72574e+06	1.20333e+07	1.18417e+07	1.22791e+07	1.31347e+07	1.11188e+07	1.09351e+07	1.09448e+07	1.11277e+07	1.31311e+07	1.33324e+07	1.38149e+07	1.29579e+07	1.24252e+07	1.29912e+07	1.30371e+07	1.3423e+07
High	Master Protein	Q9UKV3	Apoptotic chromatin condensation inducer in the nucleus OS=Homo sapiens OX=9606 GN=ACIN1 PE=1 SV=2	38	51	256	51	151.8	ACIN1	4.73051e+06	4.39203e+06	5.5592e+06	5.24482e+06	4.29926e+06	4.14382e+06	4.62953e+06	5.5806e+06	6.2116e+06	7.74608e+06	5.79103e+06	6.50881e+06	4.35934e+06	6.46399e+06	5.87819e+06	5.22856e+06	8.38387e+06	8.24547e+06	8.42137e+06	8.33698e+06	7.05397e+06	7.13108e+06	7.20827e+06	7.25576e+06	7.69926e+06	7.74608e+06	8.1896e+06	8.04687e+06	7.34251e+06	7.86101e+06	7.74936e+06	8.0432e+06
High	Master Protein	Q96AE4	Far upstream element-binding protein 1 OS=Homo sapiens OX=9606 GN=FUBP1 PE=1 SV=3	61	35	255	27	67.5	FUBP1	7.24802e+06	6.65874e+06	8.1681e+06	7.39297e+06	7.37056e+06	7.04108e+06	7.9002e+06	9.29002e+06	9.58937e+06	1.16974e+07	7.94341e+06	9.05072e+06	7.50223e+06	1.03026e+07	9.65055e+06	8.27264e+06	1.28456e+07	1.25009e+07	1.23735e+07	1.17516e+07	1.20932e+07	1.2117e+07	1.23008e+07	1.20787e+07	1.1886e+07	1.16974e+07	1.12335e+07	1.11894e+07	1.26361e+07	1.25292e+07	1.27226e+07	1.2726e+07
High	Master Protein	Q9P2J5	Leucine--tRNA ligase, cytoplasmic OS=Homo sapiens OX=9606 GN=LARS1 PE=1 SV=2	52	58	255	58	134.4	LARS1	4.55484e+06	4.32189e+06	5.15815e+06	4.91399e+06	5.72865e+06	5.52455e+06	6.09739e+06	7.24322e+06	7.16962e+06	8.59219e+06	5.92646e+06	6.92237e+06	6.20235e+06	8.33529e+06	7.54626e+06	6.496e+06	8.07253e+06	8.1138e+06	7.81384e+06	7.81111e+06	9.39923e+06	9.50716e+06	9.49375e+06	9.41746e+06	8.88673e+06	8.59219e+06	8.38112e+06	8.55815e+06	1.04467e+07	1.01367e+07	9.94842e+06	9.99291e+06
High	Master Protein	Q8NC51	SERPINE1 mRNA-binding protein 1 OS=Homo sapiens OX=9606 GN=SERBP1 PE=1 SV=2	60	30	255	30	44.9	SERBP1	1.07452e+07	9.9137e+06	1.27459e+07	1.21549e+07	1.20488e+07	1.12552e+07	1.2226e+07	1.45722e+07	1.47419e+07	1.75337e+07	1.22776e+07	1.3419e+07	1.13575e+07	1.47576e+07	1.34364e+07	1.09737e+07	1.90437e+07	1.86117e+07	1.93082e+07	1.9321e+07	1.97689e+07	1.93691e+07	1.90362e+07	1.89464e+07	1.82725e+07	1.75337e+07	1.73629e+07	1.659e+07	1.91297e+07	1.7947e+07	1.77135e+07	1.6881e+07
High	Master Protein	Q9Y520	Protein PRRC2C OS=Homo sapiens OX=9606 GN=PRRC2C PE=1 SV=4	31	86	255	81	316.7	PRRC2C	7.29583e+06	6.83138e+06	8.48045e+06	8.00467e+06	6.66028e+06	6.34128e+06	6.85874e+06	8.22459e+06	1.02763e+07	1.25094e+07	8.56141e+06	9.73759e+06	7.59312e+06	9.92827e+06	8.99877e+06	7.49187e+06	1.29304e+07	1.2825e+07	1.28466e+07	1.2724e+07	1.09278e+07	1.09127e+07	1.06792e+07	1.06934e+07	1.27375e+07	1.25094e+07	1.21074e+07	1.20386e+07	1.27892e+07	1.2074e+07	1.18633e+07	1.15249e+07
High	Master Protein	P78347	General transcription factor II-I OS=Homo sapiens OX=9606 GN=GTF2I PE=1 SV=2	60	58	255	58	112.3	GTF2I	8.65561e+06	8.17016e+06	1.04619e+07	1.01518e+07	6.8783e+06	6.65979e+06	7.47967e+06	8.74266e+06	1.16834e+07	1.47466e+07	1.05521e+07	1.2015e+07	8.16413e+06	1.16468e+07	1.08557e+07	9.71173e+06	1.53403e+07	1.53384e+07	1.58482e+07	1.6137e+07	1.12855e+07	1.14608e+07	1.1646e+07	1.1367e+07	1.44816e+07	1.47466e+07	1.49226e+07	1.48542e+07	1.3751e+07	1.41639e+07	1.43113e+07	1.49397e+07
High	Master Protein	P46783	Small ribosomal subunit protein eS10 OS=Homo sapiens OX=9606 GN=RPS10 PE=1 SV=1	68	15	254	14	18.9	RPS10	2.28945e+07	2.20181e+07	2.68058e+07	2.5753e+07	2.28523e+07	2.26583e+07	2.45851e+07	2.81474e+07	3.31423e+07	3.95524e+07	2.82224e+07	3.14246e+07	2.4737e+07	3.14006e+07	2.94523e+07	2.50588e+07	4.05758e+07	4.13362e+07	4.06068e+07	4.09361e+07	3.74946e+07	3.89925e+07	3.82794e+07	3.65966e+07	4.10798e+07	3.95524e+07	3.99118e+07	3.88503e+07	4.1665e+07	3.8187e+07	3.88276e+07	3.85484e+07
High	Master Protein	Q8NE71	ATP-binding cassette sub-family F member 1 OS=Homo sapiens OX=9606 GN=ABCF1 PE=1 SV=2	47	36	253	34	95.9	ABCF1	3.11376e+06	2.89564e+06	3.64096e+06	3.43106e+06	4.01457e+06	3.70328e+06	4.12449e+06	5.12469e+06	4.73732e+06	5.59739e+06	3.66297e+06	4.31372e+06	3.62748e+06	4.81015e+06	4.2646e+06	3.64484e+06	5.51852e+06	5.43619e+06	5.51551e+06	5.4539e+06	6.58687e+06	6.37296e+06	6.4219e+06	6.663e+06	5.8719e+06	5.59739e+06	5.18013e+06	5.33307e+06	6.10982e+06	5.84974e+06	5.62213e+06	5.60693e+06
High	Master Protein	P04843	Dolichyl-diphosphooligosaccharide--protein glycosyltransferase subunit 1 OS=Homo sapiens OX=9606 GN=RPN1 PE=1 SV=1	71	40	253	40	68.5	RPN1	1.22652e+07	1.11641e+07	1.39524e+07	1.30545e+07	1.06114e+07	1.02937e+07	1.12364e+07	1.38364e+07	1.61172e+07	2.048e+07	1.50662e+07	1.70281e+07	1.04311e+07	1.55815e+07	1.47947e+07	1.32315e+07	2.17375e+07	2.09591e+07	2.11358e+07	2.07509e+07	1.74105e+07	1.77144e+07	1.74953e+07	1.79898e+07	1.99772e+07	2.048e+07	2.13065e+07	2.10518e+07	1.75693e+07	1.89491e+07	1.95042e+07	2.03543e+07
High	Master Protein	Q96E39	RNA binding motif protein, X-linked-like-1 OS=Homo sapiens OX=9606 GN=RBMXL1 PE=1 SV=1	50	23	253	5	42.1	RBMXL1	80915.8	74654.2	103741	99270.7	80531.6	85603.4	92984	113818	135372	154484	129713	154278	88950.6	122411	124401	96992.6	143407	140154	157152	157797	132131	147314	144778	147983	167794	154484	183439	190735	149821	148867	164000	149206
High	Master Protein	P11717	Cation-independent mannose-6-phosphate receptor OS=Homo sapiens OX=9606 GN=IGF2R PE=1 SV=3	35	75	252	75	274.2	IGF2R	3.61442e+06	3.38388e+06	3.93303e+06	3.84951e+06	2.8617e+06	2.7679e+06	2.92571e+06	3.75679e+06	4.15423e+06	5.2428e+06	3.99747e+06	4.70831e+06	2.87416e+06	4.28389e+06	3.94519e+06	3.5948e+06	6.40583e+06	6.35281e+06	5.95796e+06	6.11904e+06	4.69531e+06	4.76327e+06	4.55539e+06	4.88449e+06	5.14917e+06	5.2428e+06	5.65317e+06	5.82091e+06	4.84099e+06	5.20974e+06	5.20104e+06	5.52994e+06
High	Master Protein	P40926	Malate dehydrogenase, mitochondrial OS=Homo sapiens OX=9606 GN=MDH2 PE=1 SV=3	66	19	251	19	35.5	MDH2	2.71186e+07	2.44485e+07	3.305e+07	3.1212e+07	2.34283e+07	2.37407e+07	2.54716e+07	3.36885e+07	4.25279e+07	5.38159e+07	4.04973e+07	4.70753e+07	2.77263e+07	4.35039e+07	4.02063e+07	3.47703e+07	4.80623e+07	4.58989e+07	5.00658e+07	4.96136e+07	3.84397e+07	4.08552e+07	3.96598e+07	4.3801e+07	5.27132e+07	5.38159e+07	5.72707e+07	5.81993e+07	4.66998e+07	5.29061e+07	5.3005e+07	5.34878e+07
High	Master Protein	P07942	Laminin subunit beta-1 OS=Homo sapiens OX=9606 GN=LAMB1 PE=1 SV=2	37	60	248	60	197.9	LAMB1	5.60452e+06	5.1435e+06	6.62048e+06	6.42336e+06	4.91074e+06	4.86289e+06	5.35881e+06	6.63512e+06	8.90956e+06	1.14842e+07	8.57732e+06	9.64324e+06	6.22988e+06	8.96585e+06	8.34202e+06	7.31281e+06	9.93289e+06	9.65626e+06	1.0029e+07	1.02104e+07	8.05724e+06	8.36851e+06	8.34377e+06	8.62682e+06	1.10434e+07	1.14842e+07	1.21299e+07	1.1922e+07	1.04931e+07	1.09036e+07	1.09975e+07	1.12494e+07
High	Master Protein	Q14978	Nucleolar and coiled-body phosphoprotein 1 OS=Homo sapiens OX=9606 GN=NOLC1 PE=1 SV=2	40	37	248	37	73.6	NOLC1	1.1596e+07	1.15466e+07	1.43199e+07	1.53575e+07	1.17596e+07	1.14457e+07	1.24346e+07	1.47144e+07	1.92691e+07	2.62363e+07	1.88089e+07	1.8835e+07	1.48871e+07	2.17243e+07	2.11752e+07	1.75002e+07	2.05515e+07	2.16773e+07	2.16926e+07	2.44118e+07	1.92945e+07	1.96968e+07	1.93609e+07	1.91313e+07	2.3884e+07	2.62363e+07	2.65993e+07	2.32858e+07	2.50746e+07	2.64194e+07	2.79158e+07	2.69209e+07
High	Master Protein	O00567	Nucleolar protein 56 OS=Homo sapiens OX=9606 GN=NOP56 PE=1 SV=4	66	34	248	34	66	NOP56	6.52069e+06	6.31011e+06	7.66661e+06	7.22674e+06	6.17093e+06	6.24903e+06	6.90541e+06	8.21552e+06	1.05041e+07	1.38496e+07	1.00892e+07	1.19009e+07	7.03286e+06	1.08271e+07	1.02709e+07	9.09009e+06	1.15566e+07	1.18464e+07	1.16138e+07	1.14874e+07	1.01249e+07	1.07539e+07	1.07519e+07	1.06816e+07	1.30199e+07	1.38496e+07	1.4268e+07	1.47131e+07	1.18456e+07	1.31671e+07	1.35404e+07	1.39835e+07
High	Master Protein	P53621	Coatomer subunit alpha OS=Homo sapiens OX=9606 GN=COPA PE=1 SV=2	59	64	248	64	138.3	COPA	7.29808e+06	6.91437e+06	8.33973e+06	7.91425e+06	8.31097e+06	7.8434e+06	8.52642e+06	1.04936e+07	8.8687e+06	1.04428e+07	7.2344e+06	8.23308e+06	7.28619e+06	9.51243e+06	8.32993e+06	7.38406e+06	1.29344e+07	1.29808e+07	1.26335e+07	1.25802e+07	1.36361e+07	1.34977e+07	1.32758e+07	1.36436e+07	1.09927e+07	1.04428e+07	1.02308e+07	1.01786e+07	1.22723e+07	1.15683e+07	1.09816e+07	1.1359e+07
High	Master Protein	P41252	Isoleucine--tRNA ligase, cytoplasmic OS=Homo sapiens OX=9606 GN=IARS1 PE=1 SV=2	51	59	247	59	144.4	IARS1	6.46074e+06	6.13641e+06	7.36861e+06	6.91701e+06	8.51457e+06	8.01941e+06	8.97244e+06	1.06319e+07	9.42542e+06	1.12366e+07	7.93306e+06	8.80888e+06	8.25033e+06	1.09315e+07	9.90312e+06	8.30615e+06	1.14504e+07	1.15203e+07	1.11623e+07	1.0995e+07	1.39702e+07	1.38006e+07	1.39702e+07	1.38233e+07	1.16828e+07	1.12366e+07	1.12188e+07	1.08905e+07	1.38962e+07	1.32941e+07	1.30555e+07	1.27775e+07
High	Master Protein	P07951	Tropomyosin beta chain OS=Homo sapiens OX=9606 GN=TPM2 PE=1 SV=1	75	32	247	13	32.8	TPM2	7.65582e+06	7.48259e+06	9.12297e+06	8.53733e+06	1.11929e+07	9.80939e+06	1.11179e+07	1.30148e+07	1.05086e+07	1.15667e+07	7.4548e+06	8.68111e+06	9.78694e+06	1.22837e+07	1.08513e+07	9.39823e+06	1.35684e+07	1.40476e+07	1.38199e+07	1.35706e+07	1.83646e+07	1.68809e+07	1.73108e+07	1.69215e+07	1.30254e+07	1.15667e+07	1.05425e+07	1.07325e+07	1.64843e+07	1.49385e+07	1.43055e+07	1.44575e+07
High	Master Protein	Q14643	Inositol 1,4,5-trisphosphate receptor type 1 OS=Homo sapiens OX=9606 GN=ITPR1 PE=1 SV=3	32	88	246	77	313.7	ITPR1	4.71717e+06	4.40212e+06	5.45204e+06	5.30712e+06	3.58394e+06	3.46639e+06	3.81158e+06	4.84996e+06	7.30223e+06	9.03559e+06	6.86674e+06	7.83055e+06	4.93083e+06	7.22088e+06	6.59151e+06	5.91468e+06	8.36024e+06	8.26443e+06	8.25903e+06	8.43601e+06	5.88031e+06	5.96528e+06	5.93471e+06	6.3058e+06	9.05111e+06	9.03559e+06	9.71085e+06	9.68094e+06	8.30508e+06	8.78148e+06	8.68975e+06	9.09866e+06
High	Master Protein	P26639	Threonine--tRNA ligase 1, cytoplasmic OS=Homo sapiens OX=9606 GN=TARS1 PE=1 SV=3	61	42	245	39	83.4	TARS1	9.57534e+06	9.46178e+06	1.10265e+07	1.04857e+07	1.75839e+07	1.66807e+07	1.85787e+07	2.07907e+07	1.37027e+07	1.62838e+07	1.06189e+07	1.25298e+07	1.25932e+07	1.58741e+07	1.37415e+07	1.11497e+07	1.69704e+07	1.77633e+07	1.67036e+07	1.66676e+07	2.88507e+07	2.87057e+07	2.89274e+07	2.70316e+07	1.69844e+07	1.62838e+07	1.50171e+07	1.54907e+07	2.1211e+07	1.93049e+07	1.81157e+07	1.71518e+07
High	Master Protein	P62888	Large ribosomal subunit protein eL30 OS=Homo sapiens OX=9606 GN=RPL30 PE=1 SV=2	50	7	244	7	12.8	RPL30	6.58528e+06	6.24607e+06	7.54563e+06	7.21567e+06	6.3403e+06	6.16743e+06	6.55926e+06	8.41967e+06	8.83804e+06	1.07237e+07	7.74155e+06	9.10881e+06	6.77502e+06	9.59973e+06	8.18479e+06	7.55534e+06	1.16711e+07	1.17262e+07	1.14305e+07	1.14698e+07	1.04028e+07	1.06135e+07	1.02129e+07	1.0947e+07	1.09547e+07	1.07237e+07	1.0948e+07	1.12613e+07	1.14113e+07	1.16745e+07	1.07902e+07	1.16225e+07
High	Master Protein	Q9UIG0	Tyrosine-protein kinase BAZ1B OS=Homo sapiens OX=9606 GN=BAZ1B PE=1 SV=2	47	70	243	70	170.8	BAZ1B	6.39315e+06	5.97796e+06	7.42974e+06	7.1581e+06	5.27776e+06	5.05986e+06	5.67666e+06	6.90318e+06	8.9403e+06	1.14973e+07	8.53319e+06	9.80184e+06	6.11783e+06	9.02373e+06	8.51332e+06	7.42987e+06	1.13306e+07	1.12229e+07	1.1255e+07	1.13783e+07	8.65942e+06	8.70749e+06	8.83866e+06	8.97535e+06	1.10815e+07	1.14973e+07	1.20675e+07	1.21181e+07	1.03044e+07	1.0974e+07	1.12233e+07	1.14295e+07
High	Master Protein	P50454	Serpin H1 OS=Homo sapiens OX=9606 GN=SERPINH1 PE=1 SV=2	65	24	243	24	46.4	SERPINH1	1.69602e+07	1.64523e+07	2.09746e+07	2.02887e+07	1.7672e+07	1.74208e+07	1.93144e+07	2.29547e+07	2.10082e+07	2.5162e+07	1.93631e+07	2.25939e+07	1.30388e+07	1.91757e+07	1.91422e+07	1.6749e+07	3.00585e+07	3.08871e+07	3.17735e+07	3.22502e+07	2.89952e+07	2.99794e+07	3.00729e+07	2.98451e+07	2.60396e+07	2.5162e+07	2.7383e+07	2.79329e+07	2.19614e+07	2.332e+07	2.52356e+07	2.57654e+07
High	Master Protein	Q9BXP5	Serrate RNA effector molecule homolog OS=Homo sapiens OX=9606 GN=SRRT PE=1 SV=1	43	48	243	48	100.6	SRRT	7.37522e+06	6.71097e+06	8.55107e+06	8.35016e+06	6.36083e+06	6.01777e+06	6.73377e+06	8.27972e+06	1.10454e+07	1.3249e+07	9.64746e+06	1.05909e+07	7.75617e+06	1.06936e+07	1.01609e+07	8.71194e+06	1.30711e+07	1.2599e+07	1.29536e+07	1.32731e+07	1.04365e+07	1.03559e+07	1.04846e+07	1.07651e+07	1.36907e+07	1.3249e+07	1.36433e+07	1.30936e+07	1.30639e+07	1.30047e+07	1.33953e+07	1.34017e+07
High	Master Protein	O14980	Exportin-1 OS=Homo sapiens OX=9606 GN=XPO1 PE=1 SV=1	52	45	242	45	123.3	XPO1	1.16922e+07	1.11233e+07	1.33005e+07	1.28221e+07	1.17367e+07	1.11117e+07	1.24709e+07	1.48216e+07	1.86846e+07	2.23487e+07	1.56108e+07	1.77316e+07	1.44405e+07	1.90669e+07	1.69614e+07	1.47349e+07	2.07221e+07	2.08826e+07	2.01483e+07	2.03815e+07	1.92568e+07	1.91221e+07	1.94173e+07	1.92707e+07	2.31596e+07	2.23487e+07	2.20766e+07	2.19217e+07	2.43224e+07	2.31876e+07	2.23607e+07	2.2667e+07
High	Master Protein	Q9BUF5	Tubulin beta-6 chain OS=Homo sapiens OX=9606 GN=TUBB6 PE=1 SV=1	65	22	241	9	49.8	TUBB6	1.38167e+06	1.3776e+06	1.59114e+06	1.52249e+06	2.29767e+06	2.12978e+06	2.42675e+06	2.85555e+06	1.98613e+06	2.44642e+06	1.61972e+06	1.94464e+06	1.62926e+06	2.03579e+06	1.92619e+06	1.53376e+06	2.44873e+06	2.58628e+06	2.41033e+06	2.42009e+06	3.76988e+06	3.66513e+06	3.77849e+06	3.71272e+06	2.4618e+06	2.44642e+06	2.29059e+06	2.40416e+06	2.74419e+06	2.47577e+06	2.53934e+06	2.35942e+06
High	Master Protein	P27348	14-3-3 protein theta OS=Homo sapiens OX=9606 GN=YWHAQ PE=1 SV=1	72	20	241	14	27.7	YWHAQ	2.60039e+06	2.45111e+06	3.10282e+06	2.98234e+06	3.93869e+06	3.61236e+06	3.82974e+06	5.04054e+06	4.07057e+06	4.74064e+06	3.28454e+06	3.77439e+06	3.45329e+06	4.59186e+06	3.8583e+06	3.20837e+06	4.60866e+06	4.60165e+06	4.70032e+06	4.74063e+06	6.46236e+06	6.21648e+06	5.96297e+06	6.55358e+06	5.04546e+06	4.74064e+06	4.64496e+06	4.6663e+06	5.81643e+06	5.58427e+06	5.08649e+06	4.9355e+06
High	Master Protein	O75691	Small subunit processome component 20 homolog OS=Homo sapiens OX=9606 GN=UTP20 PE=1 SV=3	35	86	240	86	318.2	UTP20	6.16823e+06	5.72239e+06	7.44244e+06	7.12796e+06	4.56803e+06	4.25337e+06	4.81079e+06	6.08259e+06	9.3972e+06	1.19111e+07	8.77303e+06	9.69629e+06	6.30709e+06	8.85205e+06	8.29003e+06	7.1474e+06	1.09319e+07	1.07431e+07	1.12742e+07	1.13304e+07	7.49495e+06	7.31961e+06	7.49048e+06	7.90844e+06	1.16478e+07	1.19111e+07	1.24067e+07	1.19876e+07	1.06231e+07	1.07652e+07	1.09289e+07	1.0995e+07
High	Master Protein	P55060	Exportin-2 OS=Homo sapiens OX=9606 GN=CSE1L PE=1 SV=3	49	47	240	47	110.3	CSE1L	9.57396e+06	9.26807e+06	1.13809e+07	1.06602e+07	1.27554e+07	1.19125e+07	1.32547e+07	1.6058e+07	1.49358e+07	1.75794e+07	1.17654e+07	1.37221e+07	1.28939e+07	1.61759e+07	1.3726e+07	1.18219e+07	1.69679e+07	1.73996e+07	1.72403e+07	1.6945e+07	2.09282e+07	2.05002e+07	2.06378e+07	2.08782e+07	1.85129e+07	1.75794e+07	1.66385e+07	1.69647e+07	2.17174e+07	1.96719e+07	1.80954e+07	1.81859e+07
High	Master Protein	P83731	Large ribosomal subunit protein eL24 OS=Homo sapiens OX=9606 GN=RPL24 PE=1 SV=1	53	13	240	13	17.8	RPL24	8.23873e+06	7.88494e+06	9.38204e+06	8.90654e+06	8.78672e+06	8.55991e+06	9.08411e+06	1.07924e+07	1.1286e+07	1.39242e+07	9.59558e+06	1.10132e+07	8.25956e+06	1.16573e+07	1.04638e+07	9.02292e+06	1.46015e+07	1.4803e+07	1.42124e+07	1.41575e+07	1.44167e+07	1.47307e+07	1.41441e+07	1.40321e+07	1.3989e+07	1.39242e+07	1.35699e+07	1.36157e+07	1.39117e+07	1.41767e+07	1.37947e+07	1.38801e+07
High	Master Protein	Q9Y2X3	Nucleolar protein 58 OS=Homo sapiens OX=9606 GN=NOP58 PE=1 SV=1	58	29	239	29	59.5	NOP58	6.84676e+06	6.34499e+06	8.07623e+06	7.7974e+06	6.21279e+06	5.93159e+06	6.60454e+06	8.22568e+06	1.19731e+07	1.51703e+07	1.08162e+07	1.22213e+07	8.26441e+06	1.17238e+07	1.09705e+07	9.716e+06	1.21345e+07	1.19119e+07	1.22343e+07	1.23945e+07	1.01936e+07	1.02076e+07	1.02834e+07	1.06948e+07	1.48407e+07	1.51703e+07	1.52962e+07	1.51092e+07	1.39199e+07	1.42576e+07	1.44627e+07	1.49463e+07
High	Master Protein	P26640	Valine--tRNA ligase OS=Homo sapiens OX=9606 GN=VARS1 PE=1 SV=4	43	48	239	48	140.4	VARS1	5.85513e+06	5.8691e+06	7.01477e+06	6.34047e+06	9.24073e+06	8.66333e+06	9.64357e+06	1.12914e+07	8.8079e+06	1.00906e+07	6.63726e+06	7.81031e+06	8.21001e+06	1.07189e+07	9.54626e+06	8.00546e+06	1.0377e+07	1.10185e+07	1.06263e+07	1.00786e+07	1.51616e+07	1.49087e+07	1.50152e+07	1.46808e+07	1.09174e+07	1.00906e+07	9.38633e+06	9.65592e+06	1.38283e+07	1.30355e+07	1.25851e+07	1.2315e+07
High	Master Protein	P67809	Y-box-binding protein 1 OS=Homo sapiens OX=9606 GN=YBX1 PE=1 SV=3	58	18	238	13	35.9	YBX1	7.66021e+06	6.9839e+06	9.17066e+06	8.66672e+06	8.59077e+06	7.95627e+06	8.89925e+06	1.06052e+07	1.16351e+07	1.42304e+07	8.94602e+06	1.0702e+07	8.15952e+06	1.08765e+07	1.02661e+07	8.02915e+06	1.35762e+07	1.31114e+07	1.38922e+07	1.37763e+07	1.40952e+07	1.36919e+07	1.38563e+07	1.37886e+07	1.44217e+07	1.42304e+07	1.26513e+07	1.32309e+07	1.37432e+07	1.32272e+07	1.3534e+07	1.23514e+07
High	Master Protein	Q16576	Histone-binding protein RBBP7 OS=Homo sapiens OX=9606 GN=RBBP7 PE=1 SV=1	41	15	237	8	47.8	RBBP7	6.64897e+06	6.70384e+06	8.33338e+06	7.68738e+06	7.34868e+06	6.90332e+06	7.57512e+06	8.9385e+06	9.51467e+06	1.18249e+07	8.08072e+06	9.67122e+06	7.16432e+06	1.06219e+07	9.14589e+06	8.13885e+06	1.1784e+07	1.25856e+07	1.26238e+07	1.22196e+07	1.20573e+07	1.18799e+07	1.17946e+07	1.16216e+07	1.17934e+07	1.18249e+07	1.14276e+07	1.19566e+07	1.2067e+07	1.29176e+07	1.20573e+07	1.25201e+07
High	Master Protein	Q86UE4	Protein LYRIC OS=Homo sapiens OX=9606 GN=MTDH PE=1 SV=2	66	40	237	40	63.8	MTDH	8.30504e+06	7.85372e+06	9.85321e+06	9.41076e+06	7.95818e+06	7.90033e+06	8.4459e+06	9.85776e+06	1.55551e+07	1.94892e+07	1.4568e+07	1.65114e+07	1.0732e+07	1.5566e+07	1.50667e+07	1.30347e+07	1.4719e+07	1.47444e+07	1.49262e+07	1.4959e+07	1.30573e+07	1.35956e+07	1.31504e+07	1.28168e+07	1.92805e+07	1.94892e+07	2.06019e+07	2.04131e+07	1.80761e+07	1.89302e+07	1.98628e+07	2.00515e+07
High	Master Protein	P14923	Junction plakoglobin OS=Homo sapiens OX=9606 GN=JUP PE=1 SV=3	58	34	237	28	81.7	JUP	6.32528e+06	6.08858e+06	7.88117e+06	7.19391e+06	5.31603e+06	5.44879e+06	5.90438e+06	7.21896e+06	8.28611e+06	1.02458e+07	7.35639e+06	8.20508e+06	5.53537e+06	8.05854e+06	7.51495e+06	6.52201e+06	1.12103e+07	1.14305e+07	1.19388e+07	1.14352e+07	8.72222e+06	9.3768e+06	9.19322e+06	9.38592e+06	1.02706e+07	1.02458e+07	1.04033e+07	1.0144e+07	9.32332e+06	9.80018e+06	9.90715e+06	1.00329e+07
High	Master Protein	P05198	Eukaryotic translation initiation factor 2 subunit 1 OS=Homo sapiens OX=9606 GN=EIF2S1 PE=1 SV=3	75	30	237	30	36.1	EIF2S1	5.74373e+06	5.36525e+06	6.45164e+06	6.09239e+06	7.02027e+06	6.77059e+06	7.46532e+06	8.63193e+06	8.04675e+06	9.46558e+06	6.63845e+06	7.70394e+06	6.18668e+06	8.04736e+06	7.40177e+06	6.15644e+06	1.01796e+07	1.00726e+07	9.77328e+06	9.68426e+06	1.15184e+07	1.16515e+07	1.16236e+07	1.1223e+07	9.97393e+06	9.46558e+06	9.38802e+06	9.52441e+06	1.04203e+07	9.78658e+06	9.75794e+06	9.47056e+06
High	Master Protein	P06753	Tropomyosin alpha-3 chain OS=Homo sapiens OX=9606 GN=TPM3 PE=1 SV=2	55	23	237	7	32.9	TPM3	932825	943561	1.10176e+06	953684	1.39849e+06	1.3688e+06	1.55911e+06	1.67368e+06	1.3822e+06	1.66663e+06	1.07826e+06	1.2973e+06	1.2103e+06	1.63182e+06	1.52487e+06	1.31213e+06	1.65325e+06	1.77141e+06	1.669e+06	1.51594e+06	2.29456e+06	2.35555e+06	2.42756e+06	2.17608e+06	1.71324e+06	1.66663e+06	1.52486e+06	1.60386e+06	2.03853e+06	1.9845e+06	2.01028e+06	2.01847e+06
High	Master Protein	Q92621	Nuclear pore complex protein Nup205 OS=Homo sapiens OX=9606 GN=NUP205 PE=1 SV=3	38	71	236	71	227.8	NUP205	5.92814e+06	5.50872e+06	7.04132e+06	6.59779e+06	4.85524e+06	4.65571e+06	5.03143e+06	6.4141e+06	9.27354e+06	1.1744e+07	8.67806e+06	9.80961e+06	6.2752e+06	9.15664e+06	8.48349e+06	7.55744e+06	1.05064e+07	1.03419e+07	1.06666e+07	1.04876e+07	7.96619e+06	8.01198e+06	7.83403e+06	8.33946e+06	1.14945e+07	1.1744e+07	1.22724e+07	1.21277e+07	1.05694e+07	1.11356e+07	1.1184e+07	1.16257e+07
High	Master Protein	Q15075	Early endosome antigen 1 OS=Homo sapiens OX=9606 GN=EEA1 PE=1 SV=2	51	75	236	75	162.4	EEA1	5.60344e+06	5.16119e+06	6.47352e+06	6.21826e+06	5.34122e+06	5.27082e+06	5.61237e+06	6.84939e+06	5.95992e+06	7.39641e+06	5.27261e+06	6.02464e+06	4.18697e+06	5.57143e+06	5.23993e+06	4.41873e+06	9.93097e+06	9.68948e+06	9.80643e+06	9.88433e+06	8.76355e+06	9.07052e+06	8.73856e+06	8.90542e+06	7.38731e+06	7.39641e+06	7.45646e+06	7.44828e+06	7.05219e+06	6.77554e+06	6.90793e+06	6.79741e+06
High	Master Protein	Q9NVP1	ATP-dependent RNA helicase DDX18 OS=Homo sapiens OX=9606 GN=DDX18 PE=1 SV=2	58	38	234	38	75.4	DDX18	7.08875e+06	6.36922e+06	8.312e+06	7.93111e+06	6.42261e+06	6.08534e+06	6.55874e+06	8.13574e+06	1.16944e+07	1.46963e+07	1.06191e+07	1.14489e+07	8.09153e+06	1.14727e+07	1.07798e+07	9.31452e+06	1.25634e+07	1.19574e+07	1.25914e+07	1.2607e+07	1.05378e+07	1.04722e+07	1.02121e+07	1.05779e+07	1.44952e+07	1.46963e+07	1.50174e+07	1.41543e+07	1.36287e+07	1.39522e+07	1.42112e+07	1.43287e+07
High	Master Protein	Q9NYU2	UDP-glucose:glycoprotein glucosyltransferase 1 OS=Homo sapiens OX=9606 GN=UGGT1 PE=1 SV=3	50	57	233	55	177.1	UGGT1	5.91084e+06	5.45633e+06	6.78392e+06	6.74162e+06	5.39716e+06	5.24138e+06	5.70517e+06	6.89685e+06	8.48803e+06	1.03645e+07	7.59797e+06	8.71496e+06	5.53462e+06	7.91705e+06	7.5034e+06	6.55722e+06	1.04758e+07	1.02436e+07	1.02766e+07	1.07163e+07	8.85534e+06	9.01986e+06	8.88305e+06	8.96711e+06	1.05209e+07	1.03645e+07	1.0745e+07	1.07743e+07	9.32206e+06	9.62811e+06	9.89191e+06	1.00871e+07
High	Master Protein	Q12797	Aspartyl/asparaginyl beta-hydroxylase OS=Homo sapiens OX=9606 GN=ASPH PE=1 SV=3	49	35	232	35	85.8	ASPH	5.38847e+06	4.94543e+06	6.24113e+06	6.16006e+06	5.05605e+06	4.96596e+06	5.5047e+06	6.43069e+06	8.94088e+06	1.09388e+07	8.11824e+06	9.24494e+06	5.99042e+06	8.82753e+06	8.25119e+06	7.39624e+06	9.54998e+06	9.28442e+06	9.45438e+06	9.79182e+06	8.29566e+06	8.54589e+06	8.57092e+06	8.36103e+06	1.10822e+07	1.09388e+07	1.14807e+07	1.14296e+07	1.00898e+07	1.07354e+07	1.08777e+07	1.13778e+07
High	Master Protein	P51532	Transcription activator BRG1 OS=Homo sapiens OX=9606 GN=SMARCA4 PE=1 SV=2	30	50	231	33	184.5	SMARCA4	5.86881e+06	5.26972e+06	6.98858e+06	6.68995e+06	4.3954e+06	4.18615e+06	4.82116e+06	5.80153e+06	8.36798e+06	1.06194e+07	7.60248e+06	8.4441e+06	5.75176e+06	8.06648e+06	7.68998e+06	6.55291e+06	1.04013e+07	9.89322e+06	1.05867e+07	1.06341e+07	7.21171e+06	7.20391e+06	7.50664e+06	7.543e+06	1.03721e+07	1.06194e+07	1.07513e+07	1.04395e+07	9.68779e+06	9.80983e+06	1.01379e+07	1.00805e+07
High	Master Protein	Q12888	TP53-binding protein 1 OS=Homo sapiens OX=9606 GN=TP53BP1 PE=1 SV=2	46	65	231	65	213.4	TP53BP1	4.49266e+06	4.03988e+06	5.32556e+06	5.20121e+06	3.32181e+06	3.1621e+06	3.46584e+06	4.36594e+06	6.85235e+06	8.59182e+06	6.25118e+06	6.75597e+06	4.76059e+06	6.70813e+06	6.14234e+06	5.43069e+06	7.96233e+06	7.58436e+06	8.06744e+06	8.26766e+06	5.45023e+06	5.44164e+06	5.39638e+06	5.67649e+06	8.49347e+06	8.59182e+06	8.84034e+06	8.35243e+06	8.01834e+06	8.15791e+06	8.0976e+06	8.35414e+06
High	Master Protein	P36776	Lon protease homolog, mitochondrial OS=Homo sapiens OX=9606 GN=LONP1 PE=1 SV=2	47	42	231	42	106.4	LONP1	6.08544e+06	5.81132e+06	7.37425e+06	6.99969e+06	6.39609e+06	6.45215e+06	6.99243e+06	8.25326e+06	7.98143e+06	1.008e+07	7.63294e+06	8.69099e+06	5.4778e+06	8.10689e+06	7.76644e+06	6.82748e+06	1.07852e+07	1.091e+07	1.11709e+07	1.11265e+07	1.04943e+07	1.11035e+07	1.08873e+07	1.07307e+07	9.89297e+06	1.008e+07	1.07944e+07	1.07447e+07	9.22636e+06	9.85898e+06	1.02387e+07	1.05028e+07
High	Master Protein	Q16531	DNA damage-binding protein 1 OS=Homo sapiens OX=9606 GN=DDB1 PE=1 SV=1	45	48	230	48	126.9	DDB1	6.81676e+06	6.51044e+06	7.77894e+06	7.16544e+06	6.24109e+06	5.87648e+06	6.40011e+06	7.68163e+06	9.23053e+06	1.09716e+07	7.37016e+06	8.40015e+06	6.91672e+06	9.45142e+06	8.44627e+06	7.21666e+06	1.20813e+07	1.22225e+07	1.17839e+07	1.13899e+07	1.024e+07	1.01128e+07	9.96509e+06	9.98747e+06	1.14412e+07	1.09716e+07	1.04228e+07	1.03851e+07	1.16499e+07	1.14941e+07	1.11349e+07	1.11015e+07
High	Master Protein	Q14151	Scaffold attachment factor B2 OS=Homo sapiens OX=9606 GN=SAFB2 PE=1 SV=1	47	45	230	31	107.4	SAFB2	3.15474e+06	3.02273e+06	3.80521e+06	3.57802e+06	2.8245e+06	2.58529e+06	2.86932e+06	3.34962e+06	4.62375e+06	5.73359e+06	4.21589e+06	5.03891e+06	3.05426e+06	4.60188e+06	4.36318e+06	3.72905e+06	5.59113e+06	5.6748e+06	5.76432e+06	5.6875e+06	4.63427e+06	4.44901e+06	4.46758e+06	4.3551e+06	5.73113e+06	5.73359e+06	5.96206e+06	6.22962e+06	5.14433e+06	5.59646e+06	5.75208e+06	5.73647e+06
High	Master Protein	Q5T4S7	E3 ubiquitin-protein ligase UBR4 OS=Homo sapiens OX=9606 GN=UBR4 PE=1 SV=1	21	97	230	97	573.5	UBR4	4.07441e+06	4.07131e+06	4.86393e+06	4.54769e+06	5.67254e+06	5.43186e+06	5.96738e+06	7.00344e+06	5.96015e+06	6.85008e+06	4.62221e+06	5.26509e+06	4.87994e+06	6.06761e+06	5.20242e+06	4.39657e+06	7.22107e+06	7.64337e+06	7.36814e+06	7.22885e+06	9.30717e+06	9.34766e+06	9.29132e+06	9.1057e+06	7.3876e+06	6.85008e+06	6.53667e+06	6.50925e+06	8.21936e+06	7.37896e+06	6.85848e+06	6.76332e+06
High	Master Protein	P62701	Small ribosomal subunit protein eS4, X isoform OS=Homo sapiens OX=9606 GN=RPS4X PE=1 SV=2	62	19	229	19	29.6	RPS4X	2.40644e+07	2.28803e+07	2.73609e+07	2.62966e+07	2.35184e+07	2.29468e+07	2.59558e+07	3.07179e+07	3.39604e+07	4.15871e+07	2.86313e+07	3.32183e+07	2.44631e+07	3.33122e+07	3.09329e+07	2.53387e+07	4.26493e+07	4.29548e+07	4.14477e+07	4.18002e+07	3.85876e+07	3.94889e+07	4.04136e+07	3.99387e+07	4.20939e+07	4.15871e+07	4.04901e+07	4.10679e+07	4.12035e+07	4.05117e+07	4.07796e+07	3.8979e+07
High	Master Protein	O00541	Pescadillo homolog OS=Homo sapiens OX=9606 GN=PES1 PE=1 SV=1	49	32	229	32	68	PES1	5.82013e+06	5.32938e+06	6.7101e+06	6.38814e+06	5.19384e+06	4.95924e+06	5.50713e+06	6.75574e+06	8.40628e+06	1.03732e+07	7.33274e+06	7.94655e+06	6.10191e+06	8.45521e+06	7.74151e+06	6.8463e+06	1.0315e+07	1.00052e+07	1.01648e+07	1.01544e+07	8.52174e+06	8.53432e+06	8.57471e+06	8.78365e+06	1.04196e+07	1.03732e+07	1.03699e+07	9.82435e+06	1.02776e+07	1.02826e+07	1.02058e+07	1.05318e+07
High	Master Protein	O75534	Cold shock domain-containing protein E1 OS=Homo sapiens OX=9606 GN=CSDE1 PE=1 SV=2	54	44	228	44	88.8	CSDE1	7.37242e+06	6.92349e+06	8.08283e+06	7.71709e+06	6.05951e+06	6.01467e+06	6.43155e+06	7.76885e+06	1.0075e+07	1.21649e+07	7.8551e+06	8.93734e+06	8.41065e+06	1.01267e+07	9.16033e+06	7.50758e+06	1.30661e+07	1.2998e+07	1.22443e+07	1.22668e+07	9.94208e+06	1.03506e+07	1.0014e+07	1.01009e+07	1.24879e+07	1.21649e+07	1.11086e+07	1.10493e+07	1.41662e+07	1.23153e+07	1.20763e+07	1.1549e+07
High	Master Protein	P50416	Carnitine O-palmitoyltransferase 1, liver isoform OS=Homo sapiens OX=9606 GN=CPT1A PE=1 SV=2	47	33	228	33	88.3	CPT1A	5.04912e+06	4.59196e+06	5.84271e+06	5.5953e+06	4.07769e+06	3.87272e+06	4.35671e+06	5.3857e+06	8.33901e+06	1.04918e+07	7.77009e+06	8.43258e+06	5.81853e+06	8.07357e+06	7.54504e+06	6.61071e+06	8.94855e+06	8.62081e+06	8.85084e+06	8.89409e+06	6.69043e+06	6.66454e+06	6.78348e+06	7.00236e+06	1.03362e+07	1.04918e+07	1.09884e+07	1.04252e+07	9.80024e+06	9.81846e+06	9.94681e+06	1.01694e+07
High	Master Protein	P33176	Kinesin-1 heavy chain OS=Homo sapiens OX=9606 GN=KIF5B PE=1 SV=1	60	56	227	42	109.6	KIF5B	5.36814e+06	5.22296e+06	6.22828e+06	5.88273e+06	8.0417e+06	7.53548e+06	8.16143e+06	9.88508e+06	6.04427e+06	7.04011e+06	4.94017e+06	5.63963e+06	5.38934e+06	6.78643e+06	5.936e+06	5.10899e+06	9.51394e+06	9.80545e+06	9.43492e+06	9.35099e+06	1.31943e+07	1.29678e+07	1.27075e+07	1.28523e+07	7.49187e+06	7.04011e+06	6.98632e+06	6.9723e+06	9.07735e+06	8.25313e+06	7.82558e+06	7.85925e+06
High	Master Protein	Q92878	DNA repair protein RAD50 OS=Homo sapiens OX=9606 GN=RAD50 PE=1 SV=1	45	69	227	69	153.8	RAD50	5.13569e+06	4.68285e+06	5.95585e+06	5.73451e+06	4.24792e+06	4.1626e+06	4.54505e+06	5.5255e+06	8.07595e+06	9.81295e+06	7.24708e+06	8.10328e+06	5.53706e+06	7.82454e+06	7.30948e+06	6.47818e+06	9.10197e+06	8.79146e+06	9.02224e+06	9.11537e+06	6.96974e+06	7.16339e+06	7.07672e+06	7.18412e+06	1.00101e+07	9.81295e+06	1.02487e+07	1.00181e+07	9.32617e+06	9.5156e+06	9.63627e+06	9.96551e+06
High	Master Protein	O95757	Heat shock 70 kDa protein 4L OS=Homo sapiens OX=9606 GN=HSPA4L PE=1 SV=3	70	51	227	47	94.5	HSPA4L	4.54678e+06	4.40056e+06	5.28011e+06	4.86422e+06	6.27881e+06	5.73216e+06	6.34774e+06	7.47623e+06	6.10709e+06	7.17821e+06	4.91064e+06	5.83999e+06	5.28568e+06	6.78712e+06	6.07902e+06	5.03501e+06	8.05825e+06	8.26149e+06	7.99859e+06	7.73199e+06	1.03019e+07	9.86445e+06	9.88354e+06	9.72041e+06	7.56972e+06	7.17821e+06	6.94456e+06	7.22e+06	8.90276e+06	8.25397e+06	8.01412e+06	7.74545e+06
High	Master Protein	Q99613	Eukaryotic translation initiation factor 3 subunit C OS=Homo sapiens OX=9606 GN=EIF3C PE=1 SV=1	44	44	227	44	105.3	EIF3C	1.33008e+07	1.25675e+07	1.50455e+07	1.44657e+07	1.3252e+07	1.26695e+07	1.40197e+07	1.64242e+07	1.86165e+07	2.30065e+07	1.49322e+07	1.76054e+07	1.36825e+07	1.71371e+07	1.57875e+07	1.26302e+07	2.35731e+07	2.35939e+07	2.27917e+07	2.29942e+07	2.1743e+07	2.18029e+07	2.1829e+07	2.13544e+07	2.30752e+07	2.30065e+07	2.11169e+07	2.17656e+07	2.30457e+07	2.08408e+07	2.0813e+07	1.94293e+07
High	Master Protein	Q99623	Prohibitin-2 OS=Homo sapiens OX=9606 GN=PHB2 PE=1 SV=2	76	23	226	23	33.3	PHB2	9.92303e+06	8.994e+06	1.09406e+07	1.0747e+07	8.74424e+06	8.23712e+06	9.02097e+06	1.139e+07	1.34617e+07	1.67529e+07	1.20394e+07	1.37832e+07	8.9431e+06	1.30474e+07	1.26416e+07	1.06999e+07	1.75866e+07	1.68851e+07	1.65734e+07	1.7083e+07	1.4347e+07	1.41752e+07	1.40458e+07	1.4809e+07	1.66858e+07	1.67529e+07	1.7026e+07	1.70402e+07	1.5063e+07	1.58673e+07	1.66658e+07	1.64598e+07
High	Master Protein	P09493	Tropomyosin alpha-1 chain OS=Homo sapiens OX=9606 GN=TPM1 PE=1 SV=2	65	30	225	14	32.7	TPM1	3.05905e+06	2.7132e+06	3.55772e+06	3.32695e+06	3.96276e+06	3.60874e+06	4.09422e+06	4.75956e+06	4.36691e+06	5.06897e+06	3.34188e+06	3.702e+06	3.88162e+06	4.97017e+06	4.51384e+06	3.91966e+06	5.42155e+06	5.09369e+06	5.38942e+06	5.2884e+06	6.50186e+06	6.21026e+06	6.37477e+06	6.18826e+06	5.41278e+06	5.06897e+06	4.72604e+06	4.5768e+06	6.53788e+06	6.04434e+06	5.9507e+06	6.02969e+06
High	Master Protein	P39019	Small ribosomal subunit protein eS19 OS=Homo sapiens OX=9606 GN=RPS19 PE=1 SV=2	63	14	223	14	16.1	RPS19	9.61371e+06	9.65967e+06	9.89162e+06	9.92494e+06	9.66732e+06	1.00265e+07	1.08296e+07	1.24718e+07	1.12333e+07	1.50954e+07	1.03947e+07	1.33698e+07	8.60947e+06	1.24279e+07	1.14717e+07	9.37419e+06	1.70384e+07	1.81348e+07	1.49843e+07	1.57763e+07	1.58615e+07	1.72546e+07	1.68618e+07	1.62156e+07	1.39236e+07	1.50954e+07	1.47001e+07	1.65292e+07	1.45011e+07	1.51139e+07	1.51234e+07	1.44205e+07
High	Master Protein	O15020	Spectrin beta chain, non-erythrocytic 2 OS=Homo sapiens OX=9606 GN=SPTBN2 PE=1 SV=3	31	70	222	55	271.2	SPTBN2	2.31028e+06	2.10211e+06	2.69827e+06	2.62151e+06	2.01857e+06	1.91668e+06	2.09559e+06	2.62588e+06	3.36695e+06	4.05562e+06	2.92437e+06	3.29342e+06	2.20661e+06	3.14367e+06	3.01566e+06	2.63209e+06	4.0945e+06	3.94644e+06	4.08748e+06	4.16705e+06	3.31194e+06	3.2984e+06	3.26288e+06	3.4141e+06	4.17333e+06	4.05562e+06	4.13561e+06	4.07167e+06	3.71664e+06	3.82309e+06	3.97562e+06	4.049e+06
High	Master Protein	Q8N1F7	Nuclear pore complex protein Nup93 OS=Homo sapiens OX=9606 GN=NUP93 PE=1 SV=2	56	44	222	44	93.4	NUP93	4.00195e+06	3.77621e+06	4.64094e+06	4.37949e+06	3.55518e+06	3.32404e+06	3.6981e+06	4.34816e+06	6.43599e+06	7.83849e+06	5.6739e+06	6.38463e+06	4.50751e+06	6.18012e+06	5.90928e+06	5.06672e+06	7.09265e+06	7.08935e+06	7.03034e+06	6.96149e+06	5.83313e+06	5.72032e+06	5.758e+06	5.65337e+06	7.9774e+06	7.83849e+06	8.02396e+06	7.89334e+06	7.59207e+06	7.51579e+06	7.79035e+06	7.79422e+06
High	Master Protein	Q5JRA6	Transport and Golgi organization protein 1 homolog OS=Homo sapiens OX=9606 GN=MIA3 PE=1 SV=1	39	61	221	61	213.6	MIA3	3.75738e+06	3.36103e+06	4.43699e+06	4.23871e+06	3.23929e+06	3.10648e+06	3.37311e+06	4.19496e+06	5.92629e+06	7.39704e+06	5.38182e+06	6.0614e+06	4.15205e+06	5.87773e+06	5.44052e+06	4.709e+06	6.65919e+06	6.3099e+06	6.72139e+06	6.73771e+06	5.31484e+06	5.34593e+06	5.25199e+06	5.45419e+06	7.34563e+06	7.39704e+06	7.6109e+06	7.49373e+06	6.99337e+06	7.14804e+06	7.17237e+06	7.24395e+06
High	Master Protein	P23921	Ribonucleoside-diphosphate reductase large subunit OS=Homo sapiens OX=9606 GN=RRM1 PE=1 SV=1	57	39	221	39	90	RRM1	1.04009e+07	1.01483e+07	1.24377e+07	1.18331e+07	1.47635e+07	1.37933e+07	1.59266e+07	1.8784e+07	1.79841e+07	2.12893e+07	1.3337e+07	1.57857e+07	1.47496e+07	1.86475e+07	1.63575e+07	1.38715e+07	1.84336e+07	1.90522e+07	1.88413e+07	1.88095e+07	2.4223e+07	2.37368e+07	2.4798e+07	2.44225e+07	2.22912e+07	2.12893e+07	1.8861e+07	1.9516e+07	2.4843e+07	2.26777e+07	2.15645e+07	2.13388e+07
High	Master Protein	P35637	RNA-binding protein FUS OS=Homo sapiens OX=9606 GN=FUS PE=1 SV=1	29	17	221	15	53.4	FUS	4.90592e+06	4.55259e+06	5.78908e+06	5.55379e+06	4.58017e+06	4.50693e+06	4.87801e+06	5.75325e+06	7.13816e+06	8.86904e+06	6.74391e+06	7.92778e+06	4.5211e+06	6.85764e+06	6.82293e+06	5.74149e+06	8.69476e+06	8.5469e+06	8.7696e+06	8.8281e+06	7.51487e+06	7.75594e+06	7.59515e+06	7.48023e+06	8.84774e+06	8.86904e+06	9.53715e+06	9.80115e+06	7.61496e+06	8.33973e+06	8.99483e+06	8.83224e+06
High	Master Protein	Q15293	Reticulocalbin-1 OS=Homo sapiens OX=9606 GN=RCN1 PE=1 SV=1	61	22	221	22	38.9	RCN1	9.45177e+06	8.43385e+06	1.24081e+07	1.26298e+07	1.04964e+07	9.45631e+06	1.06654e+07	1.37462e+07	1.60012e+07	1.93427e+07	1.35502e+07	1.50622e+07	1.19528e+07	1.59141e+07	1.45031e+07	1.24749e+07	1.67514e+07	1.58335e+07	1.87964e+07	2.00758e+07	1.72219e+07	1.62733e+07	1.66062e+07	1.78725e+07	1.98334e+07	1.93427e+07	1.91625e+07	1.86215e+07	2.01322e+07	1.93535e+07	1.91198e+07	1.91903e+07
High	Master Protein	P60174	Triosephosphate isomerase OS=Homo sapiens OX=9606 GN=TPI1 PE=1 SV=4	91	21	220	21	26.7	TPI1	2.76137e+07	2.81188e+07	2.99503e+07	2.94027e+07	5.06363e+07	4.84149e+07	5.17884e+07	5.88761e+07	3.21849e+07	3.67881e+07	2.42516e+07	3.08538e+07	2.69036e+07	3.45008e+07	2.89469e+07	2.46018e+07	4.89397e+07	5.27895e+07	4.53702e+07	4.67374e+07	8.30809e+07	8.33169e+07	8.06355e+07	7.65492e+07	3.98932e+07	3.67881e+07	3.42964e+07	3.81447e+07	4.53143e+07	4.19572e+07	3.81614e+07	3.78455e+07
High	Master Protein	P04083	Annexin A1 OS=Homo sapiens OX=9606 GN=ANXA1 PE=1 SV=2	72	24	220	24	38.7	ANXA1	1.1684e+07	1.13012e+07	1.33241e+07	1.29482e+07	1.08222e+07	1.08537e+07	1.12955e+07	1.4398e+07	1.59783e+07	2.10843e+07	1.5807e+07	1.87827e+07	1.09315e+07	1.74145e+07	1.60456e+07	1.43415e+07	2.07075e+07	2.12166e+07	2.0184e+07	2.0582e+07	1.77564e+07	1.86781e+07	1.75872e+07	1.872e+07	1.98051e+07	2.10843e+07	2.2354e+07	2.32212e+07	1.84122e+07	2.11781e+07	2.11533e+07	2.20618e+07
High	Master Protein	Q71DI3	Histone H3.2 OS=Homo sapiens OX=9606 GN=H3C15 PE=1 SV=3	65	10	218	1	15.4	H3C13; H3C14; H3C15	65998.4	53107.1	60172.1	66751.5	34559.6	43436.9	56463.3	72537.4	80583.8	142511	85745.1	128402	67937.5	102683	79779	79986	116969	99701.9	91151.8	106106	56703.4	74750.4	87914.4	94311.3	99883.5	142511	121260	158744	114428	124875	105175	123044
High	Master Protein	Q9H307	Pinin OS=Homo sapiens OX=9606 GN=PNN PE=1 SV=5	46	42	218	42	81.6	PNN	3.54054e+06	3.44829e+06	4.44284e+06	4.83216e+06	3.75607e+06	3.71066e+06	4.1549e+06	4.9971e+06	5.5956e+06	7.63203e+06	5.39208e+06	5.65241e+06	4.21849e+06	6.2939e+06	5.99132e+06	5.00718e+06	6.27489e+06	6.47372e+06	6.73025e+06	7.68103e+06	6.16273e+06	6.38566e+06	6.46925e+06	6.49711e+06	6.93574e+06	7.63203e+06	7.62541e+06	6.9881e+06	7.10527e+06	7.65415e+06	7.8985e+06	7.70264e+06
High	Master Protein	Q96PK6	RNA-binding protein 14 OS=Homo sapiens OX=9606 GN=RBM14 PE=1 SV=2	47	30	216	30	69.4	RBM14	4.52474e+06	4.28537e+06	5.33585e+06	5.29379e+06	4.21156e+06	3.84601e+06	4.52144e+06	5.38529e+06	7.00272e+06	8.97627e+06	6.45009e+06	7.37083e+06	4.96541e+06	6.98972e+06	6.6481e+06	5.96184e+06	8.01919e+06	8.04524e+06	8.08302e+06	8.41483e+06	6.91008e+06	6.61858e+06	7.03996e+06	7.00182e+06	8.67987e+06	8.97627e+06	9.12163e+06	9.11258e+06	8.36332e+06	8.50037e+06	8.76436e+06	9.17121e+06
High	Master Protein	O60841	Eukaryotic translation initiation factor 5B OS=Homo sapiens OX=9606 GN=EIF5B PE=1 SV=4	44	58	216	57	138.7	EIF5B	6.56693e+06	6.07439e+06	7.20609e+06	6.8293e+06	8.16652e+06	7.52431e+06	8.17159e+06	9.85658e+06	8.266e+06	9.74892e+06	6.49769e+06	7.54537e+06	7.14455e+06	8.98933e+06	7.75129e+06	6.56915e+06	1.16386e+07	1.14039e+07	1.09162e+07	1.08556e+07	1.33991e+07	1.29485e+07	1.27233e+07	1.28153e+07	1.02457e+07	9.74892e+06	9.18895e+06	9.32837e+06	1.20337e+07	1.09321e+07	1.02187e+07	1.01054e+07
High	Master Protein	P62906	Large ribosomal subunit protein uL1 OS=Homo sapiens OX=9606 GN=RPL10A PE=1 SV=2	53	14	215	14	24.8	RPL10A	1.81014e+07	1.72394e+07	2.16971e+07	2.05927e+07	1.94626e+07	1.91351e+07	2.08996e+07	2.41243e+07	2.64396e+07	3.23857e+07	2.20574e+07	2.58875e+07	1.84184e+07	2.65425e+07	2.43247e+07	1.99633e+07	3.2081e+07	3.23647e+07	3.28678e+07	3.27335e+07	3.19331e+07	3.29295e+07	3.2541e+07	3.13658e+07	3.27718e+07	3.23857e+07	3.11933e+07	3.20048e+07	3.10225e+07	3.22789e+07	3.20678e+07	3.07099e+07
High	Master Protein	P30040	Endoplasmic reticulum resident protein 29 OS=Homo sapiens OX=9606 GN=ERP29 PE=1 SV=4	65	18	215	18	29	ERP29	7.01053e+06	7.15746e+06	8.92851e+06	8.73215e+06	7.65955e+06	7.73094e+06	8.33607e+06	9.74457e+06	9.91846e+06	1.21725e+07	9.14939e+06	1.05279e+07	6.5918e+06	9.67894e+06	9.32416e+06	7.94952e+06	1.24248e+07	1.34372e+07	1.35254e+07	1.38803e+07	1.25673e+07	1.33041e+07	1.29794e+07	1.26697e+07	1.22939e+07	1.21725e+07	1.2939e+07	1.30157e+07	1.11027e+07	1.17708e+07	1.22923e+07	1.22289e+07
High	Master Protein	Q13838	Spliceosome RNA helicase DDX39B OS=Homo sapiens OX=9606 GN=DDX39B PE=1 SV=1	54	23	215	12	49	DDX39B	9.10284e+06	8.44393e+06	1.04231e+07	1.00121e+07	9.31062e+06	8.8055e+06	9.50693e+06	1.20598e+07	1.22626e+07	1.56987e+07	1.15618e+07	1.34769e+07	9.34246e+06	1.38422e+07	1.24697e+07	1.15247e+07	1.61329e+07	1.58524e+07	1.57895e+07	1.59148e+07	1.52763e+07	1.51533e+07	1.48025e+07	1.56799e+07	1.51994e+07	1.56987e+07	1.63506e+07	1.66616e+07	1.57357e+07	1.68338e+07	1.64391e+07	1.77287e+07
High	Master Protein	P11498	Pyruvate carboxylase, mitochondrial OS=Homo sapiens OX=9606 GN=PC PE=1 SV=2	53	47	214	47	129.6	PC	4.5792e+06	4.32764e+06	5.43144e+06	5.29241e+06	4.34368e+06	4.48079e+06	4.78316e+06	5.9018e+06	6.20123e+06	7.68786e+06	5.61983e+06	6.24388e+06	4.00259e+06	6.13917e+06	5.79896e+06	5.10705e+06	8.11571e+06	8.12458e+06	8.22782e+06	8.41263e+06	7.12684e+06	7.71096e+06	7.44747e+06	7.67338e+06	7.68641e+06	7.68786e+06	7.94749e+06	7.71933e+06	6.74163e+06	7.46598e+06	7.64491e+06	7.85628e+06
High	Master Protein	O00410	Importin-5 OS=Homo sapiens OX=9606 GN=IPO5 PE=1 SV=4	54	46	214	43	123.6	IPO5	6.0447e+06	6.10137e+06	6.94208e+06	6.56234e+06	8.89826e+06	8.2799e+06	9.07929e+06	1.14876e+07	8.12601e+06	9.74889e+06	6.63588e+06	7.95994e+06	6.72622e+06	9.36255e+06	7.91674e+06	6.79914e+06	1.0713e+07	1.14546e+07	1.05162e+07	1.04313e+07	1.45997e+07	1.42488e+07	1.41366e+07	1.49358e+07	1.00722e+07	9.74889e+06	9.38438e+06	9.8409e+06	1.13291e+07	1.1386e+07	1.04368e+07	1.04592e+07
High	Master Protein	Q07955	Serine/arginine-rich splicing factor 1 OS=Homo sapiens OX=9606 GN=SRSF1 PE=1 SV=2	56	16	213	15	27.7	SRSF1	5.36394e+06	4.84693e+06	6.19357e+06	5.92782e+06	4.83689e+06	4.66935e+06	5.11638e+06	6.4094e+06	7.75805e+06	9.9385e+06	7.15129e+06	8.45387e+06	5.35708e+06	7.7337e+06	7.1616e+06	6.37883e+06	9.5065e+06	9.09949e+06	9.38234e+06	9.42266e+06	7.93609e+06	8.03546e+06	7.96629e+06	8.33335e+06	9.61609e+06	9.9385e+06	1.01133e+07	1.04515e+07	9.02302e+06	9.40514e+06	9.44131e+06	9.81267e+06
High	Master Protein	Q9H583	HEAT repeat-containing protein 1 OS=Homo sapiens OX=9606 GN=HEATR1 PE=1 SV=3	33	68	213	68	242.2	HEATR1	7.47193e+06	6.68746e+06	8.70438e+06	8.28683e+06	5.6873e+06	5.29215e+06	5.76938e+06	7.48825e+06	1.10874e+07	1.3826e+07	1.02226e+07	1.13275e+07	7.64874e+06	1.05993e+07	9.92437e+06	8.81756e+06	1.32425e+07	1.25549e+07	1.31858e+07	1.31724e+07	9.33137e+06	9.10723e+06	8.98303e+06	9.73605e+06	1.37428e+07	1.3826e+07	1.44567e+07	1.40043e+07	1.28829e+07	1.289e+07	1.30835e+07	1.35642e+07
High	Master Protein	Q10471	Polypeptide N-acetylgalactosaminyltransferase 2 OS=Homo sapiens OX=9606 GN=GALNT2 PE=1 SV=1	61	35	211	35	64.7	GALNT2	7.69097e+06	7.03885e+06	8.88619e+06	8.51429e+06	5.77709e+06	5.6677e+06	6.06249e+06	7.66814e+06	1.19582e+07	1.50305e+07	1.09767e+07	1.2512e+07	7.85e+06	1.14486e+07	1.07544e+07	9.62001e+06	1.36307e+07	1.32145e+07	1.34613e+07	1.3534e+07	9.47871e+06	9.75351e+06	9.43941e+06	9.96994e+06	1.48222e+07	1.50305e+07	1.55232e+07	1.54687e+07	1.32219e+07	1.39229e+07	1.41777e+07	1.47986e+07
High	Master Protein	Q5JTH9	RRP12-like protein OS=Homo sapiens OX=9606 GN=RRP12 PE=1 SV=2	46	53	211	52	143.6	RRP12	6.93052e+06	6.36991e+06	8.04001e+06	7.76483e+06	6.21063e+06	5.806e+06	6.48943e+06	8.39948e+06	1.20002e+07	1.52162e+07	1.10514e+07	1.27852e+07	8.3588e+06	1.21674e+07	1.12331e+07	1.01039e+07	1.2283e+07	1.19587e+07	1.21794e+07	1.23427e+07	1.019e+07	9.99152e+06	1.01042e+07	1.09208e+07	1.48743e+07	1.52162e+07	1.56287e+07	1.58064e+07	1.40789e+07	1.47971e+07	1.48089e+07	1.5543e+07
High	Master Protein	Q86VP6	Cullin-associated NEDD8-dissociated protein 1 OS=Homo sapiens OX=9606 GN=CAND1 PE=1 SV=2	43	50	210	50	136.3	CAND1	8.61525e+06	8.4308e+06	9.72559e+06	9.23484e+06	1.20711e+07	1.11012e+07	1.26877e+07	1.45971e+07	1.10196e+07	1.24702e+07	8.22903e+06	9.61336e+06	9.45401e+06	1.23616e+07	1.05176e+07	8.87369e+06	1.52688e+07	1.58278e+07	1.47328e+07	1.46794e+07	1.98055e+07	1.9104e+07	1.97549e+07	1.89788e+07	1.36588e+07	1.24702e+07	1.16374e+07	1.1885e+07	1.59236e+07	1.50332e+07	1.38656e+07	1.36506e+07
High	Master Protein	Q13310	Polyadenylate-binding protein 4 OS=Homo sapiens OX=9606 GN=PABPC4 PE=1 SV=1	53	34	210	25	70.7	PABPC4	3.5864e+06	3.52049e+06	4.21176e+06	3.97274e+06	4.64194e+06	4.30957e+06	4.66606e+06	5.50184e+06	4.79607e+06	5.66257e+06	3.86298e+06	4.43403e+06	3.84332e+06	4.88883e+06	4.53424e+06	3.82196e+06	6.35617e+06	6.60928e+06	6.38019e+06	6.31492e+06	7.61622e+06	7.41632e+06	7.26514e+06	7.15336e+06	5.94472e+06	5.66257e+06	5.46298e+06	5.48181e+06	6.47337e+06	5.94542e+06	5.97759e+06	5.87939e+06
High	Master Protein	Q14247	Src substrate cortactin OS=Homo sapiens OX=9606 GN=CTTN PE=1 SV=2	60	33	209	33	61.5	CTTN	3.23213e+06	3.09015e+06	3.55075e+06	3.37525e+06	4.80735e+06	4.45023e+06	4.95831e+06	5.9863e+06	5.11581e+06	6.15564e+06	3.70249e+06	4.47011e+06	3.8392e+06	5.19275e+06	4.62442e+06	3.77587e+06	5.72831e+06	5.80137e+06	5.37886e+06	5.36517e+06	7.88761e+06	7.65838e+06	7.72019e+06	7.78325e+06	6.34103e+06	6.15564e+06	5.23601e+06	5.52641e+06	6.46643e+06	6.31502e+06	6.09649e+06	5.80849e+06
High	Master Protein	Q9NYF8	Bcl-2-associated transcription factor 1 OS=Homo sapiens OX=9606 GN=BCLAF1 PE=1 SV=2	40	41	209	40	106.1	BCLAF1	3.35166e+06	3.00706e+06	3.91786e+06	3.64077e+06	3.09439e+06	2.94242e+06	3.25817e+06	3.97363e+06	4.78217e+06	6.18254e+06	4.66218e+06	5.19334e+06	3.36676e+06	5.06617e+06	4.72187e+06	4.2337e+06	5.94015e+06	5.64537e+06	5.93497e+06	5.78725e+06	5.07708e+06	5.0636e+06	5.07303e+06	5.16642e+06	5.9275e+06	6.18254e+06	6.5932e+06	6.42054e+06	5.67069e+06	6.16109e+06	6.22496e+06	6.51279e+06
High	Master Protein	P15880	Small ribosomal subunit protein uS5 OS=Homo sapiens OX=9606 GN=RPS2 PE=1 SV=2	60	18	209	18	31.3	RPS2	1.95276e+07	1.78312e+07	2.207e+07	2.07752e+07	1.95708e+07	1.82849e+07	2.0308e+07	2.39101e+07	2.5941e+07	3.24632e+07	2.31719e+07	2.64086e+07	1.98988e+07	2.64878e+07	2.37938e+07	2.03466e+07	3.46087e+07	3.34759e+07	3.34327e+07	3.30236e+07	3.21106e+07	3.14664e+07	3.16199e+07	3.10873e+07	3.21538e+07	3.24632e+07	3.27694e+07	3.26491e+07	3.35158e+07	3.22124e+07	3.1368e+07	3.12995e+07
High	Master Protein	P13929	Beta-enolase OS=Homo sapiens OX=9606 GN=ENO3 PE=1 SV=5	47	17	208	12	47	ENO3	1.33562e+06	1.30182e+06	1.51048e+06	1.39033e+06	2.15604e+06	2.02556e+06	2.25941e+06	2.71495e+06	3.08995e+06	3.71938e+06	2.25985e+06	2.67451e+06	2.42812e+06	3.21987e+06	2.81728e+06	2.26446e+06	2.36712e+06	2.44401e+06	2.28816e+06	2.21002e+06	3.5375e+06	3.48578e+06	3.51794e+06	3.52991e+06	3.82999e+06	3.71938e+06	3.19585e+06	3.3065e+06	4.08973e+06	3.91575e+06	3.71409e+06	3.48346e+06
High	Master Protein	P00966	Argininosuccinate synthase OS=Homo sapiens OX=9606 GN=ASS1 PE=1 SV=2	57	24	208	24	46.5	ASS1	1.52874e+07	1.48966e+07	1.79925e+07	1.61642e+07	2.43194e+07	2.27971e+07	2.59488e+07	3.08222e+07	1.26995e+07	1.50365e+07	1.04363e+07	1.18589e+07	1.2073e+07	1.4446e+07	1.30968e+07	1.05782e+07	2.70938e+07	2.79665e+07	2.72559e+07	2.56941e+07	3.99018e+07	3.92315e+07	4.04027e+07	4.00743e+07	1.5741e+07	1.50365e+07	1.47589e+07	1.46612e+07	2.03347e+07	1.75681e+07	1.72659e+07	1.62726e+07
High	Master Protein	P54886	Delta-1-pyrroline-5-carboxylate synthase OS=Homo sapiens OX=9606 GN=ALDH18A1 PE=1 SV=2	51	38	208	38	87.2	ALDH18A1	4.99384e+06	4.49105e+06	5.87029e+06	5.50893e+06	3.9256e+06	3.75287e+06	4.18896e+06	5.60091e+06	8.78545e+06	1.12318e+07	7.66723e+06	8.87376e+06	5.35914e+06	7.91217e+06	7.72442e+06	6.63126e+06	8.85057e+06	8.43138e+06	8.89262e+06	8.75681e+06	6.44089e+06	6.45829e+06	6.52229e+06	7.28217e+06	1.08896e+07	1.12318e+07	1.08429e+07	1.09707e+07	9.0265e+06	9.62217e+06	1.01833e+07	1.0201e+07
High	Master Protein	P68431	Histone H3.1 OS=Homo sapiens OX=9606 GN=H3C1 PE=1 SV=2	65	10	208	1	15.4	H3C1; H3C10; H3C11; H3C12; H3C2; H3C3; H3C4; H3C6; H3C7; H3C8	1.18505e+08	1.17733e+08	1.46366e+08	1.26028e+08	9.39252e+07	8.693e+07	1.06469e+08	1.20112e+08	1.96486e+08	2.49171e+08	1.93406e+08	2.18766e+08	1.33709e+08	1.93444e+08	1.79134e+08	1.63287e+08	2.10026e+08	2.21029e+08	2.21723e+08	2.00329e+08	1.54107e+08	1.49597e+08	1.65774e+08	1.56167e+08	2.43544e+08	2.49171e+08	2.73512e+08	2.70461e+08	2.25209e+08	2.35252e+08	2.36157e+08	2.51187e+08
High	Master Protein	P11586	C-1-tetrahydrofolate synthase, cytoplasmic OS=Homo sapiens OX=9606 GN=MTHFD1 PE=1 SV=4	62	50	208	49	101.5	MTHFD1	6.99704e+06	7.21322e+06	8.46728e+06	7.61334e+06	1.20107e+07	1.15281e+07	1.26282e+07	1.44647e+07	9.82905e+06	1.19408e+07	7.84321e+06	9.36187e+06	8.64702e+06	1.05577e+07	9.70908e+06	7.78362e+06	1.24008e+07	1.35419e+07	1.28267e+07	1.21019e+07	1.97064e+07	1.98386e+07	1.96624e+07	1.88067e+07	1.21831e+07	1.19408e+07	1.10918e+07	1.15741e+07	1.45643e+07	1.28394e+07	1.27997e+07	1.19737e+07
High	Master Protein	Q6PKG0	La-related protein 1 OS=Homo sapiens OX=9606 GN=LARP1 PE=1 SV=2	49	53	207	50	123.4	LARP1	4.25203e+06	3.92168e+06	4.89186e+06	4.70007e+06	4.91674e+06	4.49419e+06	5.1298e+06	6.17656e+06	6.26312e+06	7.35076e+06	4.93332e+06	5.47579e+06	4.99085e+06	6.43773e+06	5.77904e+06	4.78955e+06	7.53587e+06	7.36246e+06	7.41044e+06	7.47107e+06	8.06709e+06	7.73403e+06	7.9872e+06	8.03061e+06	7.76312e+06	7.35076e+06	6.97664e+06	6.76974e+06	8.40617e+06	7.82907e+06	7.61866e+06	7.36785e+06
High	Master Protein	Q99729	Heterogeneous nuclear ribonucleoprotein A/B OS=Homo sapiens OX=9606 GN=HNRNPAB PE=1 SV=2	34	15	206	14	36.2	HNRNPAB	8.31919e+06	7.38912e+06	9.45725e+06	9.18941e+06	7.69652e+06	6.84667e+06	8.26713e+06	1.02694e+07	1.19171e+07	1.42969e+07	1.02155e+07	1.156e+07	8.23311e+06	1.14407e+07	1.08632e+07	9.09646e+06	1.47441e+07	1.38721e+07	1.43263e+07	1.46072e+07	1.2628e+07	1.17824e+07	1.28721e+07	1.33521e+07	1.47712e+07	1.42969e+07	1.44466e+07	1.42917e+07	1.38672e+07	1.39132e+07	1.43213e+07	1.39933e+07
High	Master Protein	Q15046	Lysine--tRNA ligase OS=Homo sapiens OX=9606 GN=KARS1 PE=1 SV=3	63	37	206	37	68	KARS1	8.46191e+06	7.7503e+06	9.71854e+06	9.06553e+06	1.05105e+07	9.59913e+06	1.07883e+07	1.30637e+07	1.36524e+07	1.62012e+07	1.08395e+07	1.3025e+07	1.11366e+07	1.53306e+07	1.40559e+07	1.17974e+07	1.4997e+07	1.45502e+07	1.47222e+07	1.44103e+07	1.7245e+07	1.65191e+07	1.67977e+07	1.69851e+07	1.69222e+07	1.62012e+07	1.53291e+07	1.61028e+07	1.87576e+07	1.86439e+07	1.85302e+07	1.81482e+07
High	Master Protein	P27105	Stomatin OS=Homo sapiens OX=9606 GN=STOM PE=1 SV=3	66	14	206	14	31.7	STOM	4.3127e+06	4.0967e+06	5.11419e+06	5.01535e+06	4.1767e+06	4.33301e+06	4.63718e+06	5.25932e+06	6.9606e+06	8.5504e+06	6.47118e+06	7.03565e+06	4.32502e+06	6.14636e+06	6.28207e+06	5.16042e+06	7.6434e+06	7.69104e+06	7.74724e+06	7.97223e+06	6.85287e+06	7.45664e+06	7.22018e+06	6.83803e+06	8.62765e+06	8.5504e+06	9.15146e+06	8.6982e+06	7.28471e+06	7.47474e+06	8.28181e+06	7.93837e+06
High	Master Protein	O95347	Structural maintenance of chromosomes protein 2 OS=Homo sapiens OX=9606 GN=SMC2 PE=1 SV=2	46	62	206	62	135.6	SMC2	5.11441e+06	4.84043e+06	5.82388e+06	5.47185e+06	6.2545e+06	5.8198e+06	6.53943e+06	7.54988e+06	7.2889e+06	8.61893e+06	5.83897e+06	6.64274e+06	5.76326e+06	7.41432e+06	6.722e+06	5.71459e+06	9.06425e+06	9.0873e+06	8.82232e+06	8.69786e+06	1.0262e+07	1.00153e+07	1.0182e+07	9.81617e+06	9.03458e+06	8.61893e+06	8.2574e+06	8.21245e+06	9.70716e+06	9.01673e+06	8.86178e+06	8.79086e+06
High	Master Protein	Q9NVI7	ATPase family AAA domain-containing protein 3A OS=Homo sapiens OX=9606 GN=ATAD3A PE=1 SV=2	55	34	206	14	71.3	ATAD3A	5.63735e+06	5.29127e+06	6.47831e+06	6.22572e+06	5.11049e+06	4.8258e+06	5.1278e+06	6.59691e+06	8.42135e+06	1.0446e+07	7.51217e+06	8.37599e+06	5.87365e+06	8.26279e+06	7.87806e+06	6.91429e+06	9.99107e+06	9.93368e+06	9.81368e+06	9.89619e+06	8.38499e+06	8.30469e+06	7.98408e+06	8.57714e+06	1.04382e+07	1.0446e+07	1.06236e+07	1.03553e+07	9.89308e+06	1.00486e+07	1.03858e+07	1.06364e+07
High	Master Protein	P54136	Arginine--tRNA ligase, cytoplasmic OS=Homo sapiens OX=9606 GN=RARS1 PE=1 SV=2	65	44	205	44	75.3	RARS1	7.63321e+06	7.72343e+06	8.98563e+06	8.53783e+06	9.9304e+06	9.75788e+06	1.03979e+07	1.22042e+07	1.05621e+07	1.30724e+07	9.39011e+06	1.13367e+07	9.1168e+06	1.30236e+07	1.15502e+07	1.01203e+07	1.35283e+07	1.44998e+07	1.36119e+07	1.35714e+07	1.62932e+07	1.67923e+07	1.61897e+07	1.58676e+07	1.30917e+07	1.30724e+07	1.32794e+07	1.40156e+07	1.53556e+07	1.58383e+07	1.52269e+07	1.55683e+07
High	Master Protein	P42285	Exosome RNA helicase MTR4 OS=Homo sapiens OX=9606 GN=MTREX PE=1 SV=3	51	52	204	52	117.7	MTREX	7.45627e+06	6.96117e+06	8.81031e+06	8.61153e+06	5.79055e+06	5.67478e+06	6.14819e+06	7.48355e+06	1.16161e+07	1.44222e+07	1.0732e+07	1.20469e+07	8.11638e+06	1.12922e+07	1.06212e+07	9.37031e+06	1.32147e+07	1.30687e+07	1.33463e+07	1.36886e+07	9.50079e+06	9.76569e+06	9.57285e+06	9.72993e+06	1.43982e+07	1.44222e+07	1.51771e+07	1.48937e+07	1.36706e+07	1.37327e+07	1.40022e+07	1.44145e+07
High	Master Protein	P11047	Laminin subunit gamma-1 OS=Homo sapiens OX=9606 GN=LAMC1 PE=1 SV=3	39	54	204	54	177.5	LAMC1	4.02905e+06	3.75015e+06	4.86199e+06	4.87188e+06	3.89188e+06	3.63855e+06	3.99519e+06	5.16697e+06	7.61874e+06	9.66321e+06	7.22611e+06	7.81116e+06	5.18999e+06	7.31974e+06	7.00913e+06	5.95429e+06	7.14068e+06	7.04042e+06	7.36519e+06	7.74416e+06	6.38556e+06	6.26155e+06	6.22059e+06	6.71796e+06	9.44341e+06	9.66321e+06	1.02191e+07	9.65697e+06	8.74159e+06	8.90171e+06	9.2403e+06	9.1596e+06
High	Master Protein	Q8WYP5	Protein ELYS OS=Homo sapiens OX=9606 GN=AHCTF1 PE=1 SV=3	34	69	204	69	252.3	AHCTF1	3.49999e+06	3.25566e+06	4.1322e+06	4.04748e+06	2.63927e+06	2.55723e+06	2.87678e+06	3.48919e+06	5.56961e+06	6.88011e+06	5.15614e+06	5.78017e+06	3.61805e+06	5.1391e+06	4.97594e+06	4.2415e+06	6.20302e+06	6.11208e+06	6.25967e+06	6.43374e+06	4.33035e+06	4.40072e+06	4.4792e+06	4.53655e+06	6.90352e+06	6.88011e+06	7.29175e+06	7.14605e+06	6.09395e+06	6.24978e+06	6.55991e+06	6.52478e+06
High	Master Protein	Q99714	3-hydroxyacyl-CoA dehydrogenase type-2 OS=Homo sapiens OX=9606 GN=HSD17B10 PE=1 SV=3	89	16	204	16	26.9	HSD17B10	7.16516e+06	6.81443e+06	8.46374e+06	8.12865e+06	6.32835e+06	6.19712e+06	6.66944e+06	8.34176e+06	8.7579e+06	1.17223e+07	8.66799e+06	9.97101e+06	6.01851e+06	9.34274e+06	8.27985e+06	7.57447e+06	1.26988e+07	1.27932e+07	1.28213e+07	1.2921e+07	1.03832e+07	1.06646e+07	1.03844e+07	1.08458e+07	1.08554e+07	1.17223e+07	1.22582e+07	1.23272e+07	1.01371e+07	1.13619e+07	1.09155e+07	1.16519e+07
High	Master Protein	Q9NU22	Midasin OS=Homo sapiens OX=9606 GN=MDN1 PE=1 SV=2	17	80	204	79	632.4	MDN1	3.81011e+06	3.77199e+06	4.7887e+06	4.55793e+06	2.79027e+06	2.59364e+06	2.95976e+06	3.8646e+06	5.66745e+06	7.47403e+06	5.51026e+06	6.66379e+06	4.01231e+06	5.80626e+06	5.20248e+06	4.77312e+06	6.75265e+06	7.08144e+06	7.25417e+06	7.24513e+06	4.5781e+06	4.46337e+06	4.60839e+06	5.02466e+06	7.02479e+06	7.47403e+06	7.79254e+06	8.23847e+06	6.75801e+06	7.06113e+06	6.85856e+06	7.34258e+06
High	Master Protein	O43852	Calumenin OS=Homo sapiens OX=9606 GN=CALU PE=1 SV=2	70	24	204	24	37.1	CALU	8.50568e+06	7.81965e+06	1.04641e+07	1.04397e+07	9.17153e+06	8.47651e+06	8.90834e+06	1.20412e+07	1.25301e+07	1.56272e+07	1.09872e+07	1.31526e+07	8.58588e+06	1.29616e+07	1.1874e+07	1.01369e+07	1.50746e+07	1.46804e+07	1.58516e+07	1.65946e+07	1.50481e+07	1.45872e+07	1.38704e+07	1.56557e+07	1.55311e+07	1.56272e+07	1.55379e+07	1.62606e+07	1.44613e+07	1.57629e+07	1.56537e+07	1.55937e+07
High	Master Protein	P54819	Adenylate kinase 2, mitochondrial OS=Homo sapiens OX=9606 GN=AK2 PE=1 SV=2	74	16	203	16	26.5	AK2	6.89063e+06	6.69326e+06	8.94717e+06	8.14053e+06	7.02927e+06	6.71464e+06	7.28494e+06	9.44407e+06	1.13368e+07	1.56201e+07	1.11259e+07	1.27795e+07	8.23458e+06	1.2267e+07	1.1691e+07	1.00475e+07	1.22122e+07	1.25657e+07	1.35536e+07	1.29399e+07	1.15332e+07	1.15552e+07	1.13428e+07	1.22789e+07	1.4052e+07	1.56201e+07	1.57341e+07	1.57993e+07	1.38696e+07	1.49182e+07	1.54125e+07	1.54563e+07
High	Master Protein	Q99460	26S proteasome non-ATPase regulatory subunit 1 OS=Homo sapiens OX=9606 GN=PSMD1 PE=1 SV=2	58	44	203	44	105.8	PSMD1	5.27034e+06	4.88829e+06	6.08161e+06	5.66774e+06	6.09005e+06	5.75169e+06	6.33194e+06	7.62855e+06	7.37711e+06	8.76615e+06	5.82846e+06	6.89949e+06	5.84576e+06	7.70781e+06	6.89735e+06	5.83546e+06	9.34061e+06	9.17714e+06	9.21273e+06	9.00925e+06	9.99219e+06	9.89805e+06	9.85895e+06	9.91846e+06	9.14391e+06	8.76615e+06	8.24254e+06	8.52986e+06	9.84611e+06	9.37365e+06	9.09294e+06	8.9768e+06
High	Master Protein	P24928	DNA-directed RNA polymerase II subunit RPB1 OS=Homo sapiens OX=9606 GN=POLR2A PE=1 SV=2	40	68	203	68	217	POLR2A	4.09916e+06	3.89281e+06	4.91284e+06	4.61153e+06	3.50556e+06	3.42569e+06	3.64581e+06	4.64479e+06	6.40071e+06	7.95616e+06	5.75385e+06	6.6089e+06	4.34397e+06	6.38085e+06	5.9296e+06	5.05724e+06	7.26493e+06	7.30825e+06	7.44222e+06	7.33033e+06	5.75171e+06	5.89525e+06	5.67659e+06	6.03905e+06	7.93367e+06	7.95616e+06	8.13702e+06	8.17061e+06	7.31662e+06	7.75991e+06	7.81713e+06	7.77965e+06
High	Master Protein	Q14008	Cytoskeleton-associated protein 5 OS=Homo sapiens OX=9606 GN=CKAP5 PE=1 SV=3	36	70	203	70	225.4	CKAP5	4.59292e+06	4.48706e+06	5.47546e+06	5.15507e+06	4.24008e+06	4.19228e+06	4.66449e+06	5.44656e+06	6.71062e+06	8.13832e+06	5.66586e+06	6.3753e+06	4.85944e+06	6.29361e+06	5.59564e+06	4.88787e+06	8.14003e+06	8.42389e+06	8.29451e+06	8.19432e+06	6.95686e+06	7.21447e+06	7.2627e+06	7.08148e+06	8.31781e+06	8.13832e+06	8.01259e+06	7.88181e+06	8.18484e+06	7.6538e+06	7.37686e+06	7.5191e+06
High	Master Protein	P31040	Succinate dehydrogenase [ubiquinone] flavoprotein subunit, mitochondrial OS=Homo sapiens OX=9606 GN=SDHA PE=1 SV=2	58	29	203	29	72.6	SDHA	7.14539e+06	6.64203e+06	8.39765e+06	8.15747e+06	5.55182e+06	5.30841e+06	5.7092e+06	7.7684e+06	1.05157e+07	1.32377e+07	9.44808e+06	1.13227e+07	6.85027e+06	1.03874e+07	9.30623e+06	8.42938e+06	1.26638e+07	1.24696e+07	1.27212e+07	1.29668e+07	9.10909e+06	9.13522e+06	8.88933e+06	1.01003e+07	1.30342e+07	1.32377e+07	1.33614e+07	1.39982e+07	1.1538e+07	1.26324e+07	1.22686e+07	1.29671e+07
High	Master Protein	Q9UHB6	LIM domain and actin-binding protein 1 OS=Homo sapiens OX=9606 GN=LIMA1 PE=1 SV=1	59	44	203	44	85.2	LIMA1	3.76892e+06	3.48824e+06	4.29146e+06	4.22767e+06	3.31595e+06	3.0708e+06	3.38355e+06	4.18966e+06	4.78685e+06	6.25778e+06	4.54721e+06	5.33638e+06	3.40778e+06	4.93419e+06	4.53736e+06	3.929e+06	6.67965e+06	6.54872e+06	6.50093e+06	6.72015e+06	5.44061e+06	5.28452e+06	5.26825e+06	5.4473e+06	5.9333e+06	6.25778e+06	6.43061e+06	6.59738e+06	5.73977e+06	6.00058e+06	5.98171e+06	6.04406e+06
High	Master Protein	Q7KZ85	Transcription elongation factor SPT6 OS=Homo sapiens OX=9606 GN=SUPT6H PE=1 SV=2	43	65	202	65	198.9	SUPT6H	3.34128e+06	3.06815e+06	4.01479e+06	3.9408e+06	2.83403e+06	2.76421e+06	3.11491e+06	3.64769e+06	5.0935e+06	6.45177e+06	4.50056e+06	5.11682e+06	3.59892e+06	5.06034e+06	4.75397e+06	4.08132e+06	5.92175e+06	5.76006e+06	6.08181e+06	6.26415e+06	4.64991e+06	4.75691e+06	4.84997e+06	4.74264e+06	6.31338e+06	6.45177e+06	6.36463e+06	6.32595e+06	6.06172e+06	6.154e+06	6.26727e+06	6.27837e+06
High	Master Protein	Q8WWI1	LIM domain only protein 7 OS=Homo sapiens OX=9606 GN=LMO7 PE=1 SV=3	35	56	201	56	192.6	LMO7	2.61029e+06	2.36312e+06	3.12431e+06	2.95423e+06	2.14339e+06	2.05687e+06	2.30689e+06	2.73188e+06	4.78863e+06	5.73578e+06	4.35144e+06	4.88229e+06	3.16797e+06	4.60659e+06	4.26389e+06	3.74029e+06	4.62622e+06	4.43645e+06	4.73287e+06	4.69594e+06	3.51674e+06	3.53966e+06	3.59187e+06	3.55192e+06	5.9355e+06	5.73578e+06	6.15375e+06	6.03599e+06	5.33587e+06	5.60218e+06	5.62119e+06	5.75376e+06
High	Master Protein	P16435	NADPH--cytochrome P450 reductase OS=Homo sapiens OX=9606 GN=POR PE=1 SV=2	67	42	201	42	76.6	POR	4.64424e+06	4.31307e+06	5.49898e+06	5.44267e+06	4.06265e+06	3.72787e+06	4.14885e+06	5.17377e+06	6.98314e+06	8.92152e+06	6.37508e+06	6.98241e+06	4.98147e+06	7.03058e+06	6.53472e+06	5.75105e+06	8.23099e+06	8.09724e+06	8.33014e+06	8.65148e+06	6.66575e+06	6.41527e+06	6.45983e+06	6.72682e+06	8.65559e+06	8.92152e+06	9.01555e+06	8.63238e+06	8.39037e+06	8.55005e+06	8.61488e+06	8.84694e+06
High	Master Protein	O76021	Ribosomal L1 domain-containing protein 1 OS=Homo sapiens OX=9606 GN=RSL1D1 PE=1 SV=3	55	40	201	40	54.9	RSL1D1	1.05448e+07	9.78642e+06	1.22682e+07	1.16534e+07	9.26281e+06	9.21107e+06	9.65012e+06	1.21639e+07	1.69244e+07	2.22082e+07	1.62686e+07	1.89527e+07	1.15147e+07	1.76212e+07	1.59934e+07	1.43238e+07	1.86885e+07	1.83728e+07	1.85845e+07	1.85239e+07	1.51979e+07	1.58513e+07	1.50254e+07	1.58152e+07	2.09778e+07	2.22082e+07	2.30069e+07	2.34313e+07	1.93944e+07	2.14296e+07	2.10845e+07	2.20346e+07
High	Master Protein	O43242	26S proteasome non-ATPase regulatory subunit 3 OS=Homo sapiens OX=9606 GN=PSMD3 PE=1 SV=2	59	33	200	33	60.9	PSMD3	3.34723e+06	3.12379e+06	3.96344e+06	3.62354e+06	4.28468e+06	3.94755e+06	4.37857e+06	5.03591e+06	4.76333e+06	5.56398e+06	3.6979e+06	4.32046e+06	3.66271e+06	4.91292e+06	4.37426e+06	3.8235e+06	5.93229e+06	5.86451e+06	6.00403e+06	5.75985e+06	7.03004e+06	6.79331e+06	6.81752e+06	6.54757e+06	5.90414e+06	5.56398e+06	5.22952e+06	5.34141e+06	6.16916e+06	5.97471e+06	5.7667e+06	5.88175e+06
High	Master Protein	Q9BTC0	Death-inducer obliterator 1 OS=Homo sapiens OX=9606 GN=DIDO1 PE=1 SV=5	34	66	200	65	243.7	DIDO1	2.41575e+06	2.27101e+06	2.86148e+06	2.71739e+06	2.13564e+06	1.99446e+06	2.24898e+06	2.67677e+06	3.88545e+06	4.81035e+06	3.61681e+06	4.04435e+06	2.64477e+06	3.79311e+06	3.62503e+06	3.11538e+06	4.28143e+06	4.26353e+06	4.33472e+06	4.31946e+06	3.50403e+06	3.43226e+06	3.5017e+06	3.48027e+06	4.81601e+06	4.81035e+06	5.11485e+06	5.00004e+06	4.45464e+06	4.61289e+06	4.77896e+06	4.79245e+06
High	Master Protein	P18669	Phosphoglycerate mutase 1 OS=Homo sapiens OX=9606 GN=PGAM1 PE=1 SV=2	73	17	199	17	28.8	PGAM1	6.60648e+06	6.69813e+06	7.41474e+06	7.11689e+06	1.20153e+07	1.14239e+07	1.2889e+07	1.48714e+07	9.46899e+06	1.12865e+07	7.3097e+06	8.89699e+06	8.2633e+06	1.07716e+07	9.49177e+06	7.5128e+06	1.17087e+07	1.25749e+07	1.12322e+07	1.13128e+07	1.9714e+07	1.96593e+07	2.00685e+07	1.93354e+07	1.17368e+07	1.12865e+07	1.03373e+07	1.09994e+07	1.3918e+07	1.30996e+07	1.25132e+07	1.15571e+07
High	Master Protein	Q93009	Ubiquitin carboxyl-terminal hydrolase 7 OS=Homo sapiens OX=9606 GN=USP7 PE=1 SV=2	56	56	199	56	128.2	USP7	5.83453e+06	5.32692e+06	6.85043e+06	6.52042e+06	5.34539e+06	5.18446e+06	5.58134e+06	6.85978e+06	8.65896e+06	1.04797e+07	7.25638e+06	8.2172e+06	6.25809e+06	8.59977e+06	7.84621e+06	6.7436e+06	1.03405e+07	1.00006e+07	1.03774e+07	1.03646e+07	8.77039e+06	8.92191e+06	8.69024e+06	8.91891e+06	1.07328e+07	1.04797e+07	1.02619e+07	1.0159e+07	1.05406e+07	1.04584e+07	1.03439e+07	1.03738e+07
High	Master Protein	Q92499	ATP-dependent RNA helicase DDX1 OS=Homo sapiens OX=9606 GN=DDX1 PE=1 SV=2	60	42	199	42	82.4	DDX1	7.79375e+06	7.34631e+06	8.84724e+06	8.32952e+06	8.41659e+06	7.86747e+06	8.77715e+06	1.06136e+07	1.05648e+07	1.25209e+07	8.59552e+06	9.80179e+06	8.20802e+06	1.10063e+07	9.90352e+06	8.42937e+06	1.38129e+07	1.37918e+07	1.34023e+07	1.32403e+07	1.38094e+07	1.35391e+07	1.36662e+07	1.37995e+07	1.30951e+07	1.25209e+07	1.21557e+07	1.2118e+07	1.38249e+07	1.3385e+07	1.30561e+07	1.29671e+07
High	Master Protein	Q99497	Parkinson disease protein 7 OS=Homo sapiens OX=9606 GN=PARK7 PE=1 SV=2	81	15	199	15	19.9	PARK7	3.8263e+06	3.50935e+06	4.10728e+06	3.79749e+06	6.56011e+06	5.90108e+06	6.58551e+06	7.75076e+06	5.14608e+06	6.11785e+06	4.20738e+06	5.06547e+06	4.33436e+06	5.99253e+06	5.09083e+06	4.07468e+06	6.78135e+06	6.58835e+06	6.22192e+06	6.03636e+06	1.07634e+07	1.01551e+07	1.02538e+07	1.00773e+07	6.37856e+06	6.11785e+06	5.95002e+06	6.26246e+06	7.30043e+06	7.28765e+06	6.71136e+06	6.26815e+06
High	Master Protein	P62316	Small nuclear ribonucleoprotein Sm D2 OS=Homo sapiens OX=9606 GN=SNRPD2 PE=1 SV=1	62	9	198	9	13.5	SNRPD2	5.76872e+06	5.15348e+06	6.69045e+06	6.43079e+06	5.22486e+06	4.61768e+06	5.2158e+06	6.43747e+06	8.32426e+06	1.04468e+07	7.77926e+06	8.19817e+06	5.92199e+06	8.6651e+06	7.76339e+06	7.04288e+06	1.02239e+07	9.67501e+06	1.0135e+07	1.02222e+07	8.57263e+06	7.94655e+06	8.12109e+06	8.36984e+06	1.03179e+07	1.04468e+07	1.10013e+07	1.01354e+07	9.97451e+06	1.05378e+07	1.02347e+07	1.08342e+07
High	Master Protein	Q04917	14-3-3 protein eta OS=Homo sapiens OX=9606 GN=YWHAH PE=1 SV=4	68	16	198	12	28.2	YWHAH	3.23552e+06	3.07369e+06	3.6494e+06	3.53254e+06	5.10371e+06	4.63394e+06	5.0391e+06	6.33976e+06	4.10172e+06	5.10759e+06	3.35639e+06	3.82231e+06	3.85827e+06	5.10079e+06	4.11243e+06	3.70359e+06	5.73431e+06	5.77046e+06	5.5283e+06	5.6152e+06	8.37386e+06	7.97452e+06	7.84597e+06	8.2428e+06	5.08408e+06	5.10759e+06	4.74656e+06	4.72554e+06	6.49855e+06	6.20319e+06	5.42152e+06	5.6973e+06
High	Master Protein	P30041	Peroxiredoxin-6 OS=Homo sapiens OX=9606 GN=PRDX6 PE=1 SV=3	70	17	198	17	25	PRDX6	9.01979e+06	9.16723e+06	1.07758e+07	1.00364e+07	1.73237e+07	1.59595e+07	1.83091e+07	2.08851e+07	1.29699e+07	1.60987e+07	1.01612e+07	1.17606e+07	1.16747e+07	1.49813e+07	1.25937e+07	1.00391e+07	1.59858e+07	1.72103e+07	1.63237e+07	1.59534e+07	2.84237e+07	2.74646e+07	2.85076e+07	2.71544e+07	1.60761e+07	1.60987e+07	1.43698e+07	1.45397e+07	1.96639e+07	1.82192e+07	1.66025e+07	1.54434e+07
High	Master Protein	P47897	Glutamine--tRNA ligase OS=Homo sapiens OX=9606 GN=QARS1 PE=1 SV=1	62	44	198	43	87.7	QARS1	6.9696e+06	6.62405e+06	8.23016e+06	7.84685e+06	7.90517e+06	7.44975e+06	8.21437e+06	9.82212e+06	9.82994e+06	1.23051e+07	8.45724e+06	9.89832e+06	8.45442e+06	1.13543e+07	1.04466e+07	8.93667e+06	1.23522e+07	1.24358e+07	1.24675e+07	1.24731e+07	1.29703e+07	1.28202e+07	1.27899e+07	1.27705e+07	1.21842e+07	1.23051e+07	1.19601e+07	1.22373e+07	1.42399e+07	1.38082e+07	1.3772e+07	1.37475e+07
High	Master Protein	P55884	Eukaryotic translation initiation factor 3 subunit B OS=Homo sapiens OX=9606 GN=EIF3B PE=1 SV=3	52	37	198	37	92.4	EIF3B	4.21559e+06	3.98516e+06	4.78338e+06	4.41573e+06	4.43001e+06	4.24622e+06	4.85256e+06	5.69191e+06	5.76132e+06	6.8908e+06	4.68882e+06	5.41825e+06	4.25696e+06	5.56663e+06	4.97699e+06	4.08572e+06	7.47128e+06	7.48164e+06	7.24612e+06	7.01909e+06	7.26849e+06	7.3073e+06	7.55553e+06	7.40049e+06	7.14115e+06	6.8908e+06	6.63086e+06	6.6986e+06	7.17007e+06	6.76971e+06	6.56129e+06	6.28514e+06
High	Master Protein	O95239	Chromosome-associated kinesin KIF4A OS=Homo sapiens OX=9606 GN=KIF4A PE=1 SV=3	45	53	198	52	139.8	KIF4A	4.73387e+06	4.65701e+06	5.89278e+06	5.918e+06	3.55053e+06	3.38804e+06	3.76253e+06	5.01193e+06	6.52962e+06	8.76847e+06	5.7741e+06	6.33364e+06	5.51463e+06	7.03008e+06	6.86051e+06	5.81726e+06	8.38984e+06	8.74295e+06	8.92668e+06	9.40705e+06	5.82549e+06	5.83045e+06	5.85833e+06	6.51639e+06	8.09346e+06	8.76847e+06	8.16566e+06	7.83031e+06	9.28839e+06	8.54945e+06	9.04438e+06	8.94879e+06
High	Master Protein	P05388	Large ribosomal subunit protein uL10 OS=Homo sapiens OX=9606 GN=RPLP0 PE=1 SV=1	56	15	197	15	34.3	RPLP0	2.62114e+07	2.39396e+07	3.04577e+07	2.70263e+07	2.58868e+07	2.54214e+07	2.79683e+07	3.23764e+07	3.53346e+07	4.41873e+07	2.95138e+07	3.27477e+07	2.76045e+07	3.4779e+07	3.24351e+07	2.73094e+07	4.64544e+07	4.49435e+07	4.61389e+07	4.296e+07	4.24735e+07	4.37475e+07	4.35472e+07	4.2095e+07	4.37971e+07	4.41873e+07	4.1738e+07	4.04861e+07	4.64947e+07	4.22955e+07	4.276e+07	4.20106e+07
High	Master Protein	O75475	PC4 and SFRS1-interacting protein OS=Homo sapiens OX=9606 GN=PSIP1 PE=1 SV=1	60	36	197	35	60.1	PSIP1	4.76861e+06	4.39169e+06	5.42387e+06	5.28067e+06	4.49722e+06	4.15822e+06	4.58221e+06	5.70194e+06	7.64208e+06	9.19699e+06	6.47537e+06	7.25321e+06	5.64936e+06	7.5405e+06	7.10348e+06	6.15621e+06	8.4514e+06	8.24483e+06	8.21635e+06	8.39398e+06	7.37876e+06	7.15585e+06	7.13459e+06	7.41353e+06	9.47235e+06	9.19699e+06	9.15738e+06	8.96717e+06	9.51532e+06	9.17018e+06	9.36469e+06	9.47022e+06
High	Master Protein	P26373	Large ribosomal subunit protein eL13 OS=Homo sapiens OX=9606 GN=RPL13 PE=1 SV=4	43	12	196	12	24.2	RPL13	1.50979e+07	1.41798e+07	1.69615e+07	1.60356e+07	1.51154e+07	1.52466e+07	1.612e+07	1.76388e+07	2.15788e+07	2.40705e+07	1.67532e+07	1.85662e+07	1.56813e+07	1.99029e+07	1.85215e+07	1.54237e+07	2.67579e+07	2.66208e+07	2.56942e+07	2.54896e+07	2.48004e+07	2.62379e+07	2.50991e+07	2.29335e+07	2.67469e+07	2.40705e+07	2.36922e+07	2.29535e+07	2.64124e+07	2.42044e+07	2.44174e+07	2.37266e+07
High	Master Protein	Q99459	Cell division cycle 5-like protein OS=Homo sapiens OX=9606 GN=CDC5L PE=1 SV=2	61	41	196	41	92.2	CDC5L	3.99138e+06	3.75137e+06	4.80658e+06	4.53718e+06	3.35278e+06	3.16631e+06	3.44656e+06	4.46711e+06	5.65854e+06	7.3482e+06	5.46322e+06	5.85504e+06	3.86578e+06	5.43692e+06	5.25907e+06	4.64778e+06	7.07392e+06	7.04272e+06	7.28126e+06	7.21214e+06	5.50103e+06	5.44888e+06	5.36635e+06	5.80803e+06	7.01375e+06	7.3482e+06	7.72602e+06	7.23861e+06	6.51121e+06	6.61196e+06	6.93316e+06	7.14976e+06
High	Master Protein	Q8TEM1	Nuclear pore membrane glycoprotein 210 OS=Homo sapiens OX=9606 GN=NUP210 PE=1 SV=3	33	50	196	50	205	NUP210	8.65366e+06	7.99665e+06	9.85481e+06	9.45584e+06	6.00701e+06	5.94753e+06	6.51965e+06	8.01972e+06	1.19856e+07	1.43491e+07	1.09491e+07	1.18397e+07	7.84001e+06	1.12207e+07	1.03516e+07	9.10458e+06	1.53369e+07	1.50127e+07	1.49286e+07	1.50307e+07	9.85593e+06	1.02351e+07	1.01512e+07	1.0427e+07	1.48561e+07	1.43491e+07	1.54841e+07	1.46375e+07	1.32051e+07	1.36458e+07	1.36468e+07	1.40057e+07
High	Master Protein	P20042	Eukaryotic translation initiation factor 2 subunit 2 OS=Homo sapiens OX=9606 GN=EIF2S2 PE=1 SV=2	70	28	196	28	38.4	EIF2S2	5.57493e+06	5.12324e+06	6.39483e+06	6.16437e+06	6.8415e+06	6.16733e+06	6.49316e+06	8.63865e+06	7.94058e+06	9.59567e+06	6.68923e+06	7.14133e+06	6.51011e+06	8.46749e+06	7.46554e+06	6.26758e+06	9.88045e+06	9.61823e+06	9.68722e+06	9.79867e+06	1.12251e+07	1.06133e+07	1.011e+07	1.12318e+07	9.84234e+06	9.59567e+06	9.45982e+06	8.82885e+06	1.09651e+07	1.02975e+07	9.84201e+06	9.64154e+06
High	Master Protein	P46778	Large ribosomal subunit protein eL21 OS=Homo sapiens OX=9606 GN=RPL21 PE=1 SV=2	43	10	195	10	18.6	RPL21	6.49479e+06	6.37902e+06	7.60645e+06	7.44535e+06	6.98483e+06	6.89557e+06	7.4556e+06	8.80886e+06	9.32143e+06	1.12747e+07	7.7888e+06	9.04292e+06	7.05398e+06	9.42313e+06	8.49216e+06	7.18702e+06	1.15107e+07	1.19758e+07	1.15227e+07	1.18349e+07	1.14603e+07	1.18666e+07	1.16085e+07	1.14531e+07	1.15539e+07	1.12747e+07	1.10148e+07	1.11798e+07	1.18811e+07	1.14597e+07	1.11954e+07	1.10559e+07
High	Master Protein	O75153	Clustered mitochondria protein homolog OS=Homo sapiens OX=9606 GN=CLUH PE=1 SV=2	53	54	194	54	146.6	CLUH	2.70861e+06	2.6825e+06	3.17524e+06	2.92132e+06	3.59862e+06	3.36172e+06	3.71829e+06	4.41639e+06	3.95216e+06	4.71208e+06	3.00274e+06	3.4978e+06	3.6102e+06	4.66824e+06	4.05307e+06	3.43636e+06	4.80046e+06	5.03605e+06	4.81002e+06	4.64363e+06	5.90439e+06	5.78516e+06	5.78944e+06	5.74209e+06	4.8987e+06	4.71208e+06	4.24644e+06	4.32435e+06	6.08073e+06	5.67715e+06	5.34327e+06	5.28622e+06
High	Master Protein	O75396	Vesicle-trafficking protein SEC22b OS=Homo sapiens OX=9606 GN=SEC22B PE=1 SV=5	58	13	193	13	24.7	SEC22B	4.78207e+06	4.46469e+06	5.59492e+06	5.49972e+06	4.88755e+06	4.66126e+06	5.02304e+06	5.95344e+06	5.5756e+06	6.9104e+06	5.05568e+06	5.66917e+06	3.85483e+06	5.38908e+06	5.22981e+06	4.39132e+06	8.47526e+06	8.3819e+06	8.47547e+06	8.74216e+06	8.0192e+06	8.02153e+06	7.82096e+06	7.74052e+06	6.91095e+06	6.9104e+06	7.14968e+06	7.00882e+06	6.49276e+06	6.55378e+06	6.89459e+06	6.75525e+06
High	Master Protein	P12236	ADP/ATP translocase 3 OS=Homo sapiens OX=9606 GN=SLC25A6 PE=1 SV=4	59	18	192	2	32.8	SLC25A6	3.17026e+07	2.95041e+07	3.62345e+07	3.52641e+07	2.50526e+07	2.49588e+07	2.60858e+07	3.07336e+07	4.13543e+07	5.35052e+07	4.02793e+07	4.47398e+07	2.65667e+07	3.92044e+07	3.72176e+07	3.41109e+07	5.61864e+07	5.53902e+07	5.48899e+07	5.60546e+07	4.11048e+07	4.29514e+07	4.06161e+07	3.99591e+07	5.12586e+07	5.35052e+07	5.69625e+07	5.53119e+07	4.47467e+07	4.76774e+07	4.90649e+07	5.24734e+07
High	Master Protein	P34897	Serine hydroxymethyltransferase, mitochondrial OS=Homo sapiens OX=9606 GN=SHMT2 PE=1 SV=3	73	30	192	28	56	SHMT2	8.02386e+06	7.34963e+06	9.56393e+06	8.97631e+06	7.14522e+06	7.25816e+06	7.80934e+06	9.79546e+06	7.40784e+06	9.863e+06	7.49777e+06	8.87218e+06	5.14662e+06	8.2073e+06	7.24861e+06	6.53477e+06	1.42207e+07	1.3798e+07	1.44879e+07	1.42684e+07	1.17234e+07	1.24905e+07	1.21593e+07	1.27358e+07	9.18201e+06	9.863e+06	1.06033e+07	1.09687e+07	8.66853e+06	9.98109e+06	9.55602e+06	1.00526e+07
High	Master Protein	Q9NTJ3	Structural maintenance of chromosomes protein 4 OS=Homo sapiens OX=9606 GN=SMC4 PE=1 SV=2	45	60	192	60	147.1	SMC4	4.71005e+06	4.65324e+06	5.51591e+06	5.12704e+06	5.56811e+06	5.25771e+06	5.75901e+06	6.6647e+06	6.604e+06	7.94604e+06	5.31516e+06	6.04978e+06	5.01361e+06	6.72681e+06	5.97841e+06	4.99474e+06	8.34762e+06	8.73587e+06	8.35578e+06	8.14976e+06	9.13581e+06	9.04796e+06	8.96689e+06	8.66528e+06	8.18564e+06	7.94604e+06	7.51663e+06	7.47936e+06	8.44451e+06	8.18063e+06	7.88148e+06	7.68351e+06
High	Master Protein	Q8IY81	pre-rRNA 2'-O-ribose RNA methyltransferase FTSJ3 OS=Homo sapiens OX=9606 GN=FTSJ3 PE=1 SV=2	46	30	192	30	96.5	FTSJ3	4.18122e+06	3.92145e+06	4.87622e+06	4.8529e+06	3.61528e+06	3.52429e+06	3.71602e+06	4.73599e+06	6.10341e+06	7.94374e+06	5.82518e+06	6.78329e+06	4.18703e+06	6.12337e+06	5.93671e+06	4.97439e+06	7.41037e+06	7.36203e+06	7.38676e+06	7.714e+06	5.93173e+06	6.06493e+06	5.78591e+06	6.15761e+06	7.56516e+06	7.94374e+06	8.23789e+06	8.38621e+06	7.05229e+06	7.44677e+06	7.82652e+06	7.65219e+06
High	Master Protein	P05141	ADP/ATP translocase 2 OS=Homo sapiens OX=9606 GN=SLC25A5 PE=1 SV=7	48	17	191	5	32.8	SLC25A5	1.34497e+06	1.24867e+06	1.44093e+06	1.3831e+06	1.1313e+06	999803	1.15772e+06	1.41509e+06	1.46549e+06	1.85691e+06	1.39535e+06	1.55317e+06	1.01037e+06	1.45745e+06	1.35893e+06	1.19183e+06	2.38369e+06	2.34421e+06	2.18279e+06	2.19853e+06	1.85616e+06	1.72055e+06	1.80258e+06	1.83987e+06	1.81647e+06	1.85691e+06	1.97328e+06	1.92019e+06	1.70178e+06	1.77244e+06	1.79151e+06	1.83342e+06
High	Master Protein	P63241	Eukaryotic translation initiation factor 5A-1 OS=Homo sapiens OX=9606 GN=EIF5A PE=1 SV=2	72	14	191	14	16.8	EIF5A	9.77723e+06	9.28866e+06	1.09661e+07	1.05744e+07	1.69107e+07	1.53994e+07	1.6798e+07	2.05447e+07	1.46217e+07	1.71573e+07	1.1191e+07	1.31103e+07	1.26842e+07	1.60372e+07	1.38041e+07	1.13401e+07	1.73282e+07	1.74383e+07	1.66121e+07	1.68086e+07	2.77461e+07	2.65008e+07	2.61548e+07	2.67117e+07	1.81236e+07	1.71573e+07	1.58262e+07	1.62083e+07	2.13641e+07	1.95032e+07	1.81982e+07	1.74447e+07
High	Master Protein	P16402	Histone H1.3 OS=Homo sapiens OX=9606 GN=H1-3 PE=1 SV=2	31	11	191	1	22.3	H1-3	3115.55	2656.42	3559.49	3591.09	4255.91	4919.29	4024.86	5176.74	5448.33	7266.73	4010.58	5332.75	3657.44	4842.96	5322.21	4767.29	5521.69	4987.09	5392.1	5708.26	6982.84	8465.59	6266.78	6730.67	6753.19	7266.73	5671.7	6592.9	6160.29	5889.63	7016.4	7333.61
High	Master Protein	P42166	Lamina-associated polypeptide 2, isoform alpha OS=Homo sapiens OX=9606 GN=TMPO PE=1 SV=2	60	35	191	23	75.4	TMPO	3.64775e+06	3.42874e+06	4.2009e+06	3.99824e+06	3.43173e+06	3.29953e+06	3.60383e+06	4.52751e+06	5.3658e+06	6.28233e+06	4.39447e+06	5.27805e+06	3.45133e+06	5.18181e+06	5.06201e+06	4.45265e+06	6.4649e+06	6.43703e+06	6.36373e+06	6.35547e+06	5.63058e+06	5.67814e+06	5.61123e+06	5.88655e+06	6.6509e+06	6.28233e+06	6.21461e+06	6.52528e+06	5.81314e+06	6.30172e+06	6.67337e+06	6.84959e+06
High	Master Protein	Q15084	Protein disulfide-isomerase A6 OS=Homo sapiens OX=9606 GN=PDIA6 PE=1 SV=1	52	21	190	21	48.1	PDIA6	8.58734e+06	7.86368e+06	1.0439e+07	1.00263e+07	9.25565e+06	9.0026e+06	9.69025e+06	1.18165e+07	1.3465e+07	1.62691e+07	1.17237e+07	1.31326e+07	9.32454e+06	1.25342e+07	1.20465e+07	1.02549e+07	1.52193e+07	1.47631e+07	1.58135e+07	1.59375e+07	1.51861e+07	1.54925e+07	1.50879e+07	1.53635e+07	1.66898e+07	1.62691e+07	1.65795e+07	1.62359e+07	1.57055e+07	1.52431e+07	1.58812e+07	1.57753e+07
High	Master Protein	Q13283	Ras GTPase-activating protein-binding protein 1 OS=Homo sapiens OX=9606 GN=G3BP1 PE=1 SV=1	54	19	189	19	52.1	G3BP1	6.44304e+06	5.63108e+06	7.79114e+06	7.27621e+06	6.88287e+06	6.52869e+06	7.53245e+06	8.85294e+06	9.71254e+06	1.16327e+07	7.42199e+06	8.4884e+06	6.85386e+06	9.1816e+06	8.34872e+06	6.4669e+06	1.1419e+07	1.05716e+07	1.18024e+07	1.1566e+07	1.1293e+07	1.12352e+07	1.17282e+07	1.15104e+07	1.20387e+07	1.16327e+07	1.04961e+07	1.04942e+07	1.15441e+07	1.1166e+07	1.10063e+07	9.94815e+06
High	Master Protein	P60228	Eukaryotic translation initiation factor 3 subunit E OS=Homo sapiens OX=9606 GN=EIF3E PE=1 SV=1	62	25	189	25	52.2	EIF3E	3.43774e+06	3.24204e+06	3.83866e+06	3.69197e+06	3.23168e+06	3.06549e+06	3.48442e+06	4.13378e+06	4.92959e+06	6.05043e+06	3.94911e+06	4.47445e+06	3.65885e+06	4.78232e+06	4.19735e+06	3.50059e+06	6.0927e+06	6.08652e+06	5.815e+06	5.86862e+06	5.30235e+06	5.27538e+06	5.42531e+06	5.37464e+06	6.11022e+06	6.05043e+06	5.58478e+06	5.53177e+06	6.16266e+06	5.81588e+06	5.53346e+06	5.38502e+06
High	Master Protein	P38919	Eukaryotic initiation factor 4A-III OS=Homo sapiens OX=9606 GN=EIF4A3 PE=1 SV=4	64	25	189	22	46.8	EIF4A3	4.86603e+06	4.37042e+06	5.54033e+06	5.34901e+06	4.96799e+06	4.65931e+06	5.35031e+06	6.25381e+06	6.88883e+06	8.4908e+06	6.12041e+06	6.83393e+06	5.05443e+06	6.83363e+06	6.43939e+06	5.59345e+06	8.62406e+06	8.20491e+06	8.39278e+06	8.50261e+06	8.15118e+06	8.01818e+06	8.33053e+06	8.13105e+06	8.53869e+06	8.4908e+06	8.6554e+06	8.44881e+06	8.51326e+06	8.31053e+06	8.4892e+06	8.6045e+06
High	Master Protein	P62750	Large ribosomal subunit protein uL23 OS=Homo sapiens OX=9606 GN=RPL23A PE=1 SV=1	52	13	189	13	17.7	RPL23A	1.29814e+07	1.28009e+07	1.44206e+07	1.41539e+07	1.40158e+07	1.41357e+07	1.53551e+07	1.72956e+07	1.73493e+07	2.15424e+07	1.51397e+07	1.75878e+07	1.31192e+07	1.80411e+07	1.65501e+07	1.4022e+07	2.30069e+07	2.4032e+07	2.18451e+07	2.24985e+07	2.29963e+07	2.4326e+07	2.39081e+07	2.24873e+07	2.15044e+07	2.15424e+07	2.14104e+07	2.17439e+07	2.20969e+07	2.19402e+07	2.18184e+07	2.15704e+07
High	Master Protein	Q9BZE4	GTP-binding protein 4 OS=Homo sapiens OX=9606 GN=GTPBP4 PE=1 SV=3	58	40	188	40	73.9	GTPBP4	7.91637e+06	7.38968e+06	9.29845e+06	9.1029e+06	6.92477e+06	6.72254e+06	7.20433e+06	9.04409e+06	1.00267e+07	1.29464e+07	9.44801e+06	1.09976e+07	7.25104e+06	1.02286e+07	9.73917e+06	8.65181e+06	1.40302e+07	1.38732e+07	1.40858e+07	1.44697e+07	1.13618e+07	1.15688e+07	1.12173e+07	1.17589e+07	1.2428e+07	1.29464e+07	1.33613e+07	1.35963e+07	1.2213e+07	1.24392e+07	1.28394e+07	1.33092e+07
High	Master Protein	Q02241	Kinesin-like protein KIF23 OS=Homo sapiens OX=9606 GN=KIF23 PE=1 SV=3	59	49	188	49	110	KIF23	2.93478e+06	3.12438e+06	4.26772e+06	4.44455e+06	1.94705e+06	2.07244e+06	2.2956e+06	4.01038e+06	6.45863e+06	9.66147e+06	6.45518e+06	7.18952e+06	6.35269e+06	7.95162e+06	8.13217e+06	6.8675e+06	5.2013e+06	5.86562e+06	6.46496e+06	7.0649e+06	3.19461e+06	3.56646e+06	3.5743e+06	5.2142e+06	8.00546e+06	9.66147e+06	9.12884e+06	8.88843e+06	1.07e+07	9.67014e+06	1.07208e+07	1.05644e+07
High	Master Protein	Q96AY3	Peptidyl-prolyl cis-trans isomerase FKBP10 OS=Homo sapiens OX=9606 GN=FKBP10 PE=1 SV=1	59	29	187	28	64.2	FKBP10	8.23164e+06	7.7286e+06	9.9278e+06	9.55684e+06	6.56023e+06	6.33496e+06	6.97933e+06	8.30701e+06	1.02994e+07	1.23026e+07	8.84736e+06	1.0712e+07	6.55368e+06	9.40526e+06	9.4017e+06	8.01156e+06	1.45889e+07	1.45095e+07	1.50391e+07	1.51912e+07	1.07636e+07	1.09018e+07	1.08669e+07	1.08006e+07	1.2766e+07	1.23026e+07	1.25118e+07	1.32432e+07	1.10385e+07	1.1438e+07	1.23945e+07	1.23243e+07
High	Master Protein	P08621	U1 small nuclear ribonucleoprotein 70 kDa OS=Homo sapiens OX=9606 GN=SNRNP70 PE=1 SV=2	41	18	186	18	51.5	SNRNP70	8.31687e+06	7.83497e+06	9.75938e+06	9.38288e+06	7.217e+06	7.11194e+06	7.71582e+06	9.0222e+06	1.26744e+07	1.52522e+07	1.13646e+07	1.28928e+07	7.9765e+06	1.17079e+07	1.15802e+07	9.78395e+06	1.474e+07	1.47092e+07	1.4784e+07	1.49147e+07	1.18412e+07	1.22389e+07	1.20137e+07	1.17305e+07	1.57099e+07	1.52522e+07	1.60716e+07	1.59394e+07	1.3435e+07	1.42382e+07	1.52665e+07	1.50508e+07
High	Master Protein	P62899	Large ribosomal subunit protein eL31 OS=Homo sapiens OX=9606 GN=RPL31 PE=1 SV=1	54	9	186	9	14.5	RPL31	1.12472e+07	1.04499e+07	1.29495e+07	1.24305e+07	1.08399e+07	1.05914e+07	1.18111e+07	1.32921e+07	1.53021e+07	1.85814e+07	1.30947e+07	1.4661e+07	1.12679e+07	1.47733e+07	1.39336e+07	1.1851e+07	1.99333e+07	1.96183e+07	1.96165e+07	1.97592e+07	1.77855e+07	1.82268e+07	1.839e+07	1.7282e+07	1.89669e+07	1.85814e+07	1.85184e+07	1.81254e+07	1.89787e+07	1.79662e+07	1.83689e+07	1.82306e+07
High	Master Protein	Q92804	TATA-binding protein-associated factor 2N OS=Homo sapiens OX=9606 GN=TAF15 PE=1 SV=1	56	19	186	17	61.8	TAF15	6.14353e+06	5.14564e+06	7.21374e+06	7.09312e+06	4.98713e+06	4.35562e+06	4.88986e+06	6.43702e+06	9.61226e+06	1.19858e+07	8.52218e+06	9.22325e+06	6.70332e+06	9.05521e+06	8.71384e+06	7.69888e+06	1.08882e+07	9.66029e+06	1.09277e+07	1.1275e+07	8.18259e+06	7.49557e+06	7.6136e+06	8.36925e+06	1.19144e+07	1.19858e+07	1.2052e+07	1.14027e+07	1.12905e+07	1.10123e+07	1.14877e+07	1.18433e+07
High	Master Protein	P84243	Histone H3.3 OS=Homo sapiens OX=9606 GN=H3-3A PE=1 SV=2	65	10	185	3	15.3	H3-3A; H3-3B	180175	178751	188943	180410	165287	159675	179173	197103	203585	302015	203277	254665	154099	256505	229449	206059	319325	335583	286220	286774	271194	274784	278975	256269	252343	302015	287472	314844	259552	311942	302489	316984
High	Master Protein	P62753	Small ribosomal subunit protein eS6 OS=Homo sapiens OX=9606 GN=RPS6 PE=1 SV=1	46	16	185	16	28.7	RPS6	2.07666e+07	1.95404e+07	2.39664e+07	2.24168e+07	2.07608e+07	2.01522e+07	2.15977e+07	2.51197e+07	2.71612e+07	3.51497e+07	2.50964e+07	2.80595e+07	2.06822e+07	2.79038e+07	2.53705e+07	2.17826e+07	3.68047e+07	3.66846e+07	3.63055e+07	3.56329e+07	3.4063e+07	3.46797e+07	3.3628e+07	3.26601e+07	3.36663e+07	3.51497e+07	3.5491e+07	3.46901e+07	3.48353e+07	3.39345e+07	3.34465e+07	3.35085e+07
High	Master Protein	P20671	Histone H2A type 1-D OS=Homo sapiens OX=9606 GN=H2AC7 PE=1 SV=2	68	9	185	2	14.1	H2AC7	903178	869008	1.117e+06	1.29208e+06	677885	866655	707931	1.00413e+06	1.7732e+06	2.22335e+06	1.66073e+06	1.80649e+06	1.00864e+06	1.35105e+06	1.39914e+06	1.11584e+06	1.6007e+06	1.63145e+06	1.6921e+06	2.05385e+06	1.11223e+06	1.49142e+06	1.10226e+06	1.30554e+06	2.19788e+06	2.22335e+06	2.34859e+06	2.23337e+06	1.69888e+06	1.64304e+06	1.84452e+06	1.71652e+06
High	Master Protein	P62263	Small ribosomal subunit protein uS11 OS=Homo sapiens OX=9606 GN=RPS14 PE=1 SV=3	40	8	184	8	16.3	RPS14	2.65245e+06	2.71407e+06	3.20936e+06	2.92947e+06	2.61116e+06	2.7499e+06	2.96792e+06	3.38366e+06	3.62705e+06	4.535e+06	3.3216e+06	4.06968e+06	2.74992e+06	3.65882e+06	3.39406e+06	2.89568e+06	4.70093e+06	5.09533e+06	4.86171e+06	4.65658e+06	4.28423e+06	4.73228e+06	4.62111e+06	4.39936e+06	4.49572e+06	4.535e+06	4.69736e+06	5.03136e+06	4.63175e+06	4.44958e+06	4.47447e+06	4.45448e+06
High	Master Protein	O43290	U4/U6.U5 tri-snRNP-associated protein 1 OS=Homo sapiens OX=9606 GN=SART1 PE=1 SV=1	63	46	184	46	90.2	SART1	2.19531e+06	1.97678e+06	2.54788e+06	2.43647e+06	1.65799e+06	1.66037e+06	1.88052e+06	2.30475e+06	3.30154e+06	4.10834e+06	3.08621e+06	3.4936e+06	2.22913e+06	3.22589e+06	3.06585e+06	2.677e+06	3.89075e+06	3.71115e+06	3.85966e+06	3.87293e+06	2.72034e+06	2.85732e+06	2.928e+06	2.99658e+06	4.09225e+06	4.10834e+06	4.36448e+06	4.31915e+06	3.75456e+06	3.92308e+06	4.04178e+06	4.11808e+06
High	Master Protein	P43304	Glycerol-3-phosphate dehydrogenase, mitochondrial OS=Homo sapiens OX=9606 GN=GPD2 PE=1 SV=3	67	46	183	46	80.8	GPD2	4.71971e+06	4.44902e+06	5.45099e+06	5.38648e+06	4.07848e+06	3.86759e+06	4.39219e+06	5.27499e+06	6.79441e+06	8.57188e+06	6.22984e+06	7.12833e+06	4.49581e+06	6.50312e+06	6.24419e+06	5.61561e+06	8.36474e+06	8.35248e+06	8.25745e+06	8.56216e+06	6.69173e+06	6.65572e+06	6.83871e+06	6.85841e+06	8.42166e+06	8.57188e+06	8.81016e+06	8.81279e+06	7.57238e+06	7.90859e+06	8.23187e+06	8.63859e+06
High	Master Protein	O60313	Dynamin-like 120 kDa protein, mitochondrial OS=Homo sapiens OX=9606 GN=OPA1 PE=1 SV=3	47	45	183	45	111.6	OPA1	4.26436e+06	3.88985e+06	5.12295e+06	4.88337e+06	3.50926e+06	3.3904e+06	3.73948e+06	4.54862e+06	5.92973e+06	7.25336e+06	5.45964e+06	6.08705e+06	3.92167e+06	5.718e+06	5.34718e+06	4.7045e+06	7.55772e+06	7.30269e+06	7.76052e+06	7.76244e+06	5.75779e+06	5.83451e+06	5.82244e+06	5.91401e+06	7.34989e+06	7.25336e+06	7.72095e+06	7.52544e+06	6.60533e+06	6.95379e+06	7.04932e+06	7.23702e+06
High	Master Protein	O15230	Laminin subunit alpha-5 OS=Homo sapiens OX=9606 GN=LAMA5 PE=1 SV=8	22	67	183	66	399.5	LAMA5	2.00713e+06	1.90388e+06	2.39829e+06	2.36818e+06	1.75626e+06	1.67227e+06	1.86957e+06	2.33529e+06	4.40107e+06	5.46147e+06	4.03549e+06	4.66916e+06	2.72652e+06	4.00061e+06	3.76862e+06	3.36081e+06	3.55723e+06	3.5743e+06	3.63305e+06	3.76437e+06	2.88157e+06	2.87779e+06	2.91095e+06	3.03628e+06	5.45512e+06	5.46147e+06	5.70694e+06	5.7725e+06	4.59233e+06	4.86524e+06	4.96827e+06	5.17e+06
High	Master Protein	Q92922	SWI/SNF complex subunit SMARCC1 OS=Homo sapiens OX=9606 GN=SMARCC1 PE=1 SV=3	41	50	183	42	122.8	SMARCC1	3.66498e+06	3.29797e+06	4.37844e+06	4.23631e+06	2.85209e+06	2.75812e+06	2.96434e+06	3.86122e+06	6.01322e+06	7.66413e+06	5.38315e+06	6.09789e+06	4.20149e+06	5.92489e+06	5.53735e+06	4.82122e+06	6.49544e+06	6.19153e+06	6.63269e+06	6.73388e+06	4.67954e+06	4.74643e+06	4.61553e+06	5.02026e+06	7.45337e+06	7.66413e+06	7.61278e+06	7.53885e+06	7.07665e+06	7.20539e+06	7.30003e+06	7.41657e+06
High	Master Protein	O94906	Pre-mRNA-processing factor 6 OS=Homo sapiens OX=9606 GN=PRPF6 PE=1 SV=1	52	51	183	51	106.9	PRPF6	5.37933e+06	5.04124e+06	6.23199e+06	5.94897e+06	4.13552e+06	3.92953e+06	4.3376e+06	5.33994e+06	8.00874e+06	1.03107e+07	7.49808e+06	8.53774e+06	5.3752e+06	7.77423e+06	7.31587e+06	6.40498e+06	9.53379e+06	9.46429e+06	9.44054e+06	9.45627e+06	6.78531e+06	6.76231e+06	6.75372e+06	6.94287e+06	9.92681e+06	1.03107e+07	1.06037e+07	1.05552e+07	9.05354e+06	9.45443e+06	9.64469e+06	9.85291e+06
High	Master Protein	Q12873	Chromodomain-helicase-DNA-binding protein 3 OS=Homo sapiens OX=9606 GN=CHD3 PE=1 SV=3	35	59	182	43	226.5	CHD3	1.84308e+06	1.71153e+06	2.26613e+06	2.13007e+06	1.5389e+06	1.45465e+06	1.55695e+06	1.95422e+06	3.37005e+06	4.02113e+06	3.02288e+06	3.28928e+06	2.33594e+06	3.30757e+06	3.07465e+06	2.69342e+06	3.2665e+06	3.21317e+06	3.43285e+06	3.38588e+06	2.52494e+06	2.50329e+06	2.42419e+06	2.54083e+06	4.17717e+06	4.02113e+06	4.27492e+06	4.06654e+06	3.93447e+06	4.02241e+06	4.05339e+06	4.14334e+06
High	Master Protein	Q7L2E3	ATP-dependent RNA helicase DHX30 OS=Homo sapiens OX=9606 GN=DHX30 PE=1 SV=1	58	59	182	59	133.9	DHX30	5.38966e+06	5.03458e+06	6.16844e+06	6.04174e+06	4.42527e+06	4.32652e+06	4.75658e+06	5.63135e+06	8.3981e+06	1.07748e+07	7.73004e+06	8.99441e+06	5.72785e+06	8.39045e+06	7.86763e+06	6.85255e+06	9.55209e+06	9.45178e+06	9.34428e+06	9.60374e+06	7.26072e+06	7.44549e+06	7.40608e+06	7.32174e+06	1.04094e+07	1.07748e+07	1.09317e+07	1.11198e+07	9.64751e+06	1.02038e+07	1.03721e+07	1.05414e+07
High	Master Protein	P30622	CAP-Gly domain-containing linker protein 1 OS=Homo sapiens OX=9606 GN=CLIP1 PE=1 SV=2	42	64	182	64	162.1	CLIP1	4.04609e+06	3.94871e+06	4.68601e+06	4.35018e+06	5.66829e+06	5.40002e+06	6.04036e+06	6.8946e+06	5.76404e+06	6.70535e+06	4.37057e+06	5.19794e+06	5.22084e+06	6.54007e+06	5.78613e+06	4.73234e+06	7.17088e+06	7.4132e+06	7.09861e+06	6.9149e+06	9.30018e+06	9.29286e+06	9.40495e+06	8.96419e+06	7.14452e+06	6.70535e+06	6.18081e+06	6.42623e+06	8.79355e+06	7.95353e+06	7.628e+06	7.27984e+06
High	Master Protein	P31939	Bifunctional purine biosynthesis protein ATIC OS=Homo sapiens OX=9606 GN=ATIC PE=1 SV=3	71	35	182	35	64.6	ATIC	4.80737e+06	4.59703e+06	5.64534e+06	5.35942e+06	8.1197e+06	7.34287e+06	8.31069e+06	9.89315e+06	7.2107e+06	8.71951e+06	5.45821e+06	6.5423e+06	6.2065e+06	7.99086e+06	6.92774e+06	5.69043e+06	8.52009e+06	8.63035e+06	8.55185e+06	8.51915e+06	1.33223e+07	1.26363e+07	1.29399e+07	1.28628e+07	8.93765e+06	8.71951e+06	7.71893e+06	8.08826e+06	1.04537e+07	9.71787e+06	9.13302e+06	8.75369e+06
High	Master Protein	P12004	Proliferating cell nuclear antigen OS=Homo sapiens OX=9606 GN=PCNA PE=1 SV=1	78	16	182	16	28.8	PCNA	9.18299e+06	8.64075e+06	1.04272e+07	9.75394e+06	1.1435e+07	1.04984e+07	1.17511e+07	1.42644e+07	1.20386e+07	1.45444e+07	9.90682e+06	1.1154e+07	1.02189e+07	1.30135e+07	1.1638e+07	1.06173e+07	1.6275e+07	1.62219e+07	1.57956e+07	1.55045e+07	1.87619e+07	1.80666e+07	1.82966e+07	1.85463e+07	1.49219e+07	1.45444e+07	1.40101e+07	1.37898e+07	1.72118e+07	1.5826e+07	1.53427e+07	1.63328e+07
High	Master Protein	Q92598	Heat shock protein 105 kDa OS=Homo sapiens OX=9606 GN=HSPH1 PE=1 SV=1	53	40	182	36	96.8	HSPH1	4.5196e+06	4.52438e+06	5.22078e+06	4.94619e+06	6.1235e+06	5.69463e+06	6.34422e+06	7.46695e+06	6.29138e+06	7.43621e+06	5.14769e+06	5.95601e+06	5.27462e+06	6.81774e+06	6.06363e+06	5.13739e+06	8.01008e+06	8.49394e+06	7.90871e+06	7.86229e+06	1.00471e+07	9.79986e+06	9.87807e+06	9.70835e+06	7.79816e+06	7.43621e+06	7.27979e+06	7.36343e+06	8.88414e+06	8.29121e+06	7.99383e+06	7.90295e+06
High	Master Protein	P53618	Coatomer subunit beta OS=Homo sapiens OX=9606 GN=COPB1 PE=1 SV=3	52	41	181	41	107.1	COPB1	6.04969e+06	5.65429e+06	6.82863e+06	6.58217e+06	7.76198e+06	7.27622e+06	7.93754e+06	9.40477e+06	7.38132e+06	8.74166e+06	6.01557e+06	7.05996e+06	5.84978e+06	8.06103e+06	7.1394e+06	6.10851e+06	1.07219e+07	1.06152e+07	1.03444e+07	1.04628e+07	1.27354e+07	1.25216e+07	1.23589e+07	1.22279e+07	9.14914e+06	8.74166e+06	8.50715e+06	8.72826e+06	9.85288e+06	9.8032e+06	9.41205e+06	9.39684e+06
High	Master Protein	Q13423	NAD(P) transhydrogenase, mitochondrial OS=Homo sapiens OX=9606 GN=NNT PE=1 SV=3	41	42	180	42	113.8	NNT	6.3369e+06	5.81354e+06	7.16143e+06	6.85765e+06	5.4794e+06	5.21257e+06	5.64024e+06	7.06557e+06	7.72194e+06	9.83314e+06	7.29825e+06	8.09149e+06	5.06218e+06	7.45182e+06	7.24614e+06	6.21334e+06	1.12309e+07	1.09142e+07	1.08485e+07	1.09007e+07	8.99027e+06	8.97029e+06	8.78196e+06	9.18648e+06	9.57133e+06	9.83314e+06	1.03211e+07	1.00035e+07	8.52632e+06	9.06232e+06	9.55277e+06	9.55809e+06
High	Master Protein	P22102	Trifunctional purine biosynthetic protein adenosine-3 OS=Homo sapiens OX=9606 GN=GART PE=1 SV=1	47	43	180	43	107.7	GART	7.00227e+06	6.93784e+06	7.96641e+06	7.58693e+06	1.13948e+07	1.08329e+07	1.19006e+07	1.37619e+07	8.79499e+06	1.05039e+07	7.12375e+06	8.27965e+06	7.81226e+06	9.93365e+06	8.49563e+06	7.06257e+06	1.24101e+07	1.30249e+07	1.20679e+07	1.20599e+07	1.86959e+07	1.86423e+07	1.85295e+07	1.78928e+07	1.09014e+07	1.05039e+07	1.00743e+07	1.02362e+07	1.31583e+07	1.20805e+07	1.12e+07	1.08645e+07
High	Master Protein	Q05682	Caldesmon OS=Homo sapiens OX=9606 GN=CALD1 PE=1 SV=3	40	38	180	37	93.2	CALD1	3.95737e+06	3.76642e+06	4.61226e+06	4.42979e+06	5.11466e+06	4.75695e+06	5.17471e+06	6.06951e+06	6.03189e+06	6.94667e+06	4.69623e+06	5.22101e+06	5.16203e+06	6.83983e+06	6.43459e+06	5.56833e+06	7.01365e+06	7.07097e+06	6.98689e+06	7.04144e+06	8.39182e+06	8.1862e+06	8.05712e+06	7.89143e+06	7.47652e+06	6.94667e+06	6.64135e+06	6.45476e+06	8.69449e+06	8.31807e+06	8.48288e+06	8.56586e+06
High	Master Protein	Q9UBS4	DnaJ homolog subfamily B member 11 OS=Homo sapiens OX=9606 GN=DNAJB11 PE=1 SV=1	40	17	179	17	40.5	DNAJB11	2.12841e+06	1.91994e+06	2.6442e+06	2.50999e+06	2.48495e+06	2.38077e+06	2.59999e+06	3.17595e+06	3.41716e+06	4.09921e+06	2.96584e+06	3.25333e+06	2.39241e+06	3.23451e+06	3.04445e+06	2.55696e+06	3.77218e+06	3.60444e+06	4.00558e+06	3.98979e+06	4.07715e+06	4.09706e+06	4.04823e+06	4.1293e+06	4.23557e+06	4.09921e+06	4.19426e+06	4.02211e+06	4.02959e+06	3.93357e+06	4.01358e+06	3.93342e+06
High	Master Protein	Q9NW13	RNA-binding protein 28 OS=Homo sapiens OX=9606 GN=RBM28 PE=1 SV=3	48	41	179	41	85.7	RBM28	3.8304e+06	3.63583e+06	4.28896e+06	4.33959e+06	3.56068e+06	3.41175e+06	3.68498e+06	4.61534e+06	5.95592e+06	7.6791e+06	5.47919e+06	6.18159e+06	4.16111e+06	6.05024e+06	5.59349e+06	4.96081e+06	6.78861e+06	6.8258e+06	6.49714e+06	6.89807e+06	5.84215e+06	5.87126e+06	5.73757e+06	6.00075e+06	7.38235e+06	7.6791e+06	7.7486e+06	7.64232e+06	7.00863e+06	7.35784e+06	7.37404e+06	7.63131e+06
High	Master Protein	Q16777	Histone H2A type 2-C OS=Homo sapiens OX=9606 GN=H2AC20 PE=1 SV=4	68	9	178	2	14	H2AC20	1.24173e+07	1.26692e+07	1.44071e+07	1.53366e+07	1.1067e+07	1.05981e+07	1.38762e+07	1.37437e+07	1.92283e+07	2.62876e+07	2.14306e+07	2.30726e+07	1.23122e+07	1.81659e+07	1.67283e+07	1.46625e+07	2.20071e+07	2.37848e+07	2.18246e+07	2.43785e+07	1.8158e+07	1.82382e+07	2.16054e+07	1.78693e+07	2.38334e+07	2.62876e+07	3.03068e+07	2.85248e+07	2.07376e+07	2.2092e+07	2.20533e+07	2.25556e+07
High	Master Protein	Q14160	Protein scribble homolog OS=Homo sapiens OX=9606 GN=SCRIB PE=1 SV=5	42	58	178	55	174.8	SCRIB	3.62006e+06	3.35787e+06	4.23884e+06	4.0146e+06	3.09343e+06	2.84177e+06	3.18585e+06	3.90723e+06	6.47878e+06	7.75709e+06	5.67039e+06	6.42367e+06	4.18207e+06	5.97832e+06	5.72808e+06	4.90584e+06	6.41583e+06	6.30398e+06	6.42122e+06	6.38147e+06	5.07551e+06	4.89038e+06	4.96043e+06	5.08009e+06	8.03044e+06	7.75709e+06	8.019e+06	7.94161e+06	7.04392e+06	7.27037e+06	7.55146e+06	7.54674e+06
High	Master Protein	P84098	Large ribosomal subunit protein eL19 OS=Homo sapiens OX=9606 GN=RPL19 PE=1 SV=1	42	12	178	12	23.5	RPL19	1.12863e+07	1.07336e+07	1.30041e+07	1.24227e+07	1.14487e+07	1.13314e+07	1.24795e+07	1.4447e+07	1.56095e+07	1.95327e+07	1.35671e+07	1.53755e+07	1.18323e+07	1.57425e+07	1.46623e+07	1.21395e+07	2.00028e+07	2.01511e+07	1.96993e+07	1.97467e+07	1.87843e+07	1.95001e+07	1.94307e+07	1.87836e+07	1.9348e+07	1.95327e+07	1.91864e+07	1.90088e+07	1.99293e+07	1.91449e+07	1.93296e+07	1.86745e+07
High	Master Protein	Q9Y266	Nuclear migration protein nudC OS=Homo sapiens OX=9606 GN=NUDC PE=1 SV=1	68	27	177	27	38.2	NUDC	6.37595e+06	6.04981e+06	7.24369e+06	6.7607e+06	1.07076e+07	9.59649e+06	1.07262e+07	1.26689e+07	1.02276e+07	1.20861e+07	7.59737e+06	8.58945e+06	9.57463e+06	1.15352e+07	1.01167e+07	8.18314e+06	1.13001e+07	1.13577e+07	1.09731e+07	1.07466e+07	1.75684e+07	1.65145e+07	1.67008e+07	1.64718e+07	1.26771e+07	1.20861e+07	1.07441e+07	1.06192e+07	1.61267e+07	1.40282e+07	1.33371e+07	1.25883e+07
High	Master Protein	Q02878	Large ribosomal subunit protein eL6 OS=Homo sapiens OX=9606 GN=RPL6 PE=1 SV=3	57	21	176	21	32.7	RPL6	1.24748e+07	1.15012e+07	1.41621e+07	1.36162e+07	1.21263e+07	1.14076e+07	1.28375e+07	1.57748e+07	1.81184e+07	2.16568e+07	1.46436e+07	1.64952e+07	1.31685e+07	1.74838e+07	1.62529e+07	1.34747e+07	2.2109e+07	2.15921e+07	2.14535e+07	2.16438e+07	1.98961e+07	1.96313e+07	1.99882e+07	2.051e+07	2.24577e+07	2.16568e+07	2.07088e+07	2.03931e+07	2.218e+07	2.12625e+07	2.14267e+07	2.07284e+07
High	Master Protein	A5YKK6	CCR4-NOT transcription complex subunit 1 OS=Homo sapiens OX=9606 GN=CNOT1 PE=1 SV=2	31	65	176	65	266.8	CNOT1	3.41647e+06	3.23226e+06	3.97453e+06	3.73347e+06	3.16696e+06	3.05192e+06	3.36636e+06	3.9573e+06	4.72561e+06	5.55797e+06	3.84488e+06	4.36716e+06	3.42186e+06	4.578e+06	4.22358e+06	3.47543e+06	6.05501e+06	6.06816e+06	6.02082e+06	5.93459e+06	5.19616e+06	5.25203e+06	5.24148e+06	5.14519e+06	5.85739e+06	5.55797e+06	5.43738e+06	5.39913e+06	5.7635e+06	5.56741e+06	5.56806e+06	5.34632e+06
High	Master Protein	Q07157	Tight junction protein ZO-1 OS=Homo sapiens OX=9606 GN=TJP1 PE=1 SV=3	34	51	176	50	195.3	TJP1	3.77245e+06	3.40951e+06	4.35715e+06	4.17326e+06	3.27474e+06	3.01581e+06	3.36866e+06	4.11332e+06	5.57885e+06	7.00822e+06	4.94733e+06	5.4558e+06	3.9489e+06	5.10051e+06	4.79062e+06	4.10763e+06	6.68591e+06	6.40092e+06	6.60043e+06	6.63367e+06	5.37299e+06	5.18989e+06	5.24507e+06	5.34804e+06	6.91498e+06	7.00822e+06	6.99645e+06	6.74503e+06	6.65119e+06	6.20285e+06	6.31559e+06	6.31885e+06
High	Master Protein	Q99798	Aconitate hydratase, mitochondrial OS=Homo sapiens OX=9606 GN=ACO2 PE=1 SV=2	55	39	176	39	85.4	ACO2	5.0906e+06	4.57199e+06	6.03412e+06	5.81217e+06	4.5805e+06	4.34842e+06	4.71235e+06	5.96846e+06	7.46775e+06	9.27812e+06	6.40547e+06	7.20346e+06	5.09153e+06	7.32165e+06	6.7647e+06	5.98422e+06	9.02206e+06	8.58332e+06	9.14081e+06	9.23883e+06	7.51541e+06	7.48318e+06	7.33721e+06	7.76005e+06	9.25627e+06	9.27812e+06	9.05854e+06	8.90567e+06	8.57574e+06	8.90403e+06	8.91806e+06	9.20563e+06
High	Master Protein	P55795	Heterogeneous nuclear ribonucleoprotein H2 OS=Homo sapiens OX=9606 GN=HNRNPH2 PE=1 SV=1	46	17	176	8	49.2	HNRNPH2	1.52843e+06	1.48787e+06	1.84912e+06	1.77193e+06	1.4242e+06	1.43078e+06	1.62011e+06	1.89985e+06	1.87321e+06	2.34403e+06	1.76432e+06	1.92196e+06	1.32755e+06	1.85465e+06	1.81596e+06	1.55185e+06	2.70884e+06	2.79329e+06	2.80115e+06	2.8166e+06	2.33674e+06	2.46222e+06	2.52255e+06	2.47013e+06	2.32184e+06	2.34403e+06	2.49508e+06	2.37612e+06	2.23602e+06	2.25548e+06	2.39403e+06	2.38724e+06
High	Master Protein	P17980	26S proteasome regulatory subunit 6A OS=Homo sapiens OX=9606 GN=PSMC3 PE=1 SV=3	71	30	175	30	49.2	PSMC3	6.30948e+06	6.17848e+06	7.33131e+06	6.90634e+06	7.2248e+06	7.06934e+06	7.8934e+06	8.89253e+06	8.45647e+06	1.01739e+07	6.95196e+06	8.06368e+06	6.64621e+06	8.75174e+06	8.15095e+06	6.84823e+06	1.11823e+07	1.15993e+07	1.11059e+07	1.09781e+07	1.1854e+07	1.21656e+07	1.22902e+07	1.15619e+07	1.04818e+07	1.01739e+07	9.83137e+06	9.96916e+06	1.11943e+07	1.06432e+07	1.07456e+07	1.05348e+07
High	Master Protein	Q9BUQ8	Probable ATP-dependent RNA helicase DDX23 OS=Homo sapiens OX=9606 GN=DDX23 PE=1 SV=3	50	41	175	41	95.5	DDX23	6.22077e+06	5.8905e+06	7.33031e+06	7.00842e+06	4.85847e+06	4.91961e+06	5.23113e+06	6.31855e+06	7.27088e+06	9.07799e+06	6.75657e+06	7.67916e+06	4.82845e+06	6.98295e+06	6.80339e+06	5.77032e+06	1.10251e+07	1.10587e+07	1.11043e+07	1.11403e+07	7.97148e+06	8.46613e+06	8.14497e+06	8.21523e+06	9.01225e+06	9.07799e+06	9.55506e+06	9.49377e+06	8.13265e+06	8.49213e+06	8.96908e+06	8.87659e+06
High	Master Protein	P51659	Peroxisomal multifunctional enzyme type 2 OS=Homo sapiens OX=9606 GN=HSD17B4 PE=1 SV=3	56	37	175	37	79.6	HSD17B4	6.87725e+06	6.39542e+06	7.78669e+06	7.4947e+06	6.14893e+06	6.03198e+06	6.47619e+06	7.97324e+06	9.21275e+06	1.12144e+07	8.22035e+06	9.37517e+06	6.00523e+06	8.80229e+06	8.32616e+06	7.27399e+06	1.21885e+07	1.20066e+07	1.17957e+07	1.19133e+07	1.00888e+07	1.03804e+07	1.00835e+07	1.03666e+07	1.14192e+07	1.12144e+07	1.16251e+07	1.15906e+07	1.01147e+07	1.07047e+07	1.09766e+07	1.11897e+07
High	Master Protein	A6NHR9	Structural maintenance of chromosomes flexible hinge domain-containing protein 1 OS=Homo sapiens OX=9606 GN=SMCHD1 PE=1 SV=2	34	64	175	64	226.2	SMCHD1	3.92084e+06	3.66794e+06	4.61615e+06	4.44728e+06	2.94089e+06	2.84715e+06	3.14338e+06	3.91467e+06	6.12401e+06	7.33739e+06	5.35076e+06	5.94875e+06	4.04083e+06	5.71092e+06	5.37108e+06	4.76044e+06	6.9489e+06	6.88608e+06	6.99278e+06	7.06925e+06	4.82524e+06	4.89965e+06	4.89429e+06	5.08976e+06	7.59071e+06	7.33739e+06	7.56697e+06	7.35446e+06	6.80604e+06	6.94518e+06	7.08082e+06	7.32307e+06
High	Master Protein	Q00325	Solute carrier family 25 member 3 OS=Homo sapiens OX=9606 GN=SLC25A3 PE=1 SV=2	43	16	175	16	40.1	SLC25A3	8.3136e+06	7.90434e+06	9.58773e+06	9.18252e+06	7.18332e+06	6.80511e+06	7.35002e+06	8.47678e+06	8.51339e+06	1.07357e+07	8.19156e+06	9.34194e+06	5.48012e+06	8.63372e+06	8.16175e+06	7.10591e+06	1.47342e+07	1.48394e+07	1.4524e+07	1.45962e+07	1.1786e+07	1.17109e+07	1.14441e+07	1.10213e+07	1.05523e+07	1.07357e+07	1.15844e+07	1.15495e+07	9.23027e+06	1.04997e+07	1.07598e+07	1.09311e+07
High	Master Protein	Q9GZR7	ATP-dependent RNA helicase DDX24 OS=Homo sapiens OX=9606 GN=DDX24 PE=1 SV=1	57	43	174	43	96.3	DDX24	3.87477e+06	3.60751e+06	4.59725e+06	4.34665e+06	3.26463e+06	3.22547e+06	3.59208e+06	4.3187e+06	4.97395e+06	6.29072e+06	4.63347e+06	5.321e+06	3.32875e+06	4.77261e+06	4.6616e+06	3.94789e+06	6.86725e+06	6.77264e+06	6.96416e+06	6.90929e+06	5.3564e+06	5.5507e+06	5.59293e+06	5.61507e+06	6.16521e+06	6.29072e+06	6.5526e+06	6.57838e+06	5.60668e+06	5.80408e+06	6.1455e+06	6.07311e+06
High	Master Protein	Q93008	Probable ubiquitin carboxyl-terminal hydrolase FAF-X OS=Homo sapiens OX=9606 GN=USP9X PE=1 SV=4	30	66	174	66	290.3	USP9X	3.48645e+06	3.35941e+06	3.90371e+06	3.6731e+06	4.18661e+06	3.8014e+06	4.26645e+06	5.2435e+06	4.66403e+06	5.52789e+06	3.76761e+06	4.39614e+06	3.78706e+06	5.06193e+06	4.15542e+06	3.62238e+06	6.17904e+06	6.30687e+06	5.91354e+06	5.83863e+06	6.86914e+06	6.5418e+06	6.64294e+06	6.81747e+06	5.78106e+06	5.52789e+06	5.32811e+06	5.43497e+06	6.37861e+06	6.15593e+06	5.47819e+06	5.57237e+06
High	Master Protein	Q9Y230	RuvB-like 2 OS=Homo sapiens OX=9606 GN=RUVBL2 PE=1 SV=3	73	30	173	30	51.1	RUVBL2	4.77664e+06	4.29977e+06	5.52092e+06	5.1198e+06	5.29158e+06	5.08477e+06	5.57697e+06	6.97899e+06	7.25419e+06	8.64646e+06	5.94751e+06	6.62524e+06	5.86014e+06	7.59122e+06	6.59452e+06	5.62749e+06	8.46563e+06	8.07227e+06	8.36337e+06	8.13826e+06	8.68211e+06	8.75035e+06	8.68344e+06	9.07391e+06	8.99155e+06	8.64646e+06	8.41089e+06	8.1908e+06	9.87033e+06	9.23186e+06	8.69372e+06	8.65687e+06
High	Master Protein	Q9Y4W6	AFG3-like protein 2 OS=Homo sapiens OX=9606 GN=AFG3L2 PE=1 SV=2	49	43	173	43	88.5	AFG3L2	3.9139e+06	3.62613e+06	4.62034e+06	4.52251e+06	3.45849e+06	3.45624e+06	3.66316e+06	4.36593e+06	5.91946e+06	7.37539e+06	5.50757e+06	6.16731e+06	4.01797e+06	5.83462e+06	5.62809e+06	4.85809e+06	6.93659e+06	6.80761e+06	6.99913e+06	7.18882e+06	5.67449e+06	5.94782e+06	5.7036e+06	5.67648e+06	7.33716e+06	7.37539e+06	7.78874e+06	7.62467e+06	6.76754e+06	7.09562e+06	7.41964e+06	7.47329e+06
High	Master Protein	Q9BUJ2	Heterogeneous nuclear ribonucleoprotein U-like protein 1 OS=Homo sapiens OX=9606 GN=HNRNPUL1 PE=1 SV=2	44	38	173	38	95.7	HNRNPUL1	3.76535e+06	3.49187e+06	4.48303e+06	4.21599e+06	3.51615e+06	3.25196e+06	3.59053e+06	4.66881e+06	6.24062e+06	7.73223e+06	5.49426e+06	6.53419e+06	4.22599e+06	6.30345e+06	5.7727e+06	5.06664e+06	6.67333e+06	6.55555e+06	6.79113e+06	6.70159e+06	5.76908e+06	5.59629e+06	5.59052e+06	6.07028e+06	7.73524e+06	7.73223e+06	7.76991e+06	8.07825e+06	7.1179e+06	7.66577e+06	7.61029e+06	7.79411e+06
High	Master Protein	P22087	rRNA 2'-O-methyltransferase fibrillarin OS=Homo sapiens OX=9606 GN=FBL PE=1 SV=2	67	22	173	20	33.8	FBL	1.43397e+07	1.3634e+07	1.77522e+07	1.72658e+07	1.2807e+07	1.38682e+07	1.54063e+07	1.63723e+07	2.34733e+07	3.13491e+07	2.41637e+07	2.69453e+07	1.72975e+07	2.36321e+07	2.31984e+07	2.00075e+07	2.54142e+07	2.55962e+07	2.68919e+07	2.74451e+07	2.10129e+07	2.38657e+07	2.39878e+07	2.12869e+07	2.90952e+07	3.13491e+07	3.4172e+07	3.33125e+07	2.91345e+07	2.87395e+07	3.0583e+07	3.07779e+07
High	Master Protein	P50502	Hsc70-interacting protein OS=Homo sapiens OX=9606 GN=ST13 PE=1 SV=2	45	15	172	15	41.3	ST13	7.24043e+06	6.905e+06	8.33466e+06	7.83926e+06	1.00984e+07	9.16857e+06	1.03183e+07	1.24493e+07	9.9708e+06	1.20112e+07	7.54767e+06	8.96463e+06	8.58805e+06	1.10238e+07	9.55054e+06	8.04029e+06	1.28322e+07	1.29633e+07	1.26258e+07	1.2461e+07	1.65688e+07	1.57781e+07	1.60658e+07	1.61862e+07	1.23588e+07	1.20112e+07	1.06738e+07	1.1083e+07	1.4465e+07	1.34063e+07	1.25907e+07	1.23685e+07
High	Master Protein	P52701	DNA mismatch repair protein Msh6 OS=Homo sapiens OX=9606 GN=MSH6 PE=1 SV=2	42	51	172	50	152.7	MSH6	6.49243e+06	5.86463e+06	7.49947e+06	6.94196e+06	6.40758e+06	6.03693e+06	6.75863e+06	8.26246e+06	7.92373e+06	9.1619e+06	5.92939e+06	6.71647e+06	6.87228e+06	8.77333e+06	7.77103e+06	6.70858e+06	1.15065e+07	1.10101e+07	1.13606e+07	1.10347e+07	1.05132e+07	1.03889e+07	1.05233e+07	1.07427e+07	9.82145e+06	9.1619e+06	8.38527e+06	8.30359e+06	1.15751e+07	1.06694e+07	1.02447e+07	1.03199e+07
High	Master Protein	Q14103	Heterogeneous nuclear ribonucleoprotein D0 OS=Homo sapiens OX=9606 GN=HNRNPD PE=1 SV=1	46	21	172	19	38.4	HNRNPD	8.24998e+06	7.76579e+06	9.67795e+06	9.39901e+06	7.75829e+06	7.61838e+06	8.34446e+06	1.00001e+07	1.20606e+07	1.54794e+07	1.06733e+07	1.26531e+07	8.38206e+06	1.22761e+07	1.16139e+07	1.01813e+07	1.46214e+07	1.45793e+07	1.46607e+07	1.49403e+07	1.27293e+07	1.31104e+07	1.29925e+07	1.30019e+07	1.49491e+07	1.54794e+07	1.50941e+07	1.56431e+07	1.4118e+07	1.49293e+07	1.53108e+07	1.56622e+07
High	Master Protein	Q14126	Desmoglein-2 OS=Homo sapiens OX=9606 GN=DSG2 PE=1 SV=2	46	38	172	38	122.2	DSG2	2.97138e+06	2.71669e+06	3.3963e+06	3.27491e+06	2.63149e+06	2.56382e+06	2.82645e+06	3.38783e+06	4.33012e+06	5.42945e+06	3.93609e+06	4.40341e+06	2.97076e+06	4.18447e+06	4.08669e+06	3.56336e+06	5.26617e+06	5.10024e+06	5.1449e+06	5.20569e+06	4.3176e+06	4.41206e+06	4.40083e+06	4.40477e+06	5.36718e+06	5.42945e+06	5.56637e+06	5.44395e+06	5.0037e+06	5.08883e+06	5.38759e+06	5.48158e+06
High	Master Protein	P49915	GMP synthase [glutamine-hydrolyzing] OS=Homo sapiens OX=9606 GN=GMPS PE=1 SV=1	69	38	171	38	76.7	GMPS	4.6557e+06	4.55298e+06	5.17575e+06	4.94185e+06	6.12667e+06	5.59128e+06	6.38869e+06	7.4638e+06	6.27037e+06	7.45748e+06	4.62023e+06	5.48659e+06	5.83827e+06	7.47964e+06	6.47403e+06	5.40045e+06	8.25129e+06	8.54765e+06	7.8405e+06	7.85539e+06	1.00523e+07	9.622e+06	9.94731e+06	9.70425e+06	7.77211e+06	7.45748e+06	6.53387e+06	6.78309e+06	9.8335e+06	9.09616e+06	8.53488e+06	8.30761e+06
High	Master Protein	P23526	Adenosylhomocysteinase OS=Homo sapiens OX=9606 GN=AHCY PE=1 SV=4	54	24	171	22	47.7	AHCY	8.4398e+06	8.62444e+06	1.02734e+07	9.37167e+06	1.46906e+07	1.32013e+07	1.4608e+07	1.706e+07	1.36656e+07	1.59876e+07	1.05415e+07	1.22212e+07	1.21789e+07	1.51215e+07	1.3178e+07	1.07641e+07	1.49579e+07	1.61913e+07	1.55628e+07	1.48969e+07	2.41035e+07	2.27181e+07	2.2745e+07	2.2181e+07	1.69385e+07	1.59876e+07	1.49077e+07	1.51092e+07	2.05131e+07	1.83896e+07	1.73729e+07	1.65587e+07
High	Master Protein	P18124	Large ribosomal subunit protein uL30 OS=Homo sapiens OX=9606 GN=RPL7 PE=1 SV=1	59	21	171	21	29.2	RPL7	1.34063e+07	1.29983e+07	1.56005e+07	1.46945e+07	1.43891e+07	1.45087e+07	1.54806e+07	1.72578e+07	1.80933e+07	2.27834e+07	1.63863e+07	1.92622e+07	1.33633e+07	1.88609e+07	1.72377e+07	1.48041e+07	2.376e+07	2.44027e+07	2.36325e+07	2.33579e+07	2.36088e+07	2.4968e+07	2.41036e+07	2.24382e+07	2.24267e+07	2.27834e+07	2.31733e+07	2.38139e+07	2.25081e+07	2.29371e+07	2.27249e+07	2.27734e+07
High	Master Protein	O15042	U2 snRNP-associated SURP motif-containing protein OS=Homo sapiens OX=9606 GN=U2SURP PE=1 SV=2	37	41	171	41	118.2	U2SURP	3.79751e+06	3.64622e+06	4.37945e+06	4.23744e+06	3.30399e+06	3.16901e+06	3.56128e+06	4.24134e+06	5.16543e+06	6.43376e+06	4.64382e+06	5.30111e+06	3.34273e+06	4.9138e+06	4.68584e+06	4.05534e+06	6.73032e+06	6.84531e+06	6.63422e+06	6.73569e+06	5.42099e+06	5.45353e+06	5.54498e+06	5.51449e+06	6.40254e+06	6.43376e+06	6.56723e+06	6.55378e+06	5.63022e+06	5.97579e+06	6.17746e+06	6.2384e+06
High	Master Protein	Q27J81	Inverted formin-2 OS=Homo sapiens OX=9606 GN=INF2 PE=1 SV=2	45	48	170	47	135.5	INF2	2.6426e+06	2.52072e+06	3.1445e+06	2.94203e+06	2.3059e+06	2.29213e+06	2.5092e+06	3.01699e+06	4.04332e+06	5.04742e+06	3.71047e+06	4.2742e+06	2.84854e+06	4.10261e+06	3.77742e+06	3.36936e+06	4.68348e+06	4.73233e+06	4.76345e+06	4.67654e+06	3.78338e+06	3.94452e+06	3.90686e+06	3.92262e+06	5.01168e+06	5.04742e+06	5.2473e+06	5.28421e+06	4.79785e+06	4.98928e+06	4.97987e+06	5.18315e+06
High	Master Protein	Q5T9A4	ATPase family AAA domain-containing protein 3B OS=Homo sapiens OX=9606 GN=ATAD3B PE=1 SV=1	51	32	170	12	72.5	ATAD3B	1.0009e+06	887755	1.2089e+06	1.20246e+06	830291	815201	892361	1.11655e+06	1.66664e+06	1.9658e+06	1.41067e+06	1.5646e+06	1.14853e+06	1.54589e+06	1.44338e+06	1.27459e+06	1.77389e+06	1.66665e+06	1.8313e+06	1.91138e+06	1.36229e+06	1.40288e+06	1.38942e+06	1.45171e+06	2.0658e+06	1.9658e+06	1.99495e+06	1.93432e+06	1.9345e+06	1.87999e+06	1.90285e+06	1.96072e+06
High	Master Protein	Q8WUM4	Programmed cell death 6-interacting protein OS=Homo sapiens OX=9606 GN=PDCD6IP PE=1 SV=1	58	48	170	48	96	PDCD6IP	3.81756e+06	3.68749e+06	4.28712e+06	4.16093e+06	5.52994e+06	5.11988e+06	5.66464e+06	6.6725e+06	4.97999e+06	6.12916e+06	4.03199e+06	4.71662e+06	4.2193e+06	5.36094e+06	4.84668e+06	3.9956e+06	6.76586e+06	6.92279e+06	6.49436e+06	6.61407e+06	9.07319e+06	8.81077e+06	8.81995e+06	8.67542e+06	6.17269e+06	6.12916e+06	5.70199e+06	5.83117e+06	7.10663e+06	6.51956e+06	6.3895e+06	6.1465e+06
High	Master Protein	O60610	Protein diaphanous homolog 1 OS=Homo sapiens OX=9606 GN=DIAPH1 PE=1 SV=2	40	48	169	46	141.3	DIAPH1	4.04381e+06	3.79376e+06	4.66575e+06	4.46869e+06	6.25814e+06	5.60736e+06	6.44417e+06	7.39786e+06	6.1398e+06	7.2506e+06	4.79625e+06	5.4145e+06	5.62362e+06	6.78586e+06	5.97505e+06	4.984e+06	7.16684e+06	7.1223e+06	7.06791e+06	7.10328e+06	1.0268e+07	9.64968e+06	1.00337e+07	9.61851e+06	7.61028e+06	7.2506e+06	6.7828e+06	6.69397e+06	9.47196e+06	8.25245e+06	7.87705e+06	7.66698e+06
High	Master Protein	Q8IX12	Cell division cycle and apoptosis regulator protein 1 OS=Homo sapiens OX=9606 GN=CCAR1 PE=1 SV=2	34	45	169	44	132.7	CCAR1	3.33012e+06	2.96836e+06	3.94384e+06	3.80622e+06	2.96503e+06	2.82059e+06	3.22421e+06	3.78022e+06	4.96891e+06	6.19779e+06	4.57405e+06	5.09431e+06	3.51971e+06	4.97455e+06	4.67885e+06	3.97628e+06	5.90197e+06	5.57272e+06	5.97433e+06	6.05023e+06	4.86484e+06	4.85393e+06	5.02015e+06	4.91496e+06	6.15895e+06	6.19779e+06	6.46857e+06	6.29811e+06	5.9283e+06	6.04967e+06	6.16825e+06	6.11678e+06
High	Master Protein	P62191	26S proteasome regulatory subunit 4 OS=Homo sapiens OX=9606 GN=PSMC1 PE=1 SV=1	71	30	168	28	49.2	PSMC1	5.99062e+06	5.6272e+06	6.89541e+06	6.61158e+06	7.45348e+06	6.98527e+06	7.7752e+06	8.85155e+06	8.12211e+06	9.58087e+06	6.60501e+06	7.46919e+06	6.40195e+06	8.6222e+06	7.73344e+06	6.33214e+06	1.06172e+07	1.05644e+07	1.04455e+07	1.05095e+07	1.22292e+07	1.20209e+07	1.21061e+07	1.15086e+07	1.00673e+07	9.58087e+06	9.34072e+06	9.23419e+06	1.07829e+07	1.04857e+07	1.01952e+07	9.74084e+06
High	Master Protein	O14974	Protein phosphatase 1 regulatory subunit 12A OS=Homo sapiens OX=9606 GN=PPP1R12A PE=1 SV=1	42	52	167	52	115.2	PPP1R12A	2.90363e+06	2.61312e+06	3.41802e+06	3.33765e+06	2.86365e+06	2.72308e+06	3.00385e+06	3.54841e+06	4.34654e+06	5.34259e+06	3.68818e+06	4.06982e+06	3.02778e+06	4.25398e+06	3.88408e+06	3.18911e+06	5.14609e+06	4.9058e+06	5.17779e+06	5.30541e+06	4.69851e+06	4.68612e+06	4.67705e+06	4.61356e+06	5.38753e+06	5.34259e+06	5.21578e+06	5.03154e+06	5.09975e+06	5.17336e+06	5.12047e+06	4.90587e+06
High	Master Protein	Q99615	DnaJ homolog subfamily C member 7 OS=Homo sapiens OX=9606 GN=DNAJC7 PE=1 SV=2	57	32	167	32	56.4	DNAJC7	2.83968e+06	2.70346e+06	3.1297e+06	2.98405e+06	3.43256e+06	3.16486e+06	3.55904e+06	4.3486e+06	3.99892e+06	4.88999e+06	3.15683e+06	3.63504e+06	3.23076e+06	4.10671e+06	3.66661e+06	3.05007e+06	5.03276e+06	5.0754e+06	4.74103e+06	4.74334e+06	5.63194e+06	5.4464e+06	5.54149e+06	5.65394e+06	4.95665e+06	4.88999e+06	4.46435e+06	4.49401e+06	5.44162e+06	4.99427e+06	4.83378e+06	4.69198e+06
High	Master Protein	Q14137	Ribosome biogenesis protein BOP1 OS=Homo sapiens OX=9606 GN=BOP1 PE=1 SV=2	52	31	167	31	83.6	BOP1	2.68653e+06	2.39997e+06	3.14785e+06	2.98668e+06	2.48536e+06	2.34795e+06	2.62052e+06	3.19327e+06	4.59573e+06	5.61061e+06	3.86495e+06	4.23291e+06	3.22504e+06	4.4206e+06	4.14617e+06	3.57925e+06	4.76133e+06	4.50565e+06	4.76853e+06	4.74753e+06	4.07783e+06	4.04058e+06	4.0802e+06	4.15181e+06	5.6964e+06	5.61061e+06	5.46577e+06	5.23316e+06	5.43198e+06	5.376e+06	5.46599e+06	5.50602e+06
High	Master Protein	Q13200	26S proteasome non-ATPase regulatory subunit 2 OS=Homo sapiens OX=9606 GN=PSMD2 PE=1 SV=3	47	38	167	38	100.1	PSMD2	6.41457e+06	5.8269e+06	7.43042e+06	6.76356e+06	7.58203e+06	7.10669e+06	7.73681e+06	9.48314e+06	8.66449e+06	1.04316e+07	6.94878e+06	7.83611e+06	7.18703e+06	9.2645e+06	8.25964e+06	6.94471e+06	1.13685e+07	1.09393e+07	1.1256e+07	1.07511e+07	1.24401e+07	1.22299e+07	1.20464e+07	1.23297e+07	1.07396e+07	1.04316e+07	9.82687e+06	9.68781e+06	1.21052e+07	1.12668e+07	1.08889e+07	1.06832e+07
High	Master Protein	Q9BVJ6	U3 small nucleolar RNA-associated protein 14 homolog A OS=Homo sapiens OX=9606 GN=UTP14A PE=1 SV=1	56	41	167	41	87.9	UTP14A	4.0657e+06	3.84979e+06	4.6879e+06	4.6465e+06	3.36864e+06	3.36499e+06	3.61842e+06	4.33002e+06	6.35651e+06	8.16355e+06	6.02735e+06	6.68401e+06	4.19813e+06	6.23582e+06	5.89415e+06	5.10939e+06	7.20564e+06	7.22749e+06	7.10147e+06	7.38592e+06	5.52706e+06	5.7908e+06	5.63395e+06	5.62978e+06	7.87889e+06	8.16355e+06	8.5238e+06	8.26346e+06	7.07099e+06	7.58352e+06	7.77041e+06	7.85988e+06
High	Master Protein	P40429	Large ribosomal subunit protein uL13 OS=Homo sapiens OX=9606 GN=RPL13A PE=1 SV=2	44	14	167	14	23.6	RPL13A	9.13688e+06	8.77323e+06	1.03719e+07	1.00802e+07	9.39263e+06	9.59494e+06	1.04849e+07	1.16946e+07	1.22648e+07	1.50451e+07	1.08815e+07	1.24528e+07	8.83937e+06	1.23997e+07	1.12684e+07	9.33466e+06	1.61933e+07	1.64706e+07	1.57119e+07	1.60232e+07	1.54109e+07	1.65119e+07	1.63252e+07	1.5205e+07	1.52022e+07	1.50451e+07	1.53885e+07	1.53954e+07	1.48883e+07	1.50796e+07	1.48555e+07	1.43597e+07
High	Master Protein	Q9C0C2	182 kDa tankyrase-1-binding protein OS=Homo sapiens OX=9606 GN=TNKS1BP1 PE=1 SV=4	45	56	167	56	181.7	TNKS1BP1	2.03083e+06	1.94695e+06	2.32126e+06	2.20679e+06	2.37983e+06	2.24827e+06	2.51226e+06	2.99026e+06	2.57939e+06	3.13245e+06	2.11426e+06	2.43995e+06	2.03056e+06	2.67975e+06	2.45317e+06	1.99362e+06	3.59924e+06	3.65514e+06	3.51637e+06	3.50784e+06	3.90469e+06	3.86904e+06	3.91163e+06	3.88786e+06	3.19715e+06	3.13245e+06	2.98995e+06	3.01652e+06	3.42011e+06	3.2589e+06	3.23408e+06	3.06683e+06
High	Master Protein	P08708	Small ribosomal subunit protein eS17 OS=Homo sapiens OX=9606 GN=RPS17 PE=1 SV=2	66	12	167	12	15.5	RPS17	6.44839e+06	6.35827e+06	7.42188e+06	7.37546e+06	6.47686e+06	6.72003e+06	7.48812e+06	8.34217e+06	8.12821e+06	1.04595e+07	7.5673e+06	9.13821e+06	6.55954e+06	9.14055e+06	8.34095e+06	6.86329e+06	1.14285e+07	1.19369e+07	1.1243e+07	1.17238e+07	1.06268e+07	1.15645e+07	1.16591e+07	1.08463e+07	1.00749e+07	1.04595e+07	1.07016e+07	1.12976e+07	1.10484e+07	1.1116e+07	1.09961e+07	1.05579e+07
High	Master Protein	P62820	Ras-related protein Rab-1A OS=Homo sapiens OX=9606 GN=RAB1A PE=1 SV=3	75	14	166	6	22.7	RAB1A	3.3334e+06	3.05803e+06	3.66407e+06	3.76234e+06	3.35665e+06	3.19287e+06	3.44092e+06	4.23454e+06	4.49181e+06	5.66619e+06	4.47922e+06	4.77196e+06	3.12729e+06	4.60174e+06	4.43555e+06	3.72466e+06	5.90778e+06	5.74106e+06	5.55053e+06	5.98049e+06	5.50739e+06	5.49459e+06	5.35757e+06	5.50564e+06	5.5676e+06	5.66619e+06	6.33445e+06	5.89959e+06	5.26734e+06	5.59629e+06	5.84749e+06	5.72972e+06
High	Master Protein	Q12905	Interleukin enhancer-binding factor 2 OS=Homo sapiens OX=9606 GN=ILF2 PE=1 SV=2	83	24	166	24	43	ILF2	1.50905e+07	1.42124e+07	1.7107e+07	1.72437e+07	1.41405e+07	1.36175e+07	1.48641e+07	1.81492e+07	2.12327e+07	2.8005e+07	1.9605e+07	2.2399e+07	1.53935e+07	2.281e+07	2.10661e+07	1.88257e+07	2.67448e+07	2.6682e+07	2.59146e+07	2.74099e+07	2.32008e+07	2.34343e+07	2.31436e+07	2.35971e+07	2.6318e+07	2.8005e+07	2.77252e+07	2.76919e+07	2.59275e+07	2.77398e+07	2.7772e+07	2.896e+07
High	Master Protein	P26599	Polypyrimidine tract-binding protein 1 OS=Homo sapiens OX=9606 GN=PTBP1 PE=1 SV=2	54	21	166	18	59.6	PTBP1	5.38589e+06	5.2033e+06	6.76658e+06	6.22034e+06	5.55532e+06	5.05809e+06	5.62844e+06	6.73842e+06	8.88996e+06	1.10085e+07	7.7935e+06	8.62524e+06	5.83219e+06	8.50794e+06	8.41836e+06	7.12928e+06	9.54541e+06	9.76854e+06	1.02504e+07	9.88764e+06	9.11484e+06	8.70444e+06	8.76359e+06	8.76113e+06	1.10191e+07	1.10085e+07	1.10215e+07	1.06634e+07	9.82326e+06	1.03467e+07	1.10981e+07	1.09671e+07
High	Master Protein	Q14676	Mediator of DNA damage checkpoint protein 1 OS=Homo sapiens OX=9606 GN=MDC1 PE=1 SV=3	31	47	165	47	226.5	MDC1	1.98386e+06	1.78396e+06	2.42509e+06	2.30552e+06	1.7545e+06	1.66519e+06	1.88362e+06	2.31656e+06	3.21914e+06	4.01475e+06	2.97372e+06	3.3318e+06	2.15743e+06	3.07791e+06	2.93986e+06	2.54709e+06	3.51599e+06	3.34917e+06	3.67365e+06	3.66477e+06	2.87868e+06	2.86561e+06	2.93284e+06	3.01193e+06	3.99012e+06	4.01475e+06	4.2054e+06	4.11912e+06	3.6338e+06	3.74312e+06	3.87569e+06	3.91823e+06
High	Master Protein	P00367	Glutamate dehydrogenase 1, mitochondrial OS=Homo sapiens OX=9606 GN=GLUD1 PE=1 SV=2	56	31	165	31	61.4	GLUD1	5.32102e+06	5.05745e+06	6.30973e+06	6.0089e+06	4.97934e+06	4.8538e+06	5.28833e+06	6.54541e+06	8.5661e+06	1.079e+07	7.57598e+06	8.74254e+06	5.62607e+06	8.24404e+06	7.85161e+06	6.73958e+06	9.43043e+06	9.49473e+06	9.5583e+06	9.55154e+06	8.1698e+06	8.35287e+06	8.23403e+06	8.51018e+06	1.06177e+07	1.079e+07	1.07138e+07	1.08084e+07	9.47609e+06	1.00258e+07	1.0351e+07	1.03676e+07
High	Master Protein	Q08945	FACT complex subunit SSRP1 OS=Homo sapiens OX=9606 GN=SSRP1 PE=1 SV=1	45	28	165	28	81	SSRP1	4.6272e+06	4.33501e+06	5.17517e+06	5.07215e+06	4.29349e+06	4.20093e+06	4.60692e+06	5.67062e+06	6.55566e+06	8.27702e+06	5.43145e+06	6.33452e+06	4.78043e+06	6.61039e+06	6.01152e+06	5.25379e+06	8.20078e+06	8.13844e+06	7.83962e+06	8.06252e+06	7.0445e+06	7.22936e+06	7.17306e+06	7.3728e+06	8.12573e+06	8.27702e+06	7.68109e+06	7.83139e+06	8.05176e+06	8.03904e+06	7.92513e+06	8.08201e+06
High	Master Protein	P13797	Plastin-3 OS=Homo sapiens OX=9606 GN=PLS3 PE=1 SV=4	64	36	165	32	70.8	PLS3	6.59439e+06	6.60593e+06	7.73788e+06	7.33727e+06	1.10536e+07	1.04321e+07	1.12698e+07	1.35626e+07	6.84261e+06	8.8737e+06	6.01988e+06	7.28984e+06	5.75327e+06	7.61766e+06	6.9243e+06	5.72242e+06	1.16872e+07	1.24018e+07	1.17217e+07	1.16631e+07	1.8136e+07	1.79525e+07	1.75472e+07	1.76338e+07	8.4814e+06	8.8737e+06	8.51324e+06	9.01246e+06	9.69033e+06	9.26401e+06	9.12848e+06	8.8029e+06
High	Master Protein	P07954	Fumarate hydratase, mitochondrial OS=Homo sapiens OX=9606 GN=FH PE=1 SV=3	64	24	165	24	54.6	FH	1.14939e+07	1.08425e+07	1.32798e+07	1.30638e+07	1.22375e+07	1.2015e+07	1.2752e+07	1.55792e+07	1.62401e+07	2.00694e+07	1.39199e+07	1.57197e+07	1.16761e+07	1.60451e+07	1.52325e+07	1.28096e+07	2.03706e+07	2.03554e+07	2.0117e+07	2.07658e+07	2.00786e+07	2.06766e+07	1.98551e+07	2.02557e+07	2.01296e+07	2.00694e+07	1.96854e+07	1.94343e+07	1.96663e+07	1.95128e+07	2.00814e+07	1.97052e+07
High	Master Protein	P56192	Methionine--tRNA ligase, cytoplasmic OS=Homo sapiens OX=9606 GN=MARS1 PE=1 SV=2	49	36	164	36	101.1	MARS1	4.27074e+06	3.97493e+06	4.87639e+06	4.61997e+06	5.73049e+06	5.52025e+06	6.08064e+06	7.07289e+06	4.20415e+06	5.10816e+06	3.56298e+06	4.20033e+06	3.78636e+06	5.2302e+06	4.61649e+06	4.06581e+06	7.56903e+06	7.46243e+06	7.38701e+06	7.34374e+06	9.40225e+06	9.49976e+06	9.46767e+06	9.196e+06	5.21104e+06	5.10816e+06	5.03872e+06	5.19289e+06	6.37743e+06	6.36057e+06	6.08603e+06	6.25451e+06
High	Master Protein	O75694	Nuclear pore complex protein Nup155 OS=Homo sapiens OX=9606 GN=NUP155 PE=1 SV=1	37	42	164	42	155.1	NUP155	6.51439e+06	5.95108e+06	7.55492e+06	7.27735e+06	5.2869e+06	5.03119e+06	5.4413e+06	6.82236e+06	1.06246e+07	1.33821e+07	9.49474e+06	1.09041e+07	7.3504e+06	1.05522e+07	9.90934e+06	8.63103e+06	1.15454e+07	1.11724e+07	1.14446e+07	1.15678e+07	8.67443e+06	8.65814e+06	8.47221e+06	8.87026e+06	1.31692e+07	1.33821e+07	1.34273e+07	1.34807e+07	1.23804e+07	1.28328e+07	1.30637e+07	1.32773e+07
High	Master Protein	Q9NSE4	Isoleucine--tRNA ligase, mitochondrial OS=Homo sapiens OX=9606 GN=IARS2 PE=1 SV=2	48	38	164	38	113.7	IARS2	6.298e+06	5.9686e+06	7.47235e+06	7.22738e+06	5.41387e+06	5.30202e+06	5.5784e+06	7.1925e+06	1.05712e+07	1.34238e+07	9.93458e+06	1.16184e+07	7.10251e+06	1.07499e+07	9.81071e+06	8.80549e+06	1.11619e+07	1.12053e+07	1.13195e+07	1.14884e+07	8.88274e+06	9.12421e+06	8.68566e+06	9.35151e+06	1.3103e+07	1.34238e+07	1.40494e+07	1.43639e+07	1.19629e+07	1.30732e+07	1.29337e+07	1.35456e+07
High	Master Protein	P45880	Voltage-dependent anion-selective channel protein 2 OS=Homo sapiens OX=9606 GN=VDAC2 PE=1 SV=2	66	15	164	15	31.5	VDAC2	5.24705e+06	5.03435e+06	6.20481e+06	6.02898e+06	4.69462e+06	4.57774e+06	5.11075e+06	6.20325e+06	8.13412e+06	1.06497e+07	7.70384e+06	8.85993e+06	5.30723e+06	8.33832e+06	7.89966e+06	6.97043e+06	9.29933e+06	9.45135e+06	9.39937e+06	9.58346e+06	7.70265e+06	7.87781e+06	7.95753e+06	8.06532e+06	1.00822e+07	1.06497e+07	1.08947e+07	1.09536e+07	8.93905e+06	1.01404e+07	1.04143e+07	1.07227e+07
High	Master Protein	Q9NTI5	Sister chromatid cohesion protein PDS5 homolog B OS=Homo sapiens OX=9606 GN=PDS5B PE=1 SV=1	42	59	164	52	164.6	PDS5B	3.75756e+06	3.42627e+06	4.38264e+06	4.24236e+06	2.94537e+06	2.92674e+06	3.1813e+06	3.93187e+06	5.4774e+06	6.84143e+06	5.05071e+06	5.73306e+06	3.55307e+06	5.09426e+06	4.97223e+06	4.25961e+06	6.65952e+06	6.43239e+06	6.63905e+06	6.74351e+06	4.83259e+06	5.0366e+06	4.95334e+06	5.11213e+06	6.78923e+06	6.84143e+06	7.14265e+06	7.08781e+06	5.9845e+06	6.19524e+06	6.55501e+06	6.55263e+06
High	Master Protein	Q9Y262	Eukaryotic translation initiation factor 3 subunit L OS=Homo sapiens OX=9606 GN=EIF3L PE=1 SV=1	53	29	164	29	66.7	EIF3L	6.2365e+06	6.02289e+06	7.20762e+06	6.80483e+06	6.36312e+06	6.09708e+06	6.74766e+06	7.82824e+06	9.22336e+06	1.06922e+07	7.15509e+06	8.21134e+06	6.70709e+06	8.5947e+06	7.69962e+06	6.35897e+06	1.10529e+07	1.13072e+07	1.09185e+07	1.08167e+07	1.04402e+07	1.04924e+07	1.05062e+07	1.01781e+07	1.14323e+07	1.06922e+07	1.01186e+07	1.01517e+07	1.12969e+07	1.04522e+07	1.01506e+07	9.78213e+06
High	Master Protein	O95071	E3 ubiquitin-protein ligase UBR5 OS=Homo sapiens OX=9606 GN=UBR5 PE=1 SV=2	31	67	164	67	309.2	UBR5	3.18981e+06	2.99785e+06	3.7276e+06	3.4608e+06	2.06773e+06	2.02282e+06	2.23796e+06	2.67178e+06	4.91792e+06	5.85649e+06	4.06354e+06	4.62086e+06	3.19661e+06	4.40257e+06	4.14987e+06	3.49721e+06	5.65329e+06	5.62807e+06	5.64676e+06	5.50116e+06	3.39261e+06	3.48106e+06	3.48455e+06	3.47379e+06	6.09575e+06	5.85649e+06	5.74661e+06	5.71279e+06	5.38411e+06	5.35407e+06	5.47088e+06	5.37983e+06
High	Master Protein	P62244	Small ribosomal subunit protein uS8 OS=Homo sapiens OX=9606 GN=RPS15A PE=1 SV=2	70	9	164	9	14.8	RPS15A	1.13137e+07	1.09236e+07	1.25242e+07	1.17965e+07	1.13123e+07	1.12811e+07	1.24913e+07	1.40712e+07	1.57917e+07	1.8959e+07	1.30427e+07	1.4699e+07	1.22834e+07	1.54089e+07	1.45256e+07	1.2113e+07	2.00512e+07	2.05077e+07	1.89724e+07	1.87514e+07	1.85606e+07	1.94135e+07	1.94491e+07	1.8295e+07	1.95738e+07	1.8959e+07	1.84448e+07	1.81724e+07	2.06891e+07	1.87391e+07	1.91495e+07	1.86336e+07
High	Master Protein	P57740	Nuclear pore complex protein Nup107 OS=Homo sapiens OX=9606 GN=NUP107 PE=1 SV=1	50	36	163	36	106.3	NUP107	3.31347e+06	3.04977e+06	3.81827e+06	3.64369e+06	2.61526e+06	2.58427e+06	2.88265e+06	3.55391e+06	5.35393e+06	6.61153e+06	4.87311e+06	5.31582e+06	3.6654e+06	5.12181e+06	4.8931e+06	4.32521e+06	5.87246e+06	5.72556e+06	5.78411e+06	5.79188e+06	4.29096e+06	4.44726e+06	4.48834e+06	4.62071e+06	6.63619e+06	6.61153e+06	6.89149e+06	6.57197e+06	6.1737e+06	6.22875e+06	6.45069e+06	6.65355e+06
High	Master Protein	P60981	Destrin OS=Homo sapiens OX=9606 GN=DSTN PE=1 SV=3	73	15	163	14	18.5	DSTN	1.88586e+06	1.87965e+06	2.24784e+06	2.06279e+06	3.05631e+06	2.64811e+06	2.95286e+06	3.70229e+06	2.785e+06	3.49096e+06	2.18884e+06	2.71543e+06	2.64688e+06	3.3024e+06	2.72544e+06	2.35743e+06	3.34231e+06	3.5288e+06	3.40514e+06	3.27894e+06	5.0146e+06	4.55711e+06	4.59766e+06	4.81363e+06	3.452e+06	3.49096e+06	3.09543e+06	3.3571e+06	4.45819e+06	4.01612e+06	3.59302e+06	3.62647e+06
High	Master Protein	P35232	Prohibitin 1 OS=Homo sapiens OX=9606 GN=PHB1 PE=1 SV=1	85	19	162	19	29.8	PHB1	1.16528e+07	1.08234e+07	1.37291e+07	1.35415e+07	1.07281e+07	1.02647e+07	1.14515e+07	1.39763e+07	1.58537e+07	2.15896e+07	1.56742e+07	1.72003e+07	1.08309e+07	1.60665e+07	1.54383e+07	1.36439e+07	2.06523e+07	2.03195e+07	2.07975e+07	2.15252e+07	1.7602e+07	1.76645e+07	1.78302e+07	1.81717e+07	1.96507e+07	2.15896e+07	2.21662e+07	2.12648e+07	1.82427e+07	1.95388e+07	2.03527e+07	2.09887e+07
High	Master Protein	Q9Y265	RuvB-like 1 OS=Homo sapiens OX=9606 GN=RUVBL1 PE=1 SV=1	74	26	162	26	50.2	RUVBL1	5.4856e+06	5.31002e+06	6.73129e+06	6.20642e+06	6.47895e+06	6.04772e+06	6.49755e+06	8.09277e+06	8.54009e+06	1.04869e+07	7.36844e+06	8.59076e+06	6.26059e+06	8.8574e+06	7.78588e+06	6.83557e+06	9.72212e+06	9.9689e+06	1.01969e+07	9.86551e+06	1.06303e+07	1.04075e+07	1.01168e+07	1.0522e+07	1.05854e+07	1.04869e+07	1.04204e+07	1.06208e+07	1.05448e+07	1.07717e+07	1.02643e+07	1.05153e+07
High	Master Protein	O94826	Mitochondrial import receptor subunit TOM70 OS=Homo sapiens OX=9606 GN=TOMM70 PE=1 SV=1	61	31	162	31	67.4	TOMM70	3.59244e+06	3.2078e+06	4.25459e+06	4.05864e+06	3.07827e+06	2.97294e+06	3.32821e+06	4.12853e+06	5.23095e+06	6.42987e+06	4.7169e+06	5.19576e+06	3.57334e+06	5.34189e+06	4.82032e+06	4.26463e+06	6.36687e+06	6.02223e+06	6.44508e+06	6.45147e+06	5.05065e+06	5.11612e+06	5.18209e+06	5.36782e+06	6.48376e+06	6.42987e+06	6.67058e+06	6.42354e+06	6.01864e+06	6.4964e+06	6.35475e+06	6.56037e+06
High	Master Protein	O60568	Multifunctional procollagen lysine hydroxylase and glycosyltransferase LH3 OS=Homo sapiens OX=9606 GN=PLOD3 PE=1 SV=1	57	37	162	37	84.7	PLOD3	3.01949e+06	2.86627e+06	3.56768e+06	3.33745e+06	2.72491e+06	2.59628e+06	2.88467e+06	3.59912e+06	4.69002e+06	5.74732e+06	4.23881e+06	4.86397e+06	2.97675e+06	4.46156e+06	4.26824e+06	3.73462e+06	5.35143e+06	5.38105e+06	5.40451e+06	5.30509e+06	4.47086e+06	4.46792e+06	4.49148e+06	4.67949e+06	5.81327e+06	5.74732e+06	5.99448e+06	6.01334e+06	5.01379e+06	5.42581e+06	5.62692e+06	5.74503e+06
High	Master Protein	Q02818	Nucleobindin-1 OS=Homo sapiens OX=9606 GN=NUCB1 PE=1 SV=4	70	34	162	33	53.8	NUCB1	3.19108e+06	3.00436e+06	3.82802e+06	3.63047e+06	3.19895e+06	3.09319e+06	3.38551e+06	4.08472e+06	4.53498e+06	5.89745e+06	4.10349e+06	4.63944e+06	3.29702e+06	4.60968e+06	4.34119e+06	3.83035e+06	5.65556e+06	5.64031e+06	5.79888e+06	5.77087e+06	5.24865e+06	5.32305e+06	5.27131e+06	5.31085e+06	5.6211e+06	5.89745e+06	5.8031e+06	5.73576e+06	5.55322e+06	5.60594e+06	5.72309e+06	5.8923e+06
High	Master Protein	P31947	14-3-3 protein sigma OS=Homo sapiens OX=9606 GN=SFN PE=1 SV=1	72	19	161	15	27.8	SFN	950351	965928	1.56991e+06	1.22945e+06	1.72774e+06	1.73094e+06	1.70113e+06	2.59049e+06	1.63026e+06	2.67669e+06	1.3769e+06	1.78998e+06	1.72864e+06	1.98279e+06	2.01273e+06	1.39976e+06	1.68431e+06	1.81341e+06	2.37818e+06	1.95428e+06	2.83478e+06	2.97876e+06	2.64869e+06	3.3681e+06	2.0207e+06	2.67669e+06	1.9472e+06	2.21296e+06	2.91157e+06	2.41132e+06	2.65343e+06	2.15327e+06
High	Master Protein	Q6KC79	Nipped-B-like protein OS=Homo sapiens OX=9606 GN=NIPBL PE=1 SV=2	25	62	161	62	315.9	NIPBL	1.77862e+06	1.65372e+06	2.16482e+06	2.06894e+06	1.361e+06	1.38047e+06	1.50717e+06	1.81328e+06	2.54526e+06	3.10876e+06	2.38817e+06	2.63742e+06	1.70911e+06	2.38043e+06	2.29851e+06	2.04439e+06	3.15224e+06	3.10464e+06	3.27938e+06	3.28872e+06	2.23304e+06	2.37564e+06	2.3467e+06	2.35758e+06	3.15485e+06	3.10876e+06	3.37732e+06	3.26066e+06	2.87869e+06	2.8949e+06	3.03018e+06	3.14492e+06
High	Master Protein	P35606	Coatomer subunit beta' OS=Homo sapiens OX=9606 GN=COPB2 PE=1 SV=2	45	35	161	35	102.4	COPB2	4.97852e+06	4.85542e+06	5.71542e+06	5.35101e+06	6.08537e+06	5.90565e+06	6.52502e+06	7.73084e+06	6.2416e+06	7.28301e+06	4.97113e+06	5.61695e+06	4.90975e+06	6.47763e+06	5.98602e+06	5.09979e+06	8.82343e+06	9.11543e+06	8.65802e+06	8.50578e+06	9.9845e+06	1.0163e+07	1.01596e+07	1.00514e+07	7.73645e+06	7.28301e+06	7.03011e+06	6.94425e+06	8.26957e+06	7.8776e+06	7.89151e+06	7.84511e+06
High	Master Protein	P20020	Plasma membrane calcium-transporting ATPase 1 OS=Homo sapiens OX=9606 GN=ATP2B1 PE=1 SV=4	35	39	160	27	134.6	ATP2B1	2.79407e+06	2.54133e+06	3.22166e+06	2.99604e+06	2.4043e+06	2.25516e+06	2.44519e+06	3.06966e+06	3.99861e+06	4.93101e+06	3.73086e+06	4.18424e+06	2.57301e+06	3.82246e+06	3.53558e+06	3.16609e+06	4.95193e+06	4.77103e+06	4.88034e+06	4.7624e+06	3.94483e+06	3.8809e+06	3.80721e+06	3.9911e+06	4.95627e+06	4.93101e+06	5.27613e+06	5.17299e+06	4.33376e+06	4.64858e+06	4.66104e+06	4.87045e+06
High	Master Protein	Q14966	Zinc finger protein 638 OS=Homo sapiens OX=9606 GN=ZNF638 PE=1 SV=2	32	56	160	56	220.5	ZNF638	3.0861e+06	2.83847e+06	3.67004e+06	3.4945e+06	2.15409e+06	2.14889e+06	2.45328e+06	2.90122e+06	4.67007e+06	5.86817e+06	4.36386e+06	4.9226e+06	3.05474e+06	4.476e+06	4.28409e+06	3.73433e+06	5.46949e+06	5.32886e+06	5.55957e+06	5.55474e+06	3.53431e+06	3.698e+06	3.8198e+06	3.7721e+06	5.78855e+06	5.86817e+06	6.17131e+06	6.08583e+06	5.14516e+06	5.44336e+06	5.64783e+06	5.74459e+06
High	Master Protein	P24752	Acetyl-CoA acetyltransferase, mitochondrial OS=Homo sapiens OX=9606 GN=ACAT1 PE=1 SV=1	66	25	160	25	45.2	ACAT1	7.25152e+06	7.01525e+06	8.38178e+06	8.06541e+06	6.82519e+06	6.76032e+06	7.59984e+06	8.76608e+06	8.79431e+06	1.11608e+07	8.02292e+06	9.37946e+06	5.75306e+06	8.13547e+06	8.22323e+06	6.96211e+06	1.28519e+07	1.31702e+07	1.26971e+07	1.28205e+07	1.11984e+07	1.16338e+07	1.18331e+07	1.13974e+07	1.09005e+07	1.11608e+07	1.13459e+07	1.15959e+07	9.68998e+06	9.89373e+06	1.08409e+07	1.071e+07
High	Master Protein	Q8IVT2	Mitotic interactor and substrate of PLK1 OS=Homo sapiens OX=9606 GN=MISP PE=1 SV=1	51	33	159	33	75.3	MISP	2.9925e+06	2.70501e+06	3.57272e+06	3.37633e+06	2.46119e+06	2.40899e+06	2.56951e+06	3.07934e+06	5.18756e+06	6.61128e+06	4.74853e+06	5.23562e+06	3.46025e+06	4.7636e+06	4.71706e+06	4.06699e+06	5.3036e+06	5.07832e+06	5.41214e+06	5.3669e+06	4.03818e+06	4.14562e+06	4.00078e+06	4.00368e+06	6.42998e+06	6.61128e+06	6.71531e+06	6.47282e+06	5.82815e+06	5.79313e+06	6.21861e+06	6.25633e+06
High	Master Protein	Q9Y3I0	RNA-splicing ligase RtcB homolog OS=Homo sapiens OX=9606 GN=RTCB PE=1 SV=1	63	24	159	24	55.2	RTCB	5.10631e+06	4.57718e+06	5.77688e+06	5.49733e+06	5.82078e+06	5.5021e+06	5.94627e+06	7.27524e+06	6.86834e+06	8.20952e+06	5.59494e+06	6.25624e+06	5.55273e+06	7.25918e+06	6.54056e+06	5.54812e+06	9.0499e+06	8.59307e+06	8.75111e+06	8.73837e+06	9.55038e+06	9.46853e+06	9.25845e+06	9.45909e+06	8.51329e+06	8.20952e+06	7.9123e+06	7.73461e+06	9.35255e+06	8.82805e+06	8.62258e+06	8.53477e+06
High	Master Protein	P12235	ADP/ATP translocase 1 OS=Homo sapiens OX=9606 GN=SLC25A4 PE=1 SV=4	46	14	159	1	33	SLC25A4	124695	67010.1	146699	98994.9	60002.4	51801.1	85282.5	101705	254128	313653	168303	167805	77499.3	124366	164317	101883	220997	125803	222228	157359	98448.3	89144.3	132786	132234	314991	313653	238013	207458	130533	151244	216624	156728
High	Master Protein	O60231	Pre-mRNA-splicing factor ATP-dependent RNA helicase DHX16 OS=Homo sapiens OX=9606 GN=DHX16 PE=1 SV=2	41	41	159	39	119.2	DHX16	2.76954e+06	2.55944e+06	3.16558e+06	2.93694e+06	2.28726e+06	2.23575e+06	2.52524e+06	2.95485e+06	3.9077e+06	4.72878e+06	3.31055e+06	3.66304e+06	2.61246e+06	3.66394e+06	3.41918e+06	2.90334e+06	4.90845e+06	4.80502e+06	4.79539e+06	4.66845e+06	3.7528e+06	3.84749e+06	3.93184e+06	3.84183e+06	4.84359e+06	4.72878e+06	4.68174e+06	4.52864e+06	4.40021e+06	4.45581e+06	4.50759e+06	4.46627e+06
High	Master Protein	Q8NBS9	Thioredoxin domain-containing protein 5 OS=Homo sapiens OX=9606 GN=TXNDC5 PE=1 SV=2	67	25	158	25	47.6	TXNDC5	4.87892e+06	4.48599e+06	5.72177e+06	5.50016e+06	4.77203e+06	4.54005e+06	5.01611e+06	6.21639e+06	7.66879e+06	9.54998e+06	6.66118e+06	8.13659e+06	5.3389e+06	7.47704e+06	7.08556e+06	6.20993e+06	8.64691e+06	8.42187e+06	8.66763e+06	8.74287e+06	7.82966e+06	7.81295e+06	7.81017e+06	8.0824e+06	9.50546e+06	9.54998e+06	9.42016e+06	1.00593e+07	8.9924e+06	9.09301e+06	9.34107e+06	9.55285e+06
High	Master Protein	P62910	Large ribosomal subunit protein eL32 OS=Homo sapiens OX=9606 GN=RPL32 PE=1 SV=2	52	10	158	10	15.9	RPL32	7.07021e+06	7.02905e+06	8.66903e+06	8.10017e+06	6.95507e+06	6.84284e+06	7.696e+06	9.38494e+06	1.01834e+07	1.25555e+07	9.03962e+06	1.08721e+07	7.48115e+06	1.04758e+07	9.10364e+06	7.78546e+06	1.25305e+07	1.31961e+07	1.31323e+07	1.28757e+07	1.14115e+07	1.17758e+07	1.19828e+07	1.22021e+07	1.26223e+07	1.25555e+07	1.27837e+07	1.34412e+07	1.26006e+07	1.27399e+07	1.20016e+07	1.19765e+07
High	Master Protein	P00505	Aspartate aminotransferase, mitochondrial OS=Homo sapiens OX=9606 GN=GOT2 PE=1 SV=3	64	26	158	26	47.5	GOT2	9.30665e+06	8.60985e+06	1.05335e+07	1.05213e+07	8.12316e+06	7.92048e+06	8.16175e+06	1.11974e+07	1.37392e+07	1.77063e+07	1.3113e+07	1.53054e+07	9.69365e+06	1.47472e+07	1.26793e+07	1.20294e+07	1.64942e+07	1.61639e+07	1.59567e+07	1.67243e+07	1.3328e+07	1.36303e+07	1.2708e+07	1.45586e+07	1.70298e+07	1.77063e+07	1.85442e+07	1.89222e+07	1.63272e+07	1.79344e+07	1.67155e+07	1.8505e+07
High	Master Protein	P49750	YLP motif-containing protein 1 OS=Homo sapiens OX=9606 GN=YLPM1 PE=1 SV=4	30	59	158	59	241.5	YLPM1	3.67107e+06	3.40029e+06	4.37808e+06	4.16128e+06	3.09657e+06	2.98617e+06	3.3436e+06	4.28378e+06	5.70948e+06	7.3169e+06	5.10924e+06	5.8079e+06	3.70611e+06	5.31662e+06	5.24572e+06	4.40456e+06	6.50624e+06	6.38362e+06	6.63215e+06	6.61462e+06	5.08066e+06	5.13889e+06	5.20604e+06	5.56967e+06	7.07689e+06	7.3169e+06	7.22542e+06	7.18033e+06	6.24226e+06	6.46566e+06	6.91556e+06	6.77561e+06
High	Master Protein	Q29RF7	Sister chromatid cohesion protein PDS5 homolog A OS=Homo sapiens OX=9606 GN=PDS5A PE=1 SV=1	45	56	158	49	150.7	PDS5A	4.14173e+06	3.83228e+06	4.89182e+06	4.56427e+06	3.18384e+06	3.05475e+06	3.29813e+06	4.20713e+06	6.10576e+06	7.63691e+06	5.6351e+06	6.16753e+06	4.23172e+06	5.93557e+06	5.63388e+06	4.87617e+06	7.34039e+06	7.19462e+06	7.41038e+06	7.25521e+06	5.22385e+06	5.2569e+06	5.13525e+06	5.47001e+06	7.56808e+06	7.63691e+06	7.96908e+06	7.62494e+06	7.12756e+06	7.21838e+06	7.42729e+06	7.5011e+06
High	Master Protein	Q9BXJ9	N-alpha-acetyltransferase 15, NatA auxiliary subunit OS=Homo sapiens OX=9606 GN=NAA15 PE=1 SV=1	47	41	157	33	101.2	NAA15	2.178e+06	2.13805e+06	2.47016e+06	2.32236e+06	2.85722e+06	2.64206e+06	2.89628e+06	3.54119e+06	2.97209e+06	3.56792e+06	2.37277e+06	2.74424e+06	2.51622e+06	3.30271e+06	2.71057e+06	2.41545e+06	3.86006e+06	4.01392e+06	3.74192e+06	3.69155e+06	4.68796e+06	4.54671e+06	4.50956e+06	4.60418e+06	3.6839e+06	3.56792e+06	3.35555e+06	3.39272e+06	4.23812e+06	4.01651e+06	3.57341e+06	3.71573e+06
High	Master Protein	P25786	Proteasome subunit alpha type-1 OS=Homo sapiens OX=9606 GN=PSMA1 PE=1 SV=1	67	19	157	19	29.5	PSMA1	3.9382e+06	3.89576e+06	4.55107e+06	4.23339e+06	5.56462e+06	5.33677e+06	5.82163e+06	6.66041e+06	5.32438e+06	6.39801e+06	4.29258e+06	4.86155e+06	4.41685e+06	5.93366e+06	5.17381e+06	4.44441e+06	6.97966e+06	7.3138e+06	6.8942e+06	6.72926e+06	9.13009e+06	9.18402e+06	9.06438e+06	8.6597e+06	6.59957e+06	6.39801e+06	6.07052e+06	6.01036e+06	7.43938e+06	7.21606e+06	6.82077e+06	6.83692e+06
High	Master Protein	P62829	Large ribosomal subunit protein uL14 OS=Homo sapiens OX=9606 GN=RPL23 PE=1 SV=1	80	12	157	12	14.9	RPL23	7.42588e+06	7.25339e+06	8.61011e+06	7.75312e+06	7.42801e+06	7.36701e+06	7.51408e+06	9.61393e+06	9.92088e+06	1.22779e+07	9.01135e+06	1.06031e+07	7.4087e+06	1.0704e+07	9.43907e+06	8.09471e+06	1.31609e+07	1.36173e+07	1.3043e+07	1.23241e+07	1.21874e+07	1.26778e+07	1.16996e+07	1.24998e+07	1.22969e+07	1.22779e+07	1.27437e+07	1.31087e+07	1.24786e+07	1.30174e+07	1.24438e+07	1.24522e+07
High	Master Protein	Q13085	Acetyl-CoA carboxylase 1 OS=Homo sapiens OX=9606 GN=ACACA PE=1 SV=2	29	59	157	50	265.4	ACACA	2.90403e+06	2.88598e+06	3.37989e+06	3.18187e+06	3.6919e+06	3.47523e+06	3.96415e+06	4.57491e+06	3.89005e+06	4.4787e+06	3.03642e+06	3.46124e+06	3.412e+06	4.2079e+06	3.79651e+06	3.16732e+06	5.14681e+06	5.41805e+06	5.12003e+06	5.05779e+06	6.05745e+06	5.98051e+06	6.17225e+06	5.94819e+06	4.82171e+06	4.4787e+06	4.29407e+06	4.27914e+06	5.74689e+06	5.11732e+06	5.00503e+06	4.87236e+06
High	Master Protein	P49756	RNA-binding protein 25 OS=Homo sapiens OX=9606 GN=RBM25 PE=1 SV=3	42	39	157	39	100.1	RBM25	4.19597e+06	3.88871e+06	4.97494e+06	4.69075e+06	3.70064e+06	3.64956e+06	3.84988e+06	4.74045e+06	5.63927e+06	7.33616e+06	5.41818e+06	6.35415e+06	3.93592e+06	5.6958e+06	5.61206e+06	4.74571e+06	7.43652e+06	7.30056e+06	7.5363e+06	7.45625e+06	6.07179e+06	6.28051e+06	5.99434e+06	6.16342e+06	6.98986e+06	7.33616e+06	7.66232e+06	7.85566e+06	6.62935e+06	6.92679e+06	7.39852e+06	7.30042e+06
High	Master Protein	Q12789	General transcription factor 3C polypeptide 1 OS=Homo sapiens OX=9606 GN=GTF3C1 PE=1 SV=4	33	62	157	62	238.7	GTF3C1	3.99503e+06	3.85218e+06	4.72602e+06	4.54188e+06	3.04e+06	2.8994e+06	3.11496e+06	3.94037e+06	6.43574e+06	8.1823e+06	6.0697e+06	6.86109e+06	4.32846e+06	6.38465e+06	5.90125e+06	5.18766e+06	7.08039e+06	7.23197e+06	7.15921e+06	7.21962e+06	4.98785e+06	4.98956e+06	4.85005e+06	5.12317e+06	7.97708e+06	8.1823e+06	8.58369e+06	8.48239e+06	7.2905e+06	7.76453e+06	7.77976e+06	7.98027e+06
High	Master Protein	Q8WUM0	Nuclear pore complex protein Nup133 OS=Homo sapiens OX=9606 GN=NUP133 PE=1 SV=2	50	46	156	46	128.9	NUP133	3.44902e+06	3.22148e+06	4.07448e+06	3.86956e+06	2.88396e+06	2.79386e+06	3.04674e+06	3.74818e+06	5.6176e+06	6.90141e+06	5.08055e+06	5.607e+06	4.0554e+06	5.50757e+06	5.19017e+06	4.59775e+06	6.1127e+06	6.04793e+06	6.17223e+06	6.15092e+06	4.73182e+06	4.80794e+06	4.74382e+06	4.87329e+06	6.963e+06	6.90141e+06	7.18485e+06	6.93196e+06	6.83059e+06	6.69788e+06	6.84232e+06	7.07281e+06
High	Master Protein	O00148	ATP-dependent RNA helicase DDX39A OS=Homo sapiens OX=9606 GN=DDX39A PE=1 SV=2	47	21	156	10	49.1	DDX39A	615282	569804	708497	670327	570629	524204	523383	748128	787786	969674	741365	894249	578567	930218	755543	763488	1.09046e+06	1.06973e+06	1.07327e+06	1.06553e+06	936253	902100	814917	972698	976460	969674	1.04843e+06	1.10556e+06	974490	1.13126e+06	996051	1.17449e+06
High	Master Protein	P61604	10 kDa heat shock protein, mitochondrial OS=Homo sapiens OX=9606 GN=HSPE1 PE=1 SV=2	77	10	156	10	10.9	HSPE1	2.35965e+07	2.21598e+07	2.90819e+07	2.85729e+07	2.13032e+07	2.07796e+07	2.39731e+07	2.71199e+07	3.71562e+07	4.77045e+07	3.49798e+07	4.02415e+07	2.46425e+07	3.79551e+07	3.39986e+07	3.07633e+07	4.182e+07	4.16021e+07	4.40548e+07	4.54185e+07	3.49531e+07	3.57594e+07	3.73266e+07	3.52607e+07	4.60551e+07	4.77045e+07	4.9468e+07	4.97507e+07	4.15057e+07	4.6158e+07	4.48212e+07	4.73238e+07
High	Master Protein	O60437	Periplakin OS=Homo sapiens OX=9606 GN=PPL PE=1 SV=4	39	66	156	65	204.6	PPL	4.95132e+06	4.8844e+06	5.91607e+06	5.86202e+06	4.39778e+06	4.4344e+06	4.86361e+06	5.67103e+06	6.69111e+06	7.74343e+06	5.96722e+06	6.55382e+06	4.85994e+06	6.3708e+06	5.99435e+06	5.12389e+06	8.77521e+06	9.16985e+06	8.96196e+06	9.31807e+06	7.21561e+06	7.63113e+06	7.57273e+06	7.37334e+06	8.29362e+06	7.74343e+06	8.43877e+06	8.10252e+06	8.18569e+06	7.74768e+06	7.9025e+06	7.88218e+06
High	Master Protein	P38117	Electron transfer flavoprotein subunit beta OS=Homo sapiens OX=9606 GN=ETFB PE=1 SV=3	63	18	156	18	27.8	ETFB	7.12509e+06	6.44281e+06	7.99765e+06	7.87067e+06	6.49876e+06	6.41331e+06	6.81485e+06	8.43828e+06	9.33817e+06	1.17065e+07	8.59998e+06	1.01118e+07	6.39022e+06	9.1733e+06	8.79916e+06	7.70599e+06	1.26278e+07	1.20955e+07	1.21153e+07	1.25109e+07	1.06628e+07	1.10366e+07	1.06108e+07	1.09712e+07	1.15746e+07	1.17065e+07	1.2162e+07	1.25013e+07	1.07632e+07	1.11559e+07	1.16002e+07	1.18543e+07
High	Master Protein	Q8WWM7	Ataxin-2-like protein OS=Homo sapiens OX=9606 GN=ATXN2L PE=1 SV=2	36	36	156	34	113.3	ATXN2L	1.7965e+06	1.66919e+06	2.14124e+06	1.88039e+06	2.07083e+06	1.95544e+06	2.10026e+06	2.53956e+06	2.55201e+06	2.98072e+06	2.02352e+06	2.1929e+06	2.00122e+06	2.57354e+06	2.37585e+06	1.92868e+06	3.18394e+06	3.13369e+06	3.24367e+06	2.98901e+06	3.39769e+06	3.36511e+06	3.27014e+06	3.30187e+06	3.16321e+06	2.98072e+06	2.86164e+06	2.71109e+06	3.3707e+06	3.12974e+06	3.13214e+06	2.96693e+06
High	Master Protein	Q8N163	Cell cycle and apoptosis regulator protein 2 OS=Homo sapiens OX=9606 GN=CCAR2 PE=1 SV=2	49	38	155	38	102.8	CCAR2	5.48876e+06	5.10403e+06	6.15467e+06	5.71776e+06	5.12376e+06	4.98603e+06	5.4686e+06	6.45642e+06	6.48868e+06	7.76761e+06	5.2558e+06	5.93598e+06	4.6641e+06	6.55722e+06	6.22942e+06	5.20889e+06	9.72773e+06	9.58216e+06	9.32342e+06	9.08875e+06	8.40676e+06	8.58043e+06	8.51471e+06	8.39448e+06	8.04271e+06	7.76761e+06	7.43268e+06	7.33867e+06	7.85582e+06	7.97439e+06	8.21239e+06	8.01294e+06
High	Master Protein	P35221	Catenin alpha-1 OS=Homo sapiens OX=9606 GN=CTNNA1 PE=1 SV=1	59	45	155	45	100	CTNNA1	4.36205e+06	4.07776e+06	5.18256e+06	4.81439e+06	4.58349e+06	4.21514e+06	4.58795e+06	5.74683e+06	4.04705e+06	5.05779e+06	3.37291e+06	3.86711e+06	3.46966e+06	4.39898e+06	3.86969e+06	3.35327e+06	7.73086e+06	7.65548e+06	7.85081e+06	7.65279e+06	7.52032e+06	7.25381e+06	7.14352e+06	7.47189e+06	5.01632e+06	5.05779e+06	4.76992e+06	4.78093e+06	5.844e+06	5.3497e+06	5.1015e+06	5.1584e+06
High	Master Protein	P62081	Small ribosomal subunit protein eS7 OS=Homo sapiens OX=9606 GN=RPS7 PE=1 SV=1	64	13	155	13	22.1	RPS7	6.44656e+06	6.23938e+06	7.33755e+06	6.754e+06	6.29888e+06	6.4071e+06	7.17574e+06	8.0527e+06	8.71236e+06	1.08945e+07	7.53261e+06	8.62146e+06	6.58708e+06	8.64482e+06	7.87088e+06	6.71924e+06	1.14252e+07	1.17136e+07	1.11153e+07	1.07359e+07	1.03348e+07	1.10259e+07	1.11728e+07	1.04699e+07	1.0799e+07	1.08945e+07	1.06525e+07	1.06587e+07	1.10947e+07	1.05132e+07	1.03764e+07	1.03363e+07
High	Master Protein	Q92896	Golgi apparatus protein 1 OS=Homo sapiens OX=9606 GN=GLG1 PE=1 SV=2	36	45	155	45	134.5	GLG1	2.00835e+06	1.81915e+06	2.27566e+06	2.19636e+06	1.62612e+06	1.48262e+06	1.60045e+06	2.26443e+06	2.76977e+06	3.70791e+06	2.78096e+06	3.5517e+06	2.02791e+06	3.29638e+06	2.62175e+06	2.5583e+06	3.5594e+06	3.41523e+06	3.44728e+06	3.49126e+06	2.66805e+06	2.55143e+06	2.49193e+06	2.94415e+06	3.43313e+06	3.70791e+06	3.93279e+06	4.39099e+06	3.41564e+06	4.0088e+06	3.45632e+06	3.93548e+06
High	Master Protein	P28331	NADH-ubiquinone oxidoreductase 75 kDa subunit, mitochondrial OS=Homo sapiens OX=9606 GN=NDUFS1 PE=1 SV=3	61	35	154	35	79.4	NDUFS1	3.76529e+06	3.47022e+06	4.49226e+06	4.26982e+06	3.39275e+06	3.34589e+06	3.54775e+06	4.41085e+06	6.39568e+06	8.0749e+06	5.99385e+06	6.96937e+06	4.35366e+06	6.44303e+06	6.01561e+06	5.31786e+06	6.67322e+06	6.51489e+06	6.80511e+06	6.78716e+06	5.56661e+06	5.75792e+06	5.52391e+06	5.73487e+06	7.92743e+06	8.0749e+06	8.47643e+06	8.61626e+06	7.33294e+06	7.83552e+06	7.93052e+06	8.18057e+06
High	Master Protein	P35998	26S proteasome regulatory subunit 7 OS=Homo sapiens OX=9606 GN=PSMC2 PE=1 SV=3	69	30	154	30	48.6	PSMC2	6.80057e+06	6.63884e+06	7.99436e+06	7.30242e+06	8.64134e+06	8.23779e+06	9.0757e+06	1.03523e+07	9.14896e+06	1.11121e+07	7.54095e+06	8.60608e+06	7.34432e+06	9.65366e+06	8.89338e+06	7.54826e+06	1.20526e+07	1.24636e+07	1.21103e+07	1.16077e+07	1.41782e+07	1.41764e+07	1.4131e+07	1.34597e+07	1.13401e+07	1.11121e+07	1.06643e+07	1.06397e+07	1.23702e+07	1.174e+07	1.17244e+07	1.16116e+07
High	Master Protein	Q96T58	Msx2-interacting protein OS=Homo sapiens OX=9606 GN=SPEN PE=1 SV=1	20	63	154	63	402	SPEN	1.49591e+06	1.35429e+06	1.78528e+06	1.64699e+06	1.31484e+06	1.28226e+06	1.41299e+06	1.73723e+06	2.31518e+06	2.8925e+06	2.14228e+06	2.3509e+06	1.57523e+06	2.22435e+06	2.1203e+06	1.82817e+06	2.6512e+06	2.54251e+06	2.70444e+06	2.61799e+06	2.1573e+06	2.20663e+06	2.20005e+06	2.2587e+06	2.86966e+06	2.8925e+06	3.02959e+06	2.90643e+06	2.65319e+06	2.70508e+06	2.79524e+06	2.8123e+06
High	Master Protein	Q92900	Regulator of nonsense transcripts 1 OS=Homo sapiens OX=9606 GN=UPF1 PE=1 SV=2	50	48	154	47	124.3	UPF1	2.75103e+06	2.65789e+06	3.14044e+06	3.00508e+06	3.43322e+06	3.16553e+06	3.49871e+06	4.31719e+06	3.51998e+06	4.3134e+06	2.95706e+06	3.39368e+06	2.74733e+06	3.85875e+06	3.33722e+06	3.0358e+06	4.87564e+06	4.98984e+06	4.7573e+06	4.77678e+06	5.63302e+06	5.44754e+06	5.44755e+06	5.61311e+06	4.36301e+06	4.3134e+06	4.18184e+06	4.19562e+06	4.62738e+06	4.69271e+06	4.39954e+06	4.67003e+06
High	Master Protein	Q9H2G2	STE20-like serine/threonine-protein kinase OS=Homo sapiens OX=9606 GN=SLK PE=1 SV=1	37	40	154	38	142.6	SLK	1.76818e+06	1.82872e+06	2.11466e+06	1.99177e+06	2.84864e+06	2.64736e+06	3.02187e+06	3.3781e+06	3.31898e+06	3.90609e+06	2.55498e+06	3.03441e+06	2.91568e+06	3.697e+06	3.26692e+06	2.67623e+06	3.13375e+06	3.4332e+06	3.2034e+06	3.16606e+06	4.67387e+06	4.55583e+06	4.70511e+06	4.39213e+06	4.11387e+06	3.90609e+06	3.61323e+06	3.75146e+06	4.91092e+06	4.49601e+06	4.30686e+06	4.11689e+06
High	Master Protein	Q13439	Golgin subfamily A member 4 OS=Homo sapiens OX=9606 GN=GOLGA4 PE=1 SV=1	33	65	154	64	261	GOLGA4	4.11968e+06	3.7847e+06	4.7751e+06	4.65216e+06	3.42187e+06	3.33824e+06	3.75897e+06	4.51229e+06	4.96352e+06	5.96967e+06	4.33775e+06	4.8994e+06	3.51376e+06	4.8515e+06	4.60297e+06	3.99453e+06	7.3013e+06	7.10529e+06	7.23356e+06	7.39491e+06	5.6144e+06	5.74475e+06	5.85279e+06	5.86677e+06	6.15227e+06	5.96967e+06	6.13439e+06	6.05714e+06	5.91829e+06	5.90003e+06	6.06821e+06	6.14486e+06
High	Master Protein	P61254	Large ribosomal subunit protein uL24 OS=Homo sapiens OX=9606 GN=RPL26 PE=1 SV=1	50	10	154	2	17.2	RPL26	3.67883e+06	3.75952e+06	4.29511e+06	3.85937e+06	3.63042e+06	3.71071e+06	3.86134e+06	4.40826e+06	4.7485e+06	5.61464e+06	3.90694e+06	4.36524e+06	3.44828e+06	4.56107e+06	4.29305e+06	3.48756e+06	6.51998e+06	7.05803e+06	6.50645e+06	6.13472e+06	5.95658e+06	6.38573e+06	6.01218e+06	5.73151e+06	5.88576e+06	5.61464e+06	5.52514e+06	5.39676e+06	5.808e+06	5.54682e+06	5.65964e+06	5.36498e+06
High	Master Protein	Q01780	Exosome complex component 10 OS=Homo sapiens OX=9606 GN=EXOSC10 PE=1 SV=2	53	45	154	45	100.8	EXOSC10	3.73953e+06	3.40165e+06	4.33267e+06	4.0869e+06	3.21321e+06	3.12504e+06	3.41651e+06	4.06748e+06	6.24117e+06	7.86141e+06	5.75081e+06	6.55425e+06	4.36033e+06	6.16665e+06	5.86574e+06	5.10066e+06	6.62756e+06	6.38616e+06	6.56335e+06	6.49639e+06	5.27204e+06	5.37787e+06	5.31957e+06	5.28844e+06	7.73591e+06	7.86141e+06	8.13273e+06	8.10305e+06	7.34419e+06	7.49941e+06	7.73295e+06	7.84644e+06
High	Master Protein	Q6PL18	ATPase family AAA domain-containing protein 2 OS=Homo sapiens OX=9606 GN=ATAD2 PE=1 SV=1	42	52	153	47	158.5	ATAD2	2.92706e+06	2.72161e+06	3.40541e+06	3.27355e+06	1.8511e+06	1.94104e+06	2.16831e+06	2.54034e+06	4.79809e+06	6.00274e+06	4.51826e+06	5.08077e+06	2.99849e+06	4.42869e+06	4.22079e+06	3.69934e+06	5.18763e+06	5.10947e+06	5.15869e+06	5.20353e+06	3.03718e+06	3.34032e+06	3.3761e+06	3.30289e+06	5.94723e+06	6.00274e+06	6.38967e+06	6.28138e+06	5.05041e+06	5.38583e+06	5.56438e+06	5.69077e+06
High	Master Protein	Q8NFC6	Biorientation of chromosomes in cell division protein 1-like 1 OS=Homo sapiens OX=9606 GN=BOD1L1 PE=1 SV=2	23	59	153	58	330.3	BOD1L1	1.74688e+06	1.60248e+06	2.08869e+06	2.00888e+06	1.36718e+06	1.3368e+06	1.4986e+06	1.80212e+06	2.68712e+06	3.27268e+06	2.3846e+06	2.71464e+06	1.82911e+06	2.5663e+06	2.40269e+06	2.13766e+06	3.09599e+06	3.00845e+06	3.16406e+06	3.19325e+06	2.24319e+06	2.30049e+06	2.33335e+06	2.34307e+06	3.33068e+06	3.27268e+06	3.37227e+06	3.35612e+06	3.0808e+06	3.12094e+06	3.16753e+06	3.2884e+06
High	Master Protein	P54577	Tyrosine--tRNA ligase, cytoplasmic OS=Homo sapiens OX=9606 GN=YARS1 PE=1 SV=4	70	41	153	41	59.1	YARS1	4.0232e+06	3.88512e+06	4.5069e+06	4.29176e+06	8.16119e+06	7.42185e+06	8.14042e+06	9.65154e+06	5.14596e+06	5.98465e+06	3.86861e+06	4.64365e+06	4.89194e+06	6.29405e+06	5.41545e+06	4.53162e+06	7.13032e+06	7.29382e+06	6.82728e+06	6.82203e+06	1.33904e+07	1.27722e+07	1.26748e+07	1.25487e+07	6.37841e+06	5.98465e+06	5.47094e+06	5.74096e+06	8.23958e+06	7.65434e+06	7.13933e+06	6.97107e+06
High	Master Protein	O00429	Dynamin-1-like protein OS=Homo sapiens OX=9606 GN=DNM1L PE=1 SV=2	65	42	152	42	81.8	DNM1L	3.69592e+06	3.52187e+06	4.09632e+06	4.02242e+06	6.16922e+06	5.45384e+06	6.15093e+06	7.22283e+06	4.04207e+06	4.63229e+06	3.11836e+06	3.7448e+06	3.73189e+06	4.65155e+06	3.89707e+06	3.34023e+06	6.55028e+06	6.61186e+06	6.20532e+06	6.3939e+06	1.01221e+07	9.38548e+06	9.57712e+06	9.39095e+06	5.01014e+06	4.63229e+06	4.40994e+06	4.62971e+06	6.28569e+06	5.65686e+06	5.13761e+06	5.13833e+06
High	Master Protein	O95425	Supervillin OS=Homo sapiens OX=9606 GN=SVIL PE=1 SV=2	26	53	152	53	247.6	SVIL	2.42289e+06	2.26754e+06	2.85414e+06	2.81312e+06	2.09644e+06	2.03507e+06	2.29592e+06	2.80796e+06	2.33765e+06	2.73061e+06	2.02594e+06	2.27472e+06	1.56566e+06	2.19275e+06	2.05765e+06	1.78727e+06	4.29409e+06	4.25701e+06	4.32359e+06	4.47164e+06	3.43972e+06	3.50214e+06	3.57478e+06	3.65084e+06	2.89751e+06	2.73061e+06	2.86505e+06	2.81225e+06	2.63706e+06	2.66665e+06	2.71265e+06	2.74939e+06
High	Master Protein	P48634	Protein PRRC2A OS=Homo sapiens OX=9606 GN=PRRC2A PE=1 SV=3	27	49	152	45	228.7	PRRC2A	1.1829e+06	1.12805e+06	1.4455e+06	1.36737e+06	1.16911e+06	1.12377e+06	1.25564e+06	1.46533e+06	1.70168e+06	2.08529e+06	1.5074e+06	1.72878e+06	1.22492e+06	1.63442e+06	1.50968e+06	1.26149e+06	2.09646e+06	2.11777e+06	2.18972e+06	2.17353e+06	1.9182e+06	1.93389e+06	1.95506e+06	1.90518e+06	2.10923e+06	2.08529e+06	2.13174e+06	2.1373e+06	2.06316e+06	1.98765e+06	1.99025e+06	1.94058e+06
High	Master Protein	P62424	Large ribosomal subunit protein eL8 OS=Homo sapiens OX=9606 GN=RPL7A PE=1 SV=2	61	23	152	23	30	RPL7A	1.02128e+07	1.01175e+07	1.15343e+07	1.09164e+07	1.07588e+07	1.11517e+07	1.19267e+07	1.3207e+07	1.36565e+07	1.6403e+07	1.18655e+07	1.40707e+07	1.01167e+07	1.44782e+07	1.33364e+07	1.10918e+07	1.81002e+07	1.89942e+07	1.74728e+07	1.73524e+07	1.76523e+07	1.9191e+07	1.85701e+07	1.71714e+07	1.69272e+07	1.6403e+07	1.67801e+07	1.73957e+07	1.70397e+07	1.76072e+07	1.75817e+07	1.70628e+07
High	Master Protein	P09429	High mobility group protein B1 OS=Homo sapiens OX=9606 GN=HMGB1 PE=1 SV=3	71	19	152	15	24.9	HMGB1	8.80816e+06	9.40742e+06	1.04986e+07	9.3001e+06	1.72456e+07	1.55995e+07	1.71343e+07	1.94737e+07	1.28426e+07	1.52885e+07	9.24289e+06	1.16789e+07	1.24754e+07	1.57102e+07	1.3064e+07	1.05878e+07	1.56107e+07	1.76612e+07	1.59038e+07	1.47831e+07	2.82956e+07	2.6845e+07	2.66784e+07	2.53192e+07	1.59184e+07	1.52885e+07	1.30712e+07	1.44386e+07	2.10125e+07	1.91056e+07	1.72227e+07	1.62874e+07
High	Master Protein	O96008	Mitochondrial import receptor subunit TOM40 homolog OS=Homo sapiens OX=9606 GN=TOMM40 PE=1 SV=1	64	14	152	14	37.9	TOMM40	2.75449e+06	2.5125e+06	3.32024e+06	3.142e+06	2.75291e+06	2.58994e+06	2.97508e+06	3.34322e+06	4.16541e+06	5.4652e+06	4.01963e+06	4.5393e+06	2.86284e+06	4.11692e+06	4.09217e+06	3.54559e+06	4.88179e+06	4.71689e+06	5.02967e+06	4.99441e+06	4.51681e+06	4.45702e+06	4.63225e+06	4.34678e+06	5.16302e+06	5.4652e+06	5.6845e+06	5.61195e+06	4.82193e+06	5.00668e+06	5.3948e+06	5.45425e+06
High	Master Protein	P84077	ADP-ribosylation factor 1 OS=Homo sapiens OX=9606 GN=ARF1 PE=1 SV=2	73	11	151	1	20.7	ARF1	1944.83	1313.49	2284.18	2390.39	1746.95	2023.27	2865	3672.16	1196.66	2419.53	1362.62	1778.09	2179.37	2649.83	2428.44	1065.47	3446.83	2465.91	3460.2	3799.68	2866.29	3481.83	4460.86	4774.45	1483.26	2419.53	1927	2198.25	3670.74	3222.52	3201.47	1639.03
High	Master Protein	Q96GQ7	Probable ATP-dependent RNA helicase DDX27 OS=Homo sapiens OX=9606 GN=DDX27 PE=1 SV=2	42	39	151	39	89.8	DDX27	3.67941e+06	3.3489e+06	4.20024e+06	4.04046e+06	3.14825e+06	3.05431e+06	3.42158e+06	4.1454e+06	5.80345e+06	7.28776e+06	5.29205e+06	5.98276e+06	3.93462e+06	5.39875e+06	5.25038e+06	4.48853e+06	6.52101e+06	6.28714e+06	6.36274e+06	6.42258e+06	5.16546e+06	5.25615e+06	5.32746e+06	5.38976e+06	7.19337e+06	7.28776e+06	7.48395e+06	7.39651e+06	6.62715e+06	6.56554e+06	6.92171e+06	6.90479e+06
High	Master Protein	Q6UB35	Monofunctional C1-tetrahydrofolate synthase, mitochondrial OS=Homo sapiens OX=9606 GN=MTHFD1L PE=1 SV=1	43	38	151	37	105.7	MTHFD1L	4.80905e+06	4.4725e+06	5.77081e+06	5.56615e+06	3.95333e+06	3.76009e+06	4.09256e+06	5.13882e+06	7.34256e+06	9.56936e+06	7.17334e+06	7.95294e+06	4.89607e+06	7.51905e+06	6.90714e+06	6.10109e+06	8.52308e+06	8.39654e+06	8.74192e+06	8.84776e+06	6.48638e+06	6.47071e+06	6.3722e+06	6.68137e+06	9.10109e+06	9.56936e+06	1.01444e+07	9.83225e+06	8.24654e+06	9.14408e+06	9.10585e+06	9.38542e+06
High	Master Protein	P12268	Inosine-5'-monophosphate dehydrogenase 2 OS=Homo sapiens OX=9606 GN=IMPDH2 PE=1 SV=2	60	26	151	24	55.8	IMPDH2	7.43615e+06	7.29109e+06	8.5328e+06	7.94638e+06	1.06553e+07	1.02941e+07	1.1481e+07	1.31124e+07	1.18115e+07	1.3979e+07	9.35055e+06	1.0913e+07	1.05913e+07	1.35368e+07	1.17354e+07	9.73422e+06	1.31791e+07	1.36881e+07	1.29259e+07	1.26313e+07	1.74826e+07	1.7715e+07	1.78762e+07	1.70484e+07	1.46403e+07	1.3979e+07	1.32234e+07	1.34917e+07	1.78391e+07	1.64624e+07	1.5471e+07	1.49743e+07
High	Master Protein	P61204	ADP-ribosylation factor 3 OS=Homo sapiens OX=9606 GN=ARF3 PE=1 SV=2	73	11	150	1	20.6	ARF3	2.94449e+06	2.72105e+06	3.51327e+06	3.30152e+06	4.78854e+06	4.18904e+06	4.80526e+06	5.57903e+06	4.01182e+06	5.02472e+06	3.2513e+06	3.71453e+06	3.42577e+06	4.15583e+06	3.90951e+06	3.41401e+06	5.21851e+06	5.10842e+06	5.32209e+06	5.24799e+06	7.85675e+06	7.20889e+06	7.48188e+06	7.25372e+06	4.97264e+06	5.02472e+06	4.59795e+06	4.59229e+06	5.77008e+06	5.054e+06	5.154e+06	5.25184e+06
High	Master Protein	P16989	Y-box-binding protein 3 OS=Homo sapiens OX=9606 GN=YBX3 PE=1 SV=4	45	17	150	12	40.1	YBX3	1.91215e+06	1.72812e+06	2.35146e+06	2.24111e+06	1.93306e+06	1.91078e+06	2.09767e+06	2.50412e+06	2.12603e+06	2.63257e+06	1.77287e+06	1.94991e+06	1.79131e+06	2.25969e+06	2.01205e+06	1.7383e+06	3.38891e+06	3.24433e+06	3.56212e+06	3.56239e+06	3.17164e+06	3.28825e+06	3.2661e+06	3.2558e+06	2.63521e+06	2.63257e+06	2.50717e+06	2.41069e+06	3.01713e+06	2.74806e+06	2.65254e+06	2.67406e+06
High	Master Protein	O75390	Citrate synthase, mitochondrial OS=Homo sapiens OX=9606 GN=CS PE=1 SV=2	53	20	150	20	51.7	CS	1.1185e+07	1.039e+07	1.28617e+07	1.25552e+07	9.4218e+06	9.07986e+06	1.0123e+07	1.20211e+07	1.05044e+07	1.34196e+07	9.86447e+06	1.0874e+07	6.83045e+06	1.01704e+07	1.0058e+07	8.62027e+06	1.98231e+07	1.9506e+07	1.94836e+07	1.99573e+07	1.54587e+07	1.56255e+07	1.57617e+07	1.56295e+07	1.30202e+07	1.34196e+07	1.39502e+07	1.34436e+07	1.15046e+07	1.23684e+07	1.32598e+07	1.32607e+07
High	Master Protein	P46060	Ran GTPase-activating protein 1 OS=Homo sapiens OX=9606 GN=RANGAP1 PE=1 SV=1	65	35	150	35	63.5	RANGAP1	4.20604e+06	3.8433e+06	4.67848e+06	4.56038e+06	4.15072e+06	3.87169e+06	4.31111e+06	5.19104e+06	5.63946e+06	7.38557e+06	5.32094e+06	6.1607e+06	4.34342e+06	6.17304e+06	5.46137e+06	4.95143e+06	7.45436e+06	7.2153e+06	7.0872e+06	7.24903e+06	6.81024e+06	6.66277e+06	6.71247e+06	6.74927e+06	6.9901e+06	7.38557e+06	7.52481e+06	7.6165e+06	7.3157e+06	7.50718e+06	7.19986e+06	7.61688e+06
High	Master Protein	P63010	AP-2 complex subunit beta OS=Homo sapiens OX=9606 GN=AP2B1 PE=1 SV=1	42	38	150	18	104.5	AP2B1	2.85035e+06	2.72715e+06	3.23151e+06	3.08322e+06	2.78706e+06	2.62582e+06	2.88428e+06	3.41233e+06	3.8288e+06	4.74938e+06	3.28312e+06	3.89397e+06	2.7814e+06	3.84816e+06	3.51465e+06	3.12724e+06	5.05168e+06	5.11988e+06	4.89526e+06	4.90098e+06	4.57284e+06	4.51876e+06	4.49088e+06	4.43662e+06	4.74579e+06	4.74938e+06	4.64294e+06	4.81413e+06	4.68476e+06	4.67984e+06	4.63345e+06	4.81069e+06
High	Master Protein	Q92973	Transportin-1 OS=Homo sapiens OX=9606 GN=TNPO1 PE=1 SV=2	46	36	149	28	102.3	TNPO1	7.36299e+06	7.20823e+06	8.65919e+06	8.34493e+06	9.51012e+06	8.99172e+06	9.4543e+06	1.14949e+07	1.23358e+07	1.50239e+07	1.08249e+07	1.27791e+07	9.53305e+06	1.25104e+07	1.09517e+07	9.60093e+06	1.30494e+07	1.35325e+07	1.31174e+07	1.32648e+07	1.56036e+07	1.54738e+07	1.47205e+07	1.49454e+07	1.52902e+07	1.50239e+07	1.53084e+07	1.57989e+07	1.60567e+07	1.52141e+07	1.44378e+07	1.47693e+07
High	Master Protein	O14979	Heterogeneous nuclear ribonucleoprotein D-like OS=Homo sapiens OX=9606 GN=HNRNPDL PE=1 SV=3	54	25	149	23	46.4	HNRNPDL	8.44915e+06	7.79793e+06	9.70846e+06	9.51772e+06	6.98489e+06	6.48869e+06	7.13608e+06	9.0798e+06	1.2917e+07	1.64803e+07	1.16937e+07	1.30729e+07	9.00615e+06	1.29573e+07	1.2072e+07	1.04517e+07	1.49744e+07	1.46396e+07	1.47069e+07	1.5129e+07	1.14604e+07	1.11663e+07	1.1111e+07	1.18053e+07	1.60105e+07	1.64803e+07	1.6537e+07	1.61621e+07	1.51692e+07	1.57577e+07	1.59148e+07	1.60781e+07
High	Master Protein	Q7Z2W4	Zinc finger CCCH-type antiviral protein 1 OS=Homo sapiens OX=9606 GN=ZC3HAV1 PE=1 SV=3	52	44	148	44	101.4	ZC3HAV1	3.37494e+06	3.17377e+06	3.91497e+06	3.83938e+06	2.96368e+06	2.86777e+06	3.14432e+06	3.8695e+06	4.47169e+06	5.60147e+06	3.96424e+06	4.43647e+06	3.32697e+06	4.38649e+06	4.07292e+06	3.48685e+06	5.98141e+06	5.95834e+06	5.93059e+06	6.10294e+06	4.86263e+06	4.93513e+06	4.89576e+06	5.03103e+06	5.54265e+06	5.60147e+06	5.60617e+06	5.48482e+06	5.60367e+06	5.33451e+06	5.36943e+06	5.36389e+06
High	Master Protein	Q16881	Thioredoxin reductase 1, cytoplasmic OS=Homo sapiens OX=9606 GN=TXNRD1 PE=1 SV=3	58	31	148	30	70.9	TXNRD1	6.66113e+06	6.69588e+06	7.77039e+06	7.08129e+06	1.25847e+07	1.15598e+07	1.27456e+07	1.46025e+07	8.86344e+06	1.10354e+07	7.25021e+06	8.40811e+06	8.04714e+06	1.034e+07	9.2413e+06	7.39176e+06	1.18055e+07	1.25707e+07	1.1771e+07	1.12562e+07	2.06482e+07	1.98932e+07	1.98451e+07	1.89859e+07	1.09862e+07	1.10354e+07	1.02531e+07	1.0395e+07	1.35539e+07	1.25747e+07	1.2183e+07	1.13709e+07
High	Master Protein	Q02543	Large ribosomal subunit protein eL20 OS=Homo sapiens OX=9606 GN=RPL18A PE=1 SV=2	49	10	148	10	20.7	RPL18A	6.67374e+06	6.19518e+06	7.4716e+06	7.18714e+06	6.56014e+06	6.23657e+06	7.11064e+06	8.15022e+06	8.63583e+06	1.06186e+07	7.57604e+06	8.50832e+06	6.63016e+06	9.1899e+06	8.10702e+06	6.97756e+06	1.18279e+07	1.16307e+07	1.13184e+07	1.14244e+07	1.07635e+07	1.07325e+07	1.10714e+07	1.05967e+07	1.07041e+07	1.06186e+07	1.07139e+07	1.05189e+07	1.11673e+07	1.11761e+07	1.06877e+07	1.07337e+07
High	Master Protein	P13073	Cytochrome c oxidase subunit 4 isoform 1, mitochondrial OS=Homo sapiens OX=9606 GN=COX4I1 PE=1 SV=1	55	10	148	10	19.6	COX4I1	4.98588e+06	4.78425e+06	5.80063e+06	5.8734e+06	4.15422e+06	4.10727e+06	4.5851e+06	5.52337e+06	7.14949e+06	9.24146e+06	6.50626e+06	7.46601e+06	4.69359e+06	6.84932e+06	6.46485e+06	5.62734e+06	8.83647e+06	8.98181e+06	8.7871e+06	9.33615e+06	6.816e+06	7.06818e+06	7.13908e+06	7.18135e+06	8.86179e+06	9.24146e+06	9.20107e+06	9.23026e+06	7.9055e+06	8.32962e+06	8.52278e+06	8.65664e+06
High	Master Protein	P31689	DnaJ homolog subfamily A member 1 OS=Homo sapiens OX=9606 GN=DNAJA1 PE=1 SV=2	54	19	148	19	44.8	DNAJA1	3.14856e+06	2.98576e+06	3.47967e+06	3.39961e+06	2.76646e+06	2.64972e+06	2.9959e+06	3.51955e+06	4.32296e+06	5.3502e+06	3.47144e+06	3.98847e+06	3.47149e+06	4.41953e+06	4.02482e+06	3.23245e+06	5.58019e+06	5.60538e+06	5.27118e+06	5.40391e+06	4.53904e+06	4.55989e+06	4.66468e+06	4.57603e+06	5.35831e+06	5.3502e+06	4.90927e+06	4.93096e+06	5.84709e+06	5.37469e+06	5.30602e+06	4.97254e+06
High	Master Protein	Q9Y281	Cofilin-2 OS=Homo sapiens OX=9606 GN=CFL2 PE=1 SV=1	72	14	148	10	18.7	CFL2	820288	830592	1.04905e+06	970856	1.13637e+06	1.01777e+06	1.12698e+06	1.3564e+06	1.15507e+06	1.39964e+06	895249	1.13171e+06	959365	1.34033e+06	1.03085e+06	934224	1.4538e+06	1.55933e+06	1.58915e+06	1.54324e+06	1.86448e+06	1.75148e+06	1.75473e+06	1.76356e+06	1.43171e+06	1.39964e+06	1.26605e+06	1.39913e+06	1.61587e+06	1.63e+06	1.35899e+06	1.43713e+06
High	Master Protein	P17480	Nucleolar transcription factor 1 OS=Homo sapiens OX=9606 GN=UBTF PE=1 SV=1	45	36	148	36	89.4	UBTF	4.12062e+06	3.98097e+06	4.77874e+06	4.60953e+06	4.12568e+06	3.95275e+06	4.40347e+06	5.21856e+06	6.57665e+06	8.31838e+06	5.91503e+06	6.77419e+06	4.70167e+06	6.68329e+06	6.26235e+06	5.42145e+06	7.30297e+06	7.47377e+06	7.23908e+06	7.32715e+06	6.76916e+06	6.80227e+06	6.85628e+06	6.78505e+06	8.15174e+06	8.31838e+06	8.36495e+06	8.37495e+06	7.9191e+06	8.12771e+06	8.25581e+06	8.33991e+06
High	Master Protein	P41250	Glycine--tRNA ligase OS=Homo sapiens OX=9606 GN=GARS1 PE=1 SV=3	50	31	148	31	83.1	GARS1	5.56024e+06	5.31029e+06	6.32714e+06	5.9542e+06	1.10061e+07	1.01503e+07	1.12444e+07	1.30926e+07	6.9093e+06	8.42825e+06	5.4723e+06	6.56732e+06	6.07938e+06	7.83804e+06	7.12261e+06	5.8052e+06	9.85441e+06	9.9694e+06	9.58467e+06	9.46458e+06	1.80582e+07	1.74676e+07	1.75078e+07	1.70227e+07	8.56407e+06	8.42825e+06	7.73885e+06	8.11921e+06	1.02396e+07	9.53203e+06	9.38991e+06	8.93025e+06
High	Master Protein	Q13185	Chromobox protein homolog 3 OS=Homo sapiens OX=9606 GN=CBX3 PE=1 SV=4	67	13	147	11	20.8	CBX3	6.13524e+06	5.72967e+06	6.99927e+06	6.72209e+06	5.36737e+06	5.11064e+06	5.58703e+06	6.65288e+06	9.00097e+06	1.10657e+07	8.06819e+06	9.10635e+06	6.38852e+06	9.07451e+06	8.42281e+06	7.4879e+06	1.08735e+07	1.07567e+07	1.06029e+07	1.06852e+07	8.80646e+06	8.79487e+06	8.69911e+06	8.64992e+06	1.11567e+07	1.10657e+07	1.14099e+07	1.12582e+07	1.07603e+07	1.10357e+07	1.1104e+07	1.15188e+07
High	Master Protein	P04792	Heat shock protein beta-1 OS=Homo sapiens OX=9606 GN=HSPB1 PE=1 SV=2	53	15	147	15	22.8	HSPB1	7.60089e+06	7.48244e+06	8.32152e+06	7.80281e+06	1.20787e+07	1.12947e+07	1.28137e+07	1.45701e+07	1.10243e+07	1.31011e+07	8.61841e+06	1.02892e+07	9.53735e+06	1.20394e+07	1.0661e+07	8.53798e+06	1.34711e+07	1.40473e+07	1.26059e+07	1.24031e+07	1.98179e+07	1.9437e+07	1.99511e+07	1.89437e+07	1.36646e+07	1.31011e+07	1.2188e+07	1.27206e+07	1.60639e+07	1.46414e+07	1.40547e+07	1.31341e+07
High	Master Protein	Q14573	Inositol 1,4,5-trisphosphate receptor type 3 OS=Homo sapiens OX=9606 GN=ITPR3 PE=1 SV=2	24	56	147	49	303.9	ITPR3	1.89437e+06	1.8212e+06	2.29633e+06	2.17858e+06	1.52582e+06	1.49847e+06	1.59693e+06	2.01807e+06	2.81494e+06	3.39666e+06	2.57569e+06	2.89771e+06	1.97804e+06	2.78655e+06	2.52383e+06	2.24709e+06	3.35738e+06	3.41908e+06	3.47861e+06	3.463e+06	2.50348e+06	2.57871e+06	2.48644e+06	2.62385e+06	3.48911e+06	3.39666e+06	3.64251e+06	3.58245e+06	3.33165e+06	3.38879e+06	3.32722e+06	3.45674e+06
High	Master Protein	Q8TEQ6	Gem-associated protein 5 OS=Homo sapiens OX=9606 GN=GEMIN5 PE=1 SV=3	38	50	147	50	168.5	GEMIN5	4.12514e+06	3.98014e+06	4.8347e+06	4.7544e+06	4.08593e+06	3.98431e+06	4.45284e+06	5.33899e+06	6.33737e+06	7.68918e+06	5.2394e+06	6.02611e+06	4.66675e+06	6.28047e+06	5.64237e+06	4.79838e+06	7.31098e+06	7.47222e+06	7.32386e+06	7.55743e+06	6.70394e+06	6.85658e+06	6.93316e+06	6.94162e+06	7.85516e+06	7.68918e+06	7.40949e+06	7.4501e+06	7.86029e+06	7.63783e+06	7.43848e+06	7.38144e+06
High	Master Protein	P53999	Activated RNA polymerase II transcriptional coactivator p15 OS=Homo sapiens OX=9606 GN=SUB1 PE=1 SV=3	67	13	147	13	14.4	SUB1	6.75509e+06	6.9347e+06	7.69001e+06	6.84447e+06	1.06596e+07	9.89042e+06	1.1121e+07	1.23131e+07	9.07724e+06	1.06085e+07	7.14718e+06	8.00985e+06	8.43841e+06	1.08381e+07	9.40277e+06	7.83278e+06	1.1972e+07	1.3019e+07	1.16492e+07	1.08797e+07	1.74896e+07	1.70204e+07	1.73156e+07	1.60092e+07	1.12512e+07	1.06085e+07	1.01074e+07	9.90261e+06	1.4213e+07	1.31805e+07	1.23959e+07	1.20493e+07
High	Master Protein	Q14157	Ubiquitin-associated protein 2-like OS=Homo sapiens OX=9606 GN=UBAP2L PE=1 SV=2	30	25	147	25	114.5	UBAP2L	2.3252e+06	2.24776e+06	2.71244e+06	2.56349e+06	2.40745e+06	2.30557e+06	2.58768e+06	3.10944e+06	3.42768e+06	4.20165e+06	2.66868e+06	3.07654e+06	2.61957e+06	3.52641e+06	3.18878e+06	2.55229e+06	4.12094e+06	4.21988e+06	4.10894e+06	4.07484e+06	3.95e+06	3.96764e+06	4.02907e+06	4.04282e+06	4.2486e+06	4.20165e+06	3.77401e+06	3.80354e+06	4.41218e+06	4.28854e+06	4.20384e+06	3.92624e+06
High	Master Protein	P43121	Cell surface glycoprotein MUC18 OS=Homo sapiens OX=9606 GN=MCAM PE=1 SV=2	42	26	146	26	71.6	MCAM	4.86204e+06	4.64509e+06	5.50509e+06	5.53123e+06	4.51905e+06	4.43212e+06	4.56757e+06	5.6753e+06	8.49185e+06	1.08167e+07	7.97865e+06	9.02365e+06	5.71486e+06	8.38486e+06	8.04707e+06	7.16569e+06	8.61698e+06	8.72057e+06	8.3394e+06	8.79225e+06	7.41459e+06	7.6272e+06	7.11179e+06	7.37889e+06	1.05256e+07	1.08167e+07	1.12833e+07	1.1156e+07	9.62563e+06	1.0197e+07	1.06086e+07	1.10231e+07
High	Master Protein	O60716	Catenin delta-1 OS=Homo sapiens OX=9606 GN=CTNND1 PE=1 SV=1	43	40	146	40	108.1	CTNND1	2.88598e+06	2.65635e+06	3.34048e+06	3.22978e+06	2.63946e+06	2.57363e+06	2.83818e+06	3.47598e+06	3.21598e+06	3.98332e+06	2.77402e+06	3.18061e+06	2.51932e+06	3.30938e+06	2.9935e+06	2.55394e+06	5.11482e+06	4.98696e+06	5.06033e+06	5.13395e+06	4.33067e+06	4.42895e+06	4.41909e+06	4.51938e+06	3.9862e+06	3.98332e+06	3.92299e+06	3.9322e+06	4.24334e+06	4.02461e+06	3.9464e+06	3.92877e+06
High	Master Protein	Q96QK1	Vacuolar protein sorting-associated protein 35 OS=Homo sapiens OX=9606 GN=VPS35 PE=1 SV=2	49	35	146	35	91.6	VPS35	3.50911e+06	3.23951e+06	4.0774e+06	3.79674e+06	4.86459e+06	4.16326e+06	4.67738e+06	6.09468e+06	5.16687e+06	5.81623e+06	3.92988e+06	4.3645e+06	4.60621e+06	5.81733e+06	4.86385e+06	4.42892e+06	6.2192e+06	6.08177e+06	6.17665e+06	6.03517e+06	7.98152e+06	7.16452e+06	7.28276e+06	7.92415e+06	6.40433e+06	5.81623e+06	5.55758e+06	5.39585e+06	7.75832e+06	7.07459e+06	6.41213e+06	6.81309e+06
High	Master Protein	Q08378	Golgin subfamily A member 3 OS=Homo sapiens OX=9606 GN=GOLGA3 PE=1 SV=2	44	56	146	56	167.3	GOLGA3	1.56066e+06	1.48956e+06	1.82167e+06	1.72288e+06	1.78815e+06	1.6434e+06	1.89296e+06	2.22634e+06	1.92537e+06	2.29494e+06	1.60632e+06	1.85043e+06	1.57627e+06	2.15701e+06	1.97955e+06	1.66054e+06	2.76595e+06	2.79645e+06	2.75956e+06	2.73863e+06	2.93389e+06	2.82812e+06	2.94738e+06	2.89463e+06	2.3865e+06	2.29494e+06	2.27163e+06	2.28769e+06	2.65495e+06	2.62319e+06	2.60969e+06	2.55443e+06
High	Master Protein	P46781	Small ribosomal subunit protein uS4 OS=Homo sapiens OX=9606 GN=RPS9 PE=1 SV=3	63	20	146	20	22.6	RPS9	1.28274e+07	1.14763e+07	1.43654e+07	1.40619e+07	1.17863e+07	1.24387e+07	1.30369e+07	1.53694e+07	1.73818e+07	2.0595e+07	1.44072e+07	1.64025e+07	1.23684e+07	1.62681e+07	1.55645e+07	1.3347e+07	2.2734e+07	2.15453e+07	2.17614e+07	2.23523e+07	1.93383e+07	2.14056e+07	2.02987e+07	1.99829e+07	2.15448e+07	2.0595e+07	2.03744e+07	2.02785e+07	2.08323e+07	1.9784e+07	2.05191e+07	2.0532e+07
High	Master Protein	P42167	Lamina-associated polypeptide 2, isoforms beta/gamma OS=Homo sapiens OX=9606 GN=TMPO PE=1 SV=2	60	22	145	10	50.6	TMPO	1.205e+06	1.14575e+06	1.43005e+06	1.3456e+06	1.13017e+06	1.13085e+06	1.25618e+06	1.4411e+06	1.86978e+06	2.33164e+06	1.64285e+06	1.96591e+06	1.0984e+06	1.7561e+06	1.67117e+06	1.43251e+06	2.13562e+06	2.15101e+06	2.16631e+06	2.13892e+06	1.85432e+06	1.94608e+06	1.95589e+06	1.87369e+06	2.31759e+06	2.33164e+06	2.32329e+06	2.43046e+06	1.85006e+06	2.13564e+06	2.20314e+06	2.20366e+06
High	Master Protein	Q15155	BOS complex subunit NOMO1 OS=Homo sapiens OX=9606 GN=NOMO1 PE=1 SV=5	42	40	145	2	134.2	NOMO1	163725	144670	207225	175866	134259	119618	121745	182187	266467	317088	236147	240170	189674	249478	242556	208143	290169	271599	313915	279550	220283	205850	189560	236875	330285	317088	333956	296923	319471	303396	319768	320190
High	Master Protein	Q09161	Nuclear cap-binding protein subunit 1 OS=Homo sapiens OX=9606 GN=NCBP1 PE=1 SV=1	52	34	145	34	91.8	NCBP1	1.70414e+06	1.65615e+06	2.04016e+06	1.84345e+06	1.59256e+06	1.50022e+06	1.6196e+06	2.08081e+06	2.41595e+06	3.00353e+06	2.19023e+06	2.62409e+06	1.6694e+06	2.50342e+06	2.31498e+06	2.01759e+06	3.02025e+06	3.10922e+06	3.09055e+06	2.93028e+06	2.61298e+06	2.58172e+06	2.52175e+06	2.70543e+06	2.99457e+06	3.00353e+06	3.0974e+06	3.24417e+06	2.81181e+06	3.04446e+06	3.05189e+06	3.10369e+06
High	Master Protein	O14715	RANBP2-like and GRIP domain-containing protein 8 OS=Homo sapiens OX=9606 GN=RGPD8 PE=1 SV=2	22	43	145	2	198.9	RGPD8	23303.2	19840.6	29047.7	25766.6	19716.6	22229.5	20827.7	21164.8	28368.6	33571.9	23142.4	32784.4	26512.9	28067	29103.1	27574.6	41300.3	37248.3	44002.9	40957.6	32349.8	38254.6	32429.2	27518	35162.9	33571.9	32727.7	40531.4	44656.1	34133	38367.3	42418.5
High	Master Protein	P46087	Probable 28S rRNA (cytosine(4447)-C(5))-methyltransferase OS=Homo sapiens OX=9606 GN=NOP2 PE=1 SV=2	51	35	145	35	89.2	NOP2	6.10188e+06	5.73304e+06	6.95589e+06	6.91968e+06	5.80789e+06	5.72677e+06	6.23758e+06	7.41203e+06	8.44102e+06	1.04057e+07	7.85185e+06	9.09413e+06	5.8627e+06	8.29077e+06	8.14643e+06	7.02419e+06	1.08144e+07	1.07631e+07	1.05371e+07	1.09993e+07	9.52924e+06	9.85516e+06	9.71202e+06	9.63694e+06	1.04626e+07	1.04057e+07	1.1104e+07	1.12431e+07	9.87464e+06	1.00826e+07	1.07396e+07	1.08054e+07
High	Master Protein	P16104	Histone H2AX OS=Homo sapiens OX=9606 GN=H2AX PE=1 SV=2	74	12	145	6	15.1	H2AX	4.80746e+07	4.56073e+07	5.02754e+07	4.944e+07	3.43023e+07	3.62525e+07	4.21997e+07	4.72631e+07	7.49321e+07	9.70475e+07	7.31914e+07	8.13557e+07	4.80484e+07	7.02199e+07	6.86918e+07	6.00897e+07	8.52026e+07	8.56219e+07	7.61598e+07	7.85882e+07	5.62812e+07	6.23867e+07	6.57058e+07	6.14503e+07	9.28783e+07	9.70475e+07	1.03506e+08	1.0058e+08	8.09287e+07	8.5396e+07	9.05581e+07	9.24371e+07
High	Master Protein	Q7L1Q6	eIF5-mimic protein 2 OS=Homo sapiens OX=9606 GN=BZW1 PE=1 SV=1	57	26	145	21	48	BZW1	4.01851e+06	3.78689e+06	4.5733e+06	4.2481e+06	5.76741e+06	5.58003e+06	6.33324e+06	7.14043e+06	5.84761e+06	6.75279e+06	4.55932e+06	5.26056e+06	4.79578e+06	6.56452e+06	5.59856e+06	4.59874e+06	7.12201e+06	7.1094e+06	6.92787e+06	6.75263e+06	9.46282e+06	9.60264e+06	9.86097e+06	9.28381e+06	7.2481e+06	6.75279e+06	6.44772e+06	6.50365e+06	8.07761e+06	7.98327e+06	7.38072e+06	7.07432e+06
High	Master Protein	P09923	Intestinal-type alkaline phosphatase OS=Homo sapiens OX=9606 GN=ALPI PE=1 SV=2	58	20	145	15	56.8	ALPI	1.61117e+06	1.42284e+06	1.70826e+06	1.68731e+06	1.42968e+06	1.42968e+06	1.51684e+06	1.83455e+06	5.00779e+06	6.17755e+06	4.52407e+06	5.47647e+06	3.08467e+06	4.75554e+06	4.41216e+06	4.15459e+06	2.85548e+06	2.6712e+06	2.58775e+06	2.68209e+06	2.34574e+06	2.46033e+06	2.36176e+06	2.38523e+06	6.20715e+06	6.17755e+06	6.39789e+06	6.77058e+06	5.19556e+06	5.78333e+06	5.81666e+06	6.39108e+06
High	Master Protein	P15531	Nucleoside diphosphate kinase A OS=Homo sapiens OX=9606 GN=NME1 PE=1 SV=1	86	12	144	7	17.1	NME1	2.24621e+06	2.04769e+06	2.47787e+06	2.40343e+06	3.90914e+06	3.30034e+06	3.61787e+06	4.57541e+06	3.45068e+06	4.14783e+06	2.59201e+06	2.89668e+06	3.27318e+06	3.80991e+06	3.34396e+06	2.81145e+06	3.98096e+06	3.84428e+06	3.75361e+06	3.82041e+06	6.41389e+06	5.67954e+06	5.63309e+06	5.94884e+06	4.27711e+06	4.14783e+06	3.66558e+06	3.58118e+06	5.51306e+06	4.63332e+06	4.40842e+06	4.3249e+06
High	Master Protein	Q01105	Protein SET OS=Homo sapiens OX=9606 GN=SET PE=1 SV=3	52	15	144	15	33.5	SET	7.58313e+06	6.93273e+06	8.40376e+06	7.6964e+06	1.09463e+07	9.51318e+06	1.06894e+07	1.39522e+07	1.13939e+07	1.35774e+07	7.61987e+06	8.86223e+06	1.03222e+07	1.34896e+07	1.18579e+07	9.7162e+06	1.34396e+07	1.30153e+07	1.27305e+07	1.22339e+07	1.796e+07	1.63712e+07	1.66437e+07	1.81403e+07	1.41227e+07	1.35774e+07	1.07759e+07	1.09564e+07	1.73859e+07	1.6405e+07	1.56325e+07	1.49466e+07
High	Master Protein	O43175	D-3-phosphoglycerate dehydrogenase OS=Homo sapiens OX=9606 GN=PHGDH PE=1 SV=4	48	22	144	22	56.6	PHGDH	4.67718e+06	4.55294e+06	5.34146e+06	4.90154e+06	1.01875e+07	9.62307e+06	1.06228e+07	1.27555e+07	5.76688e+06	7.0858e+06	4.58868e+06	5.44543e+06	5.16821e+06	7.11909e+06	6.11634e+06	5.00058e+06	8.28937e+06	8.54756e+06	8.09152e+06	7.79132e+06	1.6715e+07	1.65603e+07	1.65398e+07	1.65844e+07	7.14803e+06	7.0858e+06	6.48925e+06	6.7322e+06	8.7049e+06	8.65769e+06	8.06333e+06	7.69249e+06
High	Master Protein	Q8TCS8	Polyribonucleotide nucleotidyltransferase 1, mitochondrial OS=Homo sapiens OX=9606 GN=PNPT1 PE=1 SV=2	50	38	144	38	85.9	PNPT1	3.86283e+06	3.65158e+06	4.38746e+06	4.35807e+06	3.31409e+06	3.2409e+06	3.35321e+06	4.23222e+06	6.04884e+06	7.49722e+06	5.55793e+06	6.27345e+06	4.10962e+06	5.88364e+06	5.51266e+06	4.75835e+06	6.8461e+06	6.85537e+06	6.64635e+06	6.92744e+06	5.43755e+06	5.57724e+06	5.22101e+06	5.50264e+06	7.49753e+06	7.49722e+06	7.85995e+06	7.75589e+06	6.9219e+06	7.15523e+06	7.26748e+06	7.31986e+06
High	Master Protein	P11177	Pyruvate dehydrogenase E1 component subunit beta, mitochondrial OS=Homo sapiens OX=9606 GN=PDHB PE=1 SV=3	61	15	144	15	39.2	PDHB	4.49601e+06	4.3142e+06	5.22756e+06	5.27654e+06	3.98437e+06	4.1622e+06	4.5136e+06	5.50837e+06	6.59106e+06	8.51972e+06	6.21241e+06	6.83751e+06	4.47484e+06	6.89394e+06	6.61476e+06	5.62772e+06	7.96827e+06	8.09937e+06	7.91898e+06	8.38741e+06	6.53732e+06	7.16271e+06	7.02776e+06	7.16184e+06	8.16961e+06	8.51972e+06	8.78551e+06	8.45325e+06	7.53705e+06	8.38388e+06	8.7204e+06	8.65722e+06
High	Master Protein	P06737	Glycogen phosphorylase, liver form OS=Homo sapiens OX=9606 GN=PYGL PE=1 SV=4	57	45	144	39	97.1	PYGL	4.2308e+06	4.20218e+06	4.92088e+06	4.50911e+06	6.63452e+06	6.21035e+06	6.93805e+06	7.9846e+06	5.33016e+06	5.95991e+06	3.88322e+06	4.66112e+06	4.70158e+06	5.96795e+06	5.13853e+06	4.27267e+06	7.49825e+06	7.88906e+06	7.4544e+06	7.16753e+06	1.08855e+07	1.06874e+07	1.08027e+07	1.03814e+07	6.60673e+06	5.95991e+06	5.4916e+06	5.76256e+06	7.91896e+06	7.25776e+06	6.77425e+06	6.57273e+06
High	Master Protein	Q9UHX1	Poly(U)-binding-splicing factor PUF60 OS=Homo sapiens OX=9606 GN=PUF60 PE=1 SV=1	61	26	144	26	59.8	PUF60	4.28445e+06	3.88781e+06	4.6704e+06	4.56465e+06	4.30229e+06	4.06744e+06	4.41424e+06	5.19828e+06	6.34232e+06	7.61484e+06	5.17701e+06	5.96599e+06	4.57337e+06	6.07624e+06	5.62505e+06	4.99108e+06	7.59333e+06	7.29888e+06	7.07497e+06	7.25581e+06	7.05893e+06	6.99964e+06	6.87306e+06	6.75868e+06	7.86129e+06	7.61484e+06	7.32126e+06	7.37577e+06	7.70301e+06	7.38946e+06	7.41564e+06	7.67787e+06
High	Master Protein	Q9UNX3	Ribosomal protein uL24-like OS=Homo sapiens OX=9606 GN=RPL26L1 PE=1 SV=1	50	10	144	2	17.2	RPL26L1	683812	657583	753712	684117	747906	683446	762118	969331	698069	931342	643694	768104	592534	871288	682338	602985	1.21192e+06	1.23453e+06	1.14176e+06	1.08745e+06	1.22712e+06	1.17614e+06	1.18663e+06	1.2603e+06	865255	931342	910304	949610	998015	1.05959e+06	899543	927582
High	Master Protein	P27695	DNA-(apurinic or apyrimidinic site) endonuclease OS=Homo sapiens OX=9606 GN=APEX1 PE=1 SV=2	62	21	143	21	35.5	APEX1	5.07442e+06	5.09707e+06	5.59928e+06	5.33617e+06	7.96952e+06	7.36414e+06	8.19858e+06	9.54469e+06	6.58242e+06	7.79184e+06	5.20741e+06	6.36807e+06	5.78753e+06	7.91072e+06	6.83399e+06	6.00277e+06	8.99339e+06	9.5691e+06	8.48208e+06	8.48218e+06	1.30759e+07	1.26729e+07	1.27653e+07	1.24098e+07	8.1589e+06	7.79184e+06	7.36426e+06	7.87287e+06	9.74803e+06	9.62041e+06	9.00941e+06	9.23418e+06
High	Master Protein	O43615	Mitochondrial import inner membrane translocase subunit TIM44 OS=Homo sapiens OX=9606 GN=TIMM44 PE=1 SV=2	55	31	143	31	51.3	TIMM44	5.17147e+06	4.67258e+06	5.67132e+06	5.67103e+06	4.41672e+06	4.37988e+06	4.81634e+06	6.01009e+06	7.72743e+06	9.92568e+06	7.26314e+06	8.24018e+06	5.4583e+06	7.40121e+06	7.37877e+06	6.25723e+06	9.1654e+06	8.77218e+06	8.59121e+06	9.01448e+06	7.24669e+06	7.53731e+06	7.49912e+06	7.81417e+06	9.57814e+06	9.92568e+06	1.02714e+07	1.01874e+07	9.19351e+06	9.00078e+06	9.72762e+06	9.62561e+06
High	Master Protein	Q5SRE5	Nucleoporin NUP188 OS=Homo sapiens OX=9606 GN=NUP188 PE=1 SV=1	30	47	143	47	195.9	NUP188	3.10376e+06	2.7752e+06	3.56835e+06	3.36084e+06	2.63183e+06	2.47067e+06	2.72027e+06	3.23848e+06	4.79013e+06	5.81019e+06	4.18645e+06	4.715e+06	3.80154e+06	4.71961e+06	4.40013e+06	3.90051e+06	5.50079e+06	5.21008e+06	5.40552e+06	5.34228e+06	4.31815e+06	4.25177e+06	4.23552e+06	4.21059e+06	5.93736e+06	5.81019e+06	5.92042e+06	5.82918e+06	6.403e+06	5.73963e+06	5.8008e+06	6.00023e+06
High	Master Protein	Q01813	ATP-dependent 6-phosphofructokinase, platelet type OS=Homo sapiens OX=9606 GN=PFKP PE=1 SV=2	49	35	143	30	85.5	PFKP	4.24361e+06	4.10953e+06	5.04206e+06	4.48899e+06	7.19209e+06	6.90318e+06	7.81007e+06	9.10764e+06	4.86746e+06	5.64648e+06	3.56668e+06	4.4489e+06	3.86174e+06	5.20494e+06	4.62038e+06	3.58805e+06	7.52095e+06	7.71511e+06	7.63797e+06	7.13555e+06	1.18004e+07	1.18796e+07	1.21604e+07	1.18415e+07	6.03321e+06	5.64648e+06	5.04395e+06	5.50019e+06	6.5044e+06	6.32984e+06	6.09116e+06	5.51957e+06
High	Master Protein	O60832	H/ACA ribonucleoprotein complex subunit DKC1 OS=Homo sapiens OX=9606 GN=DKC1 PE=1 SV=3	57	30	143	30	57.6	DKC1	6.64904e+06	6.19962e+06	7.6416e+06	7.18116e+06	5.93104e+06	5.89151e+06	6.4314e+06	7.7903e+06	1.04904e+07	1.29186e+07	9.45341e+06	1.06282e+07	6.93278e+06	1.02928e+07	9.5727e+06	8.51589e+06	1.17841e+07	1.1639e+07	1.15759e+07	1.14149e+07	9.73129e+06	1.01387e+07	1.00138e+07	1.01288e+07	1.30028e+07	1.29186e+07	1.33689e+07	1.31397e+07	1.1677e+07	1.25173e+07	1.26199e+07	1.31001e+07
High	Master Protein	P35658	Nuclear pore complex protein Nup214 OS=Homo sapiens OX=9606 GN=NUP214 PE=1 SV=2	27	41	142	41	213.5	NUP214	2.37862e+06	2.12671e+06	2.77499e+06	2.66225e+06	2.17378e+06	2.02579e+06	2.21528e+06	2.72373e+06	3.72022e+06	4.68254e+06	3.35334e+06	3.72862e+06	2.70334e+06	3.76331e+06	3.54773e+06	3.03069e+06	4.21562e+06	3.99263e+06	4.2037e+06	4.23183e+06	3.5666e+06	3.48618e+06	3.44923e+06	3.54133e+06	4.6112e+06	4.68254e+06	4.74225e+06	4.6097e+06	4.55328e+06	4.57664e+06	4.67706e+06	4.66217e+06
High	Master Protein	P22234	Bifunctional phosphoribosylaminoimidazole carboxylase/phosphoribosylaminoimidazole succinocarboxamide synthetase OS=Homo sapiens OX=9606 GN=PAICS PE=1 SV=3	50	23	142	23	47	PAICS	6.15363e+06	5.89016e+06	7.00756e+06	6.68419e+06	1.02507e+07	9.87548e+06	1.06631e+07	1.26566e+07	8.64733e+06	1.0247e+07	6.88131e+06	7.84671e+06	7.90366e+06	9.8652e+06	8.52399e+06	7.06055e+06	1.09061e+07	1.1058e+07	1.06154e+07	1.06249e+07	1.68187e+07	1.69947e+07	1.66026e+07	1.64558e+07	1.07184e+07	1.0247e+07	9.73147e+06	9.70091e+06	1.33123e+07	1.19973e+07	1.12374e+07	1.08614e+07
High	Master Protein	Q92626	Peroxidasin homolog OS=Homo sapiens OX=9606 GN=PXDN PE=1 SV=2	39	42	142	42	165.2	PXDN	1.64559e+06	1.52555e+06	1.94197e+06	1.86213e+06	1.71526e+06	1.65153e+06	1.81283e+06	2.28776e+06	2.17747e+06	2.77808e+06	2.1219e+06	2.48095e+06	1.56838e+06	2.31927e+06	2.11119e+06	1.84587e+06	2.91647e+06	2.86402e+06	2.9418e+06	2.95998e+06	2.8143e+06	2.8421e+06	2.82261e+06	2.9745e+06	2.69897e+06	2.77808e+06	3.00076e+06	3.06721e+06	2.64164e+06	2.82051e+06	2.78324e+06	2.83954e+06
High	Master Protein	P98175	RNA-binding protein 10 OS=Homo sapiens OX=9606 GN=RBM10 PE=1 SV=3	39	30	142	28	103.5	RBM10	1.65691e+06	1.52514e+06	1.87527e+06	1.82888e+06	1.3516e+06	1.31551e+06	1.49749e+06	1.74173e+06	2.2005e+06	2.64384e+06	1.98355e+06	2.1848e+06	1.48018e+06	2.04653e+06	2.01011e+06	1.73471e+06	2.93655e+06	2.86326e+06	2.84075e+06	2.90712e+06	2.21762e+06	2.26385e+06	2.33162e+06	2.26455e+06	2.72751e+06	2.64384e+06	2.80511e+06	2.70108e+06	2.49309e+06	2.48883e+06	2.64998e+06	2.66854e+06
High	Master Protein	P46459	Vesicle-fusing ATPase OS=Homo sapiens OX=9606 GN=NSF PE=1 SV=3	53	39	142	38	82.5	NSF	3.37655e+06	3.07009e+06	4.04309e+06	3.94639e+06	3.1687e+06	3.074e+06	3.41909e+06	4.13681e+06	4.32005e+06	5.52115e+06	3.91288e+06	4.60535e+06	3.16668e+06	4.42997e+06	4.22964e+06	3.7423e+06	5.98425e+06	5.76371e+06	6.12469e+06	6.27304e+06	5.19902e+06	5.29003e+06	5.32358e+06	5.37858e+06	5.35469e+06	5.52115e+06	5.53355e+06	5.69361e+06	5.33369e+06	5.38739e+06	5.57604e+06	5.75685e+06
High	Master Protein	Q9NX63	MICOS complex subunit MIC19 OS=Homo sapiens OX=9606 GN=CHCHD3 PE=1 SV=1	60	19	142	19	26.1	CHCHD3	4.04939e+06	3.89864e+06	4.6695e+06	4.52741e+06	3.61587e+06	3.3351e+06	3.76869e+06	4.83971e+06	5.91921e+06	7.70231e+06	5.45773e+06	6.12902e+06	3.88391e+06	6.0215e+06	5.5408e+06	4.8952e+06	7.17673e+06	7.31919e+06	7.0736e+06	7.19661e+06	5.93271e+06	5.73935e+06	5.86793e+06	6.29248e+06	7.33685e+06	7.70231e+06	7.71825e+06	7.57733e+06	6.54174e+06	7.32289e+06	7.30457e+06	7.53038e+06
High	Master Protein	Q06210	Glutamine--fructose-6-phosphate aminotransferase [isomerizing] 1 OS=Homo sapiens OX=9606 GN=GFPT1 PE=1 SV=3	56	33	142	28	78.8	GFPT1	3.16876e+06	3.07739e+06	3.60954e+06	3.40094e+06	6.06015e+06	5.62642e+06	6.37746e+06	7.36082e+06	3.71883e+06	4.42601e+06	2.91812e+06	3.44381e+06	3.26137e+06	4.1519e+06	3.63355e+06	2.98396e+06	5.61598e+06	5.7774e+06	5.46793e+06	5.40601e+06	9.94313e+06	9.68247e+06	9.92982e+06	9.57036e+06	4.60949e+06	4.42601e+06	4.12677e+06	4.2576e+06	5.49319e+06	5.04922e+06	4.7902e+06	4.59028e+06
High	Master Protein	O95373	Importin-7 OS=Homo sapiens OX=9606 GN=IPO7 PE=1 SV=1	40	35	142	34	119.4	IPO7	6.88267e+06	6.78842e+06	7.97032e+06	7.46597e+06	9.68949e+06	9.03208e+06	9.88227e+06	1.18707e+07	9.14369e+06	1.09682e+07	7.28446e+06	8.13674e+06	8.32884e+06	1.02227e+07	8.69721e+06	7.42117e+06	1.21982e+07	1.27444e+07	1.20739e+07	1.18677e+07	1.58979e+07	1.55433e+07	1.53869e+07	1.54341e+07	1.13336e+07	1.09682e+07	1.03016e+07	1.00595e+07	1.40284e+07	1.24321e+07	1.14657e+07	1.14161e+07
High	Master Protein	Q15021	Condensin complex subunit 1 OS=Homo sapiens OX=9606 GN=NCAPD2 PE=1 SV=3	42	49	142	49	157.1	NCAPD2	3.1744e+06	3.21504e+06	3.8106e+06	3.57856e+06	3.82857e+06	3.57903e+06	4.02917e+06	4.86259e+06	4.53215e+06	5.37299e+06	3.59633e+06	4.15705e+06	3.71477e+06	4.80663e+06	4.04813e+06	3.52689e+06	5.62599e+06	6.03583e+06	5.77249e+06	5.68836e+06	6.28169e+06	6.15913e+06	6.27348e+06	6.32222e+06	5.6176e+06	5.37299e+06	5.08588e+06	5.13937e+06	6.25684e+06	5.84546e+06	5.33674e+06	5.42548e+06
High	Master Protein	Q9H0D6	5'-3' exoribonuclease 2 OS=Homo sapiens OX=9606 GN=XRN2 PE=1 SV=1	48	40	142	40	108.5	XRN2	2.86241e+06	2.67572e+06	3.47121e+06	3.36644e+06	2.29924e+06	2.22937e+06	2.46489e+06	3.05016e+06	3.98947e+06	5.05982e+06	3.60704e+06	4.059e+06	2.76759e+06	3.92223e+06	3.67615e+06	3.24637e+06	5.07304e+06	5.02332e+06	5.25837e+06	5.35118e+06	3.77246e+06	3.83651e+06	3.83788e+06	3.96575e+06	4.94494e+06	5.05982e+06	5.10102e+06	5.01816e+06	4.6615e+06	4.76991e+06	4.84636e+06	4.99395e+06
High	Master Protein	Q5VTR2	E3 ubiquitin-protein ligase BRE1A OS=Homo sapiens OX=9606 GN=RNF20 PE=1 SV=2	48	43	141	38	113.6	RNF20	2.81932e+06	2.609e+06	3.28636e+06	3.00339e+06	2.37238e+06	2.35341e+06	2.67469e+06	3.05487e+06	3.23818e+06	3.78782e+06	2.64279e+06	2.93348e+06	2.35392e+06	3.20068e+06	3.01917e+06	2.57255e+06	4.99667e+06	4.89807e+06	4.97835e+06	4.77409e+06	3.89247e+06	4.04998e+06	4.16454e+06	3.97187e+06	4.01372e+06	3.78782e+06	3.73741e+06	3.62668e+06	3.96475e+06	3.89243e+06	3.98024e+06	3.9574e+06
High	Master Protein	Q8TAQ2	SWI/SNF complex subunit SMARCC2 OS=Homo sapiens OX=9606 GN=SMARCC2 PE=1 SV=1	32	42	141	34	132.8	SMARCC2	2.08078e+06	1.85251e+06	2.48506e+06	2.33973e+06	1.64884e+06	1.59413e+06	1.76614e+06	2.25516e+06	2.24037e+06	2.60967e+06	2.02724e+06	2.2366e+06	1.53091e+06	2.24291e+06	2.07159e+06	1.82118e+06	3.68777e+06	3.47785e+06	3.76449e+06	3.71915e+06	2.70531e+06	2.74333e+06	2.74991e+06	2.9321e+06	2.77694e+06	2.60967e+06	2.8669e+06	2.76511e+06	2.57853e+06	2.72765e+06	2.73102e+06	2.80155e+06
High	Master Protein	Q15181	Inorganic pyrophosphatase OS=Homo sapiens OX=9606 GN=PPA1 PE=1 SV=2	78	22	141	20	32.6	PPA1	4.6646e+06	4.66901e+06	5.49194e+06	5.16762e+06	8.06314e+06	7.10568e+06	7.8702e+06	9.40138e+06	7.3709e+06	8.92673e+06	5.94258e+06	6.69704e+06	6.76148e+06	8.73318e+06	7.10459e+06	5.66905e+06	8.26706e+06	8.76547e+06	8.31948e+06	8.21427e+06	1.32295e+07	1.22281e+07	1.2254e+07	1.22234e+07	9.13621e+06	8.92673e+06	8.40392e+06	8.27958e+06	1.13885e+07	1.06206e+07	9.36615e+06	8.7208e+06
High	Master Protein	P43246	DNA mismatch repair protein Msh2 OS=Homo sapiens OX=9606 GN=MSH2 PE=1 SV=1	49	36	141	36	104.7	MSH2	2.41602e+06	2.4278e+06	2.82491e+06	2.58811e+06	2.3658e+06	2.24766e+06	2.52215e+06	3.04157e+06	2.96749e+06	3.50489e+06	2.36018e+06	2.67951e+06	2.44969e+06	3.3931e+06	2.8736e+06	2.56522e+06	4.2819e+06	4.55788e+06	4.27932e+06	4.11397e+06	3.88166e+06	3.86798e+06	3.92703e+06	3.95458e+06	3.6782e+06	3.50489e+06	3.33773e+06	3.31268e+06	4.12605e+06	4.12643e+06	3.78833e+06	3.94612e+06
High	Master Protein	Q02809	Procollagen-lysine,2-oxoglutarate 5-dioxygenase 1 OS=Homo sapiens OX=9606 GN=PLOD1 PE=1 SV=2	47	32	141	31	83.5	PLOD1	4.59867e+06	4.34934e+06	5.43409e+06	5.50506e+06	3.38817e+06	3.18663e+06	3.72994e+06	4.27744e+06	6.54431e+06	8.19536e+06	6.06256e+06	6.75419e+06	4.14985e+06	6.09747e+06	5.79323e+06	4.97953e+06	8.15021e+06	8.16533e+06	8.23184e+06	8.75066e+06	5.55911e+06	5.48386e+06	5.80759e+06	5.56143e+06	8.11166e+06	8.19536e+06	8.57359e+06	8.35024e+06	6.98966e+06	7.41527e+06	7.63735e+06	7.66011e+06
High	Master Protein	P08865	Small ribosomal subunit protein uS2 OS=Homo sapiens OX=9606 GN=RPSA PE=1 SV=4	57	14	140	14	32.8	RPSA	1.19838e+07	1.21531e+07	1.48613e+07	1.3856e+07	1.30031e+07	1.23787e+07	1.43899e+07	1.70373e+07	1.78971e+07	2.2116e+07	1.62776e+07	1.91084e+07	1.27988e+07	1.83425e+07	1.67172e+07	1.29226e+07	2.12388e+07	2.28159e+07	2.25126e+07	2.20251e+07	2.13347e+07	2.13024e+07	2.24053e+07	2.21515e+07	2.21834e+07	2.2116e+07	2.30196e+07	2.36238e+07	2.15573e+07	2.23067e+07	2.20387e+07	1.98791e+07
High	Master Protein	Q96T88	E3 ubiquitin-protein ligase UHRF1 OS=Homo sapiens OX=9606 GN=UHRF1 PE=1 SV=1	49	36	140	35	89.8	UHRF1	2.58877e+06	2.40792e+06	3.03685e+06	2.93052e+06	1.97273e+06	1.98496e+06	2.21992e+06	2.70652e+06	3.41222e+06	4.32812e+06	3.13552e+06	3.57744e+06	2.35262e+06	3.4465e+06	3.26623e+06	2.93767e+06	4.58808e+06	4.52057e+06	4.60038e+06	4.65825e+06	3.23674e+06	3.41591e+06	3.45646e+06	3.51895e+06	4.22944e+06	4.32812e+06	4.43421e+06	4.4228e+06	3.96256e+06	4.19137e+06	4.30595e+06	4.51907e+06
High	Master Protein	O94776	Metastasis-associated protein MTA2 OS=Homo sapiens OX=9606 GN=MTA2 PE=1 SV=1	54	34	140	29	75	MTA2	3.04255e+06	2.83242e+06	3.56267e+06	3.42589e+06	2.76984e+06	2.63152e+06	2.97357e+06	3.47172e+06	4.17996e+06	5.29752e+06	3.70369e+06	4.16795e+06	3.07487e+06	4.12441e+06	3.97931e+06	3.45444e+06	5.39231e+06	5.31751e+06	5.39691e+06	5.44567e+06	4.54459e+06	4.52856e+06	4.6299e+06	4.51384e+06	5.18105e+06	5.29752e+06	5.23772e+06	5.15285e+06	5.17906e+06	5.01579e+06	5.24602e+06	5.31402e+06
High	Master Protein	P14678	Small nuclear ribonucleoprotein-associated proteins B and B' OS=Homo sapiens OX=9606 GN=SNRPB PE=1 SV=2	30	9	140	9	24.6	SNRPB	5.94354e+06	5.70719e+06	6.65762e+06	6.44843e+06	5.51567e+06	5.33641e+06	5.67354e+06	7.05083e+06	8.60616e+06	1.07785e+07	7.87556e+06	8.74916e+06	6.30757e+06	9.1396e+06	8.07098e+06	7.27134e+06	1.05337e+07	1.07145e+07	1.00853e+07	1.02502e+07	9.04977e+06	9.18339e+06	8.8338e+06	9.16732e+06	1.06673e+07	1.07785e+07	1.11375e+07	1.08166e+07	1.06239e+07	1.11149e+07	1.06402e+07	1.11856e+07
High	Master Protein	Q02218	2-oxoglutarate dehydrogenase complex component E1 OS=Homo sapiens OX=9606 GN=OGDH PE=1 SV=3	51	48	140	48	115.9	OGDH	5.33166e+06	4.81499e+06	6.30062e+06	5.99552e+06	4.33493e+06	3.99788e+06	4.23956e+06	5.51325e+06	6.27136e+06	8.01985e+06	5.84932e+06	6.91853e+06	4.18696e+06	6.2906e+06	5.73228e+06	5.15423e+06	9.44929e+06	9.03953e+06	9.5445e+06	9.53028e+06	7.11248e+06	6.87992e+06	6.60107e+06	7.1682e+06	7.77333e+06	8.01985e+06	8.27203e+06	8.5534e+06	7.05217e+06	7.65015e+06	7.55701e+06	7.92885e+06
High	Master Protein	Q96KR1	Zinc finger RNA-binding protein OS=Homo sapiens OX=9606 GN=ZFR PE=1 SV=2	38	34	140	34	116.9	ZFR	2.69075e+06	2.54465e+06	3.19208e+06	3.07103e+06	2.53024e+06	2.37408e+06	2.59881e+06	3.25852e+06	4.13258e+06	5.22876e+06	3.85221e+06	4.37861e+06	2.83776e+06	4.15233e+06	3.87144e+06	3.4013e+06	4.76882e+06	4.77726e+06	4.83553e+06	4.88161e+06	4.15147e+06	4.08554e+06	4.0464e+06	4.23665e+06	5.12232e+06	5.22876e+06	5.44775e+06	5.41329e+06	4.77968e+06	5.04974e+06	5.10382e+06	5.23229e+06
High	Master Protein	P62195	26S proteasome regulatory subunit 8 OS=Homo sapiens OX=9606 GN=PSMC5 PE=1 SV=1	67	28	140	26	45.6	PSMC5	6.30384e+06	5.81575e+06	7.22558e+06	6.92208e+06	7.46288e+06	6.95953e+06	7.77076e+06	8.99202e+06	9.16521e+06	1.06572e+07	7.08489e+06	8.04812e+06	6.93862e+06	9.0495e+06	8.17812e+06	6.82852e+06	1.11723e+07	1.09183e+07	1.09457e+07	1.10031e+07	1.22446e+07	1.19766e+07	1.20992e+07	1.16912e+07	1.13603e+07	1.06572e+07	1.00194e+07	9.94992e+06	1.16868e+07	1.10053e+07	1.07814e+07	1.05044e+07
High	Master Protein	P18754	Regulator of chromosome condensation OS=Homo sapiens OX=9606 GN=RCC1 PE=1 SV=1	62	18	139	18	44.9	RCC1	3.96348e+06	3.46881e+06	4.55295e+06	4.36892e+06	3.6705e+06	3.3093e+06	3.64459e+06	4.69008e+06	6.02317e+06	7.6935e+06	5.29403e+06	5.92512e+06	4.57185e+06	6.34641e+06	6.02276e+06	5.2676e+06	7.02446e+06	6.51225e+06	6.89705e+06	6.94469e+06	6.02234e+06	5.69495e+06	5.6747e+06	6.09793e+06	7.4657e+06	7.6935e+06	7.48674e+06	7.32525e+06	7.70044e+06	7.71802e+06	7.93996e+06	8.10325e+06
High	Master Protein	Q9UNX4	WD repeat-containing protein 3 OS=Homo sapiens OX=9606 GN=WDR3 PE=1 SV=1	43	34	139	34	106	WDR3	3.69105e+06	3.23341e+06	4.09738e+06	3.89317e+06	2.86954e+06	2.77127e+06	3.11416e+06	3.75334e+06	5.6281e+06	7.12275e+06	5.04532e+06	5.59063e+06	3.9318e+06	5.52636e+06	5.16975e+06	4.54295e+06	6.54164e+06	6.07032e+06	6.20693e+06	6.18844e+06	4.70816e+06	4.76906e+06	4.84881e+06	4.88e+06	6.97602e+06	7.12275e+06	7.13503e+06	6.91172e+06	6.6224e+06	6.72073e+06	6.81541e+06	6.98851e+06
High	Master Protein	Q7L0Y3	tRNA methyltransferase 10 homolog C OS=Homo sapiens OX=9606 GN=TRMT10C PE=1 SV=2	59	25	139	25	47.3	TRMT10C	4.02387e+06	3.66701e+06	4.80185e+06	4.45716e+06	3.55694e+06	3.37749e+06	3.73399e+06	4.79254e+06	5.88265e+06	7.80856e+06	5.60884e+06	6.67174e+06	4.1511e+06	6.28693e+06	5.71933e+06	5.14761e+06	7.1315e+06	6.88434e+06	7.27409e+06	7.08495e+06	5.83602e+06	5.81229e+06	5.81389e+06	6.23115e+06	7.29154e+06	7.80856e+06	7.93195e+06	8.24829e+06	6.99177e+06	7.64568e+06	7.53994e+06	7.91866e+06
High	Master Protein	Q12788	Transducin beta-like protein 3 OS=Homo sapiens OX=9606 GN=TBL3 PE=1 SV=2	58	38	139	38	89	TBL3	3.1822e+06	2.8422e+06	3.70814e+06	3.58427e+06	2.52064e+06	2.32963e+06	2.58927e+06	3.5238e+06	5.1277e+06	6.50427e+06	4.48249e+06	5.2516e+06	3.45311e+06	5.07898e+06	4.60095e+06	4.12911e+06	5.6398e+06	5.33587e+06	5.61728e+06	5.69742e+06	4.13572e+06	4.00905e+06	4.03154e+06	4.58156e+06	6.35578e+06	6.50427e+06	6.33908e+06	6.49258e+06	5.81614e+06	6.17666e+06	6.06554e+06	6.35188e+06
High	Master Protein	P78344	Eukaryotic translation initiation factor 4 gamma 2 OS=Homo sapiens OX=9606 GN=EIF4G2 PE=1 SV=1	49	41	139	41	102.3	EIF4G2	3.28713e+06	3.18922e+06	3.84378e+06	3.67872e+06	3.46792e+06	3.18838e+06	3.61684e+06	4.35685e+06	4.29046e+06	5.28696e+06	3.66489e+06	3.96756e+06	3.14442e+06	4.0489e+06	3.69925e+06	3.05981e+06	5.82577e+06	5.98735e+06	5.82275e+06	5.84757e+06	5.68996e+06	5.48686e+06	5.63148e+06	5.66468e+06	5.31801e+06	5.28696e+06	5.18283e+06	4.90511e+06	5.2962e+06	4.92396e+06	4.87681e+06	4.70696e+06
High	Master Protein	P62269	Small ribosomal subunit protein uS13 OS=Homo sapiens OX=9606 GN=RPS18 PE=1 SV=3	49	12	138	12	17.7	RPS18	8.66081e+06	8.90058e+06	1.01063e+07	9.42232e+06	8.76052e+06	8.61534e+06	9.64199e+06	1.17139e+07	1.22811e+07	1.4645e+07	1.01052e+07	1.14346e+07	9.43898e+06	1.21539e+07	1.07354e+07	9.11105e+06	1.53495e+07	1.67097e+07	1.53095e+07	1.49774e+07	1.43737e+07	1.48261e+07	1.50127e+07	1.52301e+07	1.52224e+07	1.4645e+07	1.42906e+07	1.41366e+07	1.58982e+07	1.47806e+07	1.41527e+07	1.40157e+07
High	Master Protein	O95602	DNA-directed RNA polymerase I subunit RPA1 OS=Homo sapiens OX=9606 GN=POLR1A PE=1 SV=2	32	42	138	41	194.7	POLR1A	1.77034e+06	1.69095e+06	2.13818e+06	2.0368e+06	1.64828e+06	1.53e+06	1.67196e+06	2.15163e+06	2.80224e+06	3.41054e+06	2.57426e+06	2.88589e+06	1.92629e+06	2.78268e+06	2.60217e+06	2.31282e+06	3.13757e+06	3.17454e+06	3.23903e+06	3.23763e+06	2.7044e+06	2.63296e+06	2.60327e+06	2.79749e+06	3.47337e+06	3.41054e+06	3.64048e+06	3.56784e+06	3.24449e+06	3.38408e+06	3.43051e+06	3.55786e+06
High	Master Protein	Q6Y7W6	GRB10-interacting GYF protein 2 OS=Homo sapiens OX=9606 GN=GIGYF2 PE=1 SV=1	31	36	138	35	150	GIGYF2	1.38042e+06	1.30435e+06	1.62348e+06	1.58797e+06	1.17319e+06	1.13579e+06	1.32359e+06	1.51338e+06	2.05459e+06	2.4532e+06	1.61624e+06	1.88553e+06	1.49416e+06	1.9574e+06	1.79069e+06	1.48629e+06	2.44651e+06	2.44876e+06	2.45933e+06	2.52418e+06	1.9249e+06	1.95458e+06	2.06086e+06	1.96766e+06	2.54666e+06	2.4532e+06	2.28566e+06	2.33108e+06	2.51663e+06	2.38044e+06	2.36071e+06	2.28638e+06
High	Master Protein	Q99590	Protein SCAF11 OS=Homo sapiens OX=9606 GN=SCAF11 PE=1 SV=2	30	40	137	40	164.6	SCAF11	1.91399e+06	1.79164e+06	2.16296e+06	2.15623e+06	1.38334e+06	1.34051e+06	1.51318e+06	1.87755e+06	2.26127e+06	2.82862e+06	2.08821e+06	2.38532e+06	1.42555e+06	2.14862e+06	2.11657e+06	1.76418e+06	3.39216e+06	3.36357e+06	3.27656e+06	3.42746e+06	2.2697e+06	2.30687e+06	2.35605e+06	2.44115e+06	2.80284e+06	2.82862e+06	2.95312e+06	2.94898e+06	2.40109e+06	2.61298e+06	2.79033e+06	2.71386e+06
High	Master Protein	P13674	Prolyl 4-hydroxylase subunit alpha-1 OS=Homo sapiens OX=9606 GN=P4HA1 PE=1 SV=2	65	33	137	33	61	P4HA1	5.21044e+06	4.88808e+06	6.12588e+06	5.98712e+06	4.32038e+06	4.30732e+06	4.61173e+06	5.73768e+06	8.22098e+06	1.00888e+07	7.79491e+06	8.78483e+06	5.58078e+06	8.21858e+06	7.53508e+06	6.81618e+06	9.23445e+06	9.17674e+06	9.27981e+06	9.51691e+06	7.08862e+06	7.41245e+06	7.18055e+06	7.45999e+06	1.01899e+07	1.00888e+07	1.10235e+07	1.08607e+07	9.3998e+06	9.99481e+06	9.93369e+06	1.04855e+07
High	Master Protein	Q86U86	Protein polybromo-1 OS=Homo sapiens OX=9606 GN=PBRM1 PE=1 SV=1	32	51	137	51	192.8	PBRM1	2.61915e+06	2.44892e+06	3.08518e+06	2.99791e+06	2.03231e+06	1.9345e+06	2.17558e+06	2.72468e+06	3.84393e+06	4.87086e+06	3.51574e+06	3.97961e+06	2.5927e+06	3.6689e+06	3.49032e+06	3.03728e+06	4.64192e+06	4.59753e+06	4.6736e+06	4.76538e+06	3.33449e+06	3.32907e+06	3.38741e+06	3.54256e+06	4.76455e+06	4.87086e+06	4.97192e+06	4.92001e+06	4.36693e+06	4.46184e+06	4.60138e+06	4.67231e+06
High	Master Protein	Q9NRL2	Bromodomain adjacent to zinc finger domain protein 1A OS=Homo sapiens OX=9606 GN=BAZ1A PE=1 SV=2	31	51	137	51	178.6	BAZ1A	2.08095e+06	1.96037e+06	2.40343e+06	2.35098e+06	1.37359e+06	1.35759e+06	1.48916e+06	1.85425e+06	3.17468e+06	4.10157e+06	3.0047e+06	3.46546e+06	2.15393e+06	3.113e+06	2.92067e+06	2.61118e+06	3.68806e+06	3.68034e+06	3.64084e+06	3.73703e+06	2.2537e+06	2.33626e+06	2.31865e+06	2.41085e+06	3.93502e+06	4.10157e+06	4.24921e+06	4.28437e+06	3.6279e+06	3.78579e+06	3.85039e+06	4.01682e+06
High	Master Protein	P30153	Serine/threonine-protein phosphatase 2A 65 kDa regulatory subunit A alpha isoform OS=Homo sapiens OX=9606 GN=PPP2R1A PE=1 SV=4	52	30	137	23	65.3	PPP2R1A	3.69854e+06	3.57191e+06	4.36256e+06	4.04313e+06	5.59432e+06	5.15847e+06	5.38526e+06	7.20608e+06	4.92757e+06	6.34046e+06	4.13457e+06	4.91154e+06	4.199e+06	5.84255e+06	5.00891e+06	4.13075e+06	6.55492e+06	6.70581e+06	6.60863e+06	6.42682e+06	9.17883e+06	8.87719e+06	8.38495e+06	9.36917e+06	6.10771e+06	6.34046e+06	5.84705e+06	6.07216e+06	7.07245e+06	7.10526e+06	6.60337e+06	6.35442e+06
High	Master Protein	Q12874	Splicing factor 3A subunit 3 OS=Homo sapiens OX=9606 GN=SF3A3 PE=1 SV=1	53	24	137	24	58.8	SF3A3	6.55604e+06	6.2398e+06	7.56593e+06	7.66001e+06	5.55201e+06	5.55365e+06	6.03342e+06	7.51916e+06	9.54682e+06	1.21392e+07	8.48558e+06	9.94051e+06	6.38845e+06	9.69798e+06	9.01632e+06	7.97729e+06	1.16193e+07	1.17144e+07	1.14613e+07	1.21761e+07	9.1094e+06	9.55725e+06	9.39415e+06	9.77623e+06	1.18333e+07	1.21392e+07	1.20002e+07	1.22895e+07	1.07602e+07	1.17939e+07	1.18864e+07	1.22716e+07
High	Master Protein	Q15643	Thyroid receptor-interacting protein 11 OS=Homo sapiens OX=9606 GN=TRIP11 PE=1 SV=3	29	57	137	55	227.4	TRIP11	2.05685e+06	1.94162e+06	2.43237e+06	2.42468e+06	1.68463e+06	1.64834e+06	1.79594e+06	2.16797e+06	2.45925e+06	3.02715e+06	2.16807e+06	2.47985e+06	1.78679e+06	2.49461e+06	2.38153e+06	2.05515e+06	3.64535e+06	3.64514e+06	3.68468e+06	3.85419e+06	2.76403e+06	2.83661e+06	2.79632e+06	2.81875e+06	3.04824e+06	3.02715e+06	3.06606e+06	3.06585e+06	3.00951e+06	3.03375e+06	3.13963e+06	3.16148e+06
High	Master Protein	Q08379	Golgin subfamily A member 2 OS=Homo sapiens OX=9606 GN=GOLGA2 PE=1 SV=3	47	39	137	39	113	GOLGA2	1.87523e+06	1.70864e+06	2.16952e+06	2.12814e+06	1.44114e+06	1.40594e+06	1.5246e+06	1.8857e+06	2.39791e+06	3.00989e+06	2.24367e+06	2.53515e+06	1.63709e+06	2.2981e+06	2.2115e+06	1.8912e+06	3.32347e+06	3.20776e+06	3.28651e+06	3.38282e+06	2.36453e+06	2.41947e+06	2.37383e+06	2.45174e+06	2.97221e+06	3.00989e+06	3.17298e+06	3.13421e+06	2.75738e+06	2.79477e+06	2.91547e+06	2.90927e+06
High	Master Protein	Q9NWH9	SAFB-like transcription modulator OS=Homo sapiens OX=9606 GN=SLTM PE=1 SV=2	29	38	136	38	117.1	SLTM	2.13175e+06	1.95731e+06	2.43975e+06	2.39286e+06	1.79264e+06	1.71883e+06	1.97993e+06	2.33675e+06	3.26195e+06	4.04144e+06	2.95347e+06	3.33972e+06	2.11802e+06	3.06598e+06	2.98073e+06	2.5677e+06	3.77809e+06	3.67461e+06	3.69586e+06	3.80361e+06	2.94125e+06	2.95793e+06	3.08278e+06	3.03818e+06	4.04318e+06	4.04144e+06	4.17676e+06	4.12891e+06	3.56742e+06	3.72861e+06	3.92957e+06	3.94994e+06
High	Master Protein	Q14444	Caprin-1 OS=Homo sapiens OX=9606 GN=CAPRIN1 PE=1 SV=2	31	20	136	20	78.3	CAPRIN1	6.37718e+06	5.7762e+06	7.32838e+06	7.10043e+06	5.5658e+06	5.11851e+06	5.75705e+06	6.89977e+06	8.87126e+06	1.05918e+07	7.26933e+06	8.00745e+06	6.76198e+06	8.60717e+06	7.76063e+06	6.44354e+06	1.13023e+07	1.08441e+07	1.11014e+07	1.12866e+07	9.13202e+06	8.80842e+06	8.96384e+06	8.97092e+06	1.09959e+07	1.05918e+07	1.02802e+07	9.89965e+06	1.13893e+07	1.04674e+07	1.0231e+07	9.91222e+06
High	Master Protein	P09972	Fructose-bisphosphate aldolase C OS=Homo sapiens OX=9606 GN=ALDOC PE=1 SV=2	59	19	136	13	39.4	ALDOC	1.4978e+06	1.60377e+06	1.82421e+06	1.80079e+06	2.69374e+06	2.84154e+06	2.99683e+06	3.17425e+06	2.26858e+06	2.42567e+06	1.7568e+06	2.08707e+06	1.80469e+06	2.3895e+06	2.09477e+06	1.76153e+06	2.65455e+06	3.01088e+06	2.76341e+06	2.86248e+06	4.41973e+06	4.89e+06	4.66611e+06	4.12708e+06	2.81191e+06	2.42567e+06	2.48445e+06	2.58026e+06	3.03967e+06	2.90593e+06	2.76159e+06	2.7098e+06
High	Master Protein	O75822	Eukaryotic translation initiation factor 3 subunit J OS=Homo sapiens OX=9606 GN=EIF3J PE=1 SV=2	59	18	136	18	29	EIF3J	3.18079e+06	2.92282e+06	3.81604e+06	3.54878e+06	4.4233e+06	4.06617e+06	4.36181e+06	5.35813e+06	4.7033e+06	5.87118e+06	3.86573e+06	4.55222e+06	3.98635e+06	5.11946e+06	4.42625e+06	3.69212e+06	5.63731e+06	5.48722e+06	5.78074e+06	5.64101e+06	7.25748e+06	6.99744e+06	6.79142e+06	6.96651e+06	5.82974e+06	5.87118e+06	5.46686e+06	5.62792e+06	6.71428e+06	6.22589e+06	5.83524e+06	5.67966e+06
High	Master Protein	Q10567	AP-1 complex subunit beta-1 OS=Homo sapiens OX=9606 GN=AP1B1 PE=1 SV=3	42	40	136	20	104.5	AP1B1	3.76831e+06	3.71174e+06	4.57881e+06	4.32223e+06	4.54214e+06	4.00838e+06	4.40071e+06	5.45593e+06	5.26575e+06	6.57481e+06	4.5586e+06	5.26476e+06	3.99552e+06	5.74883e+06	4.90612e+06	4.28423e+06	6.67857e+06	6.96831e+06	6.93622e+06	6.87047e+06	7.45247e+06	6.898e+06	6.85199e+06	7.09367e+06	6.52689e+06	6.57481e+06	6.44671e+06	6.50885e+06	6.72972e+06	6.99129e+06	6.46786e+06	6.59051e+06
High	Master Protein	O43491	Band 4.1-like protein 2 OS=Homo sapiens OX=9606 GN=EPB41L2 PE=1 SV=1	50	43	136	41	112.5	EPB41L2	2.41782e+06	2.20219e+06	2.78238e+06	2.67136e+06	2.20247e+06	1.97552e+06	2.21933e+06	2.80807e+06	2.5182e+06	3.03888e+06	2.15196e+06	2.43109e+06	1.66022e+06	2.36455e+06	2.16921e+06	1.90533e+06	4.2851e+06	4.13433e+06	4.21489e+06	4.2463e+06	3.61368e+06	3.39965e+06	3.45554e+06	3.65098e+06	3.1213e+06	3.03888e+06	3.04327e+06	3.00556e+06	2.79634e+06	2.87559e+06	2.85972e+06	2.931e+06
High	Master Protein	Q14692	Ribosome biogenesis protein BMS1 homolog OS=Homo sapiens OX=9606 GN=BMS1 PE=1 SV=1	35	42	136	42	145.7	BMS1	2.25498e+06	2.03753e+06	2.60905e+06	2.50659e+06	1.87858e+06	1.82162e+06	1.97153e+06	2.44763e+06	3.73749e+06	4.57721e+06	3.37958e+06	3.78606e+06	2.55404e+06	3.55389e+06	3.4565e+06	2.96048e+06	3.99649e+06	3.8252e+06	3.95233e+06	3.98439e+06	3.08226e+06	3.13481e+06	3.06971e+06	3.18235e+06	4.63261e+06	4.57721e+06	4.77936e+06	4.68072e+06	4.30182e+06	4.32197e+06	4.55679e+06	4.55417e+06
High	Master Protein	Q2NL82	Pre-rRNA-processing protein TSR1 homolog OS=Homo sapiens OX=9606 GN=TSR1 PE=1 SV=1	42	30	135	30	91.8	TSR1	3.08974e+06	2.82323e+06	3.57848e+06	3.28615e+06	3.25064e+06	3.0529e+06	3.40335e+06	4.11497e+06	4.29996e+06	5.25464e+06	3.46282e+06	3.96195e+06	3.42612e+06	4.5002e+06	4.18349e+06	3.62722e+06	5.47595e+06	5.30026e+06	5.42087e+06	5.22355e+06	5.33345e+06	5.25372e+06	5.29907e+06	5.35018e+06	5.3298e+06	5.25464e+06	4.89707e+06	4.89817e+06	5.77068e+06	5.47279e+06	5.5152e+06	5.57982e+06
High	Master Protein	P09525	Annexin A4 OS=Homo sapiens OX=9606 GN=ANXA4 PE=1 SV=4	77	26	135	25	35.9	ANXA4	3.70361e+06	3.50275e+06	4.40954e+06	4.15566e+06	3.19748e+06	3.00746e+06	3.26541e+06	4.19908e+06	3.85646e+06	4.77331e+06	3.78582e+06	4.32482e+06	2.60017e+06	3.94113e+06	3.76038e+06	3.32525e+06	6.5639e+06	6.57596e+06	6.6798e+06	6.6057e+06	5.24623e+06	5.17551e+06	5.08431e+06	5.45954e+06	4.78007e+06	4.77331e+06	5.35385e+06	5.34679e+06	4.3795e+06	4.7929e+06	4.95741e+06	5.11529e+06
High	Master Protein	Q8TDD1	ATP-dependent RNA helicase DDX54 OS=Homo sapiens OX=9606 GN=DDX54 PE=1 SV=2	48	33	135	32	98.5	DDX54	1.58997e+06	1.44677e+06	1.93012e+06	1.84272e+06	1.45189e+06	1.32875e+06	1.51241e+06	1.83695e+06	2.47011e+06	3.06902e+06	2.24094e+06	2.50196e+06	1.70492e+06	2.28519e+06	2.23759e+06	1.96519e+06	2.81789e+06	2.71612e+06	2.92384e+06	2.92913e+06	2.38217e+06	2.28663e+06	2.35484e+06	2.38836e+06	3.0617e+06	3.06902e+06	3.16911e+06	3.09319e+06	2.87162e+06	2.77908e+06	2.94987e+06	3.02309e+06
High	Master Protein	Q9ULW0	Targeting protein for Xklp2 OS=Homo sapiens OX=9606 GN=TPX2 PE=1 SV=2	63	47	135	47	85.6	TPX2	3.90374e+06	3.57602e+06	4.75509e+06	4.55638e+06	4.75074e+06	4.7156e+06	5.21707e+06	6.23058e+06	6.40948e+06	8.15973e+06	6.13774e+06	6.91406e+06	4.664e+06	6.74609e+06	6.5059e+06	5.51249e+06	6.9186e+06	6.71353e+06	7.20325e+06	7.24266e+06	7.79473e+06	8.11504e+06	8.12308e+06	8.10085e+06	7.94455e+06	8.15973e+06	8.67991e+06	8.54788e+06	7.85566e+06	8.20408e+06	8.57689e+06	8.47997e+06
High	Master Protein	Q8NBJ5	Procollagen galactosyltransferase 1 OS=Homo sapiens OX=9606 GN=COLGALT1 PE=1 SV=1	41	28	135	28	71.6	COLGALT1	5.50009e+06	4.88312e+06	6.67421e+06	6.40106e+06	4.05645e+06	4.01011e+06	4.4534e+06	5.46295e+06	8.20124e+06	9.90696e+06	7.56191e+06	8.49449e+06	5.48304e+06	7.97796e+06	7.46373e+06	6.53919e+06	9.7478e+06	9.16745e+06	1.01104e+07	1.01749e+07	6.65558e+06	6.90098e+06	6.93403e+06	7.1028e+06	1.01654e+07	9.90696e+06	1.0694e+07	1.05018e+07	9.23517e+06	9.70218e+06	9.83962e+06	1.00594e+07
High	Master Protein	P63220	Small ribosomal subunit protein eS21 OS=Homo sapiens OX=9606 GN=RPS21 PE=1 SV=1	58	6	134	6	9.1	RPS21	4.20497e+06	3.55422e+06	4.61666e+06	4.43498e+06	4.09244e+06	3.83214e+06	4.24886e+06	4.8948e+06	5.42863e+06	6.74464e+06	4.73665e+06	5.21835e+06	4.08386e+06	5.38732e+06	4.99194e+06	4.20317e+06	7.45246e+06	6.67259e+06	6.99356e+06	7.0497e+06	6.71463e+06	6.59471e+06	6.61555e+06	6.3641e+06	6.72878e+06	6.74464e+06	6.69851e+06	6.45147e+06	6.87851e+06	6.55165e+06	6.581e+06	6.46581e+06
High	Master Protein	Q9NSD9	Phenylalanine--tRNA ligase beta subunit OS=Homo sapiens OX=9606 GN=FARSB PE=1 SV=3	45	26	134	26	66.1	FARSB	3.35499e+06	3.14963e+06	3.74083e+06	3.56441e+06	3.85524e+06	3.60305e+06	3.98298e+06	4.93787e+06	4.21685e+06	5.07433e+06	3.47215e+06	4.08595e+06	3.47958e+06	4.66762e+06	4.02697e+06	3.42419e+06	5.94604e+06	5.91304e+06	5.6668e+06	5.66586e+06	6.32544e+06	6.20046e+06	6.20158e+06	6.4201e+06	5.22678e+06	5.07433e+06	4.91027e+06	5.05147e+06	5.86071e+06	5.6764e+06	5.30885e+06	5.26749e+06
High	Master Protein	Q5TEC6	Histone H3-7 OS=Homo sapiens OX=9606 GN=H3-7 PE=1 SV=1	41	9	134	2	15.4	H3-7	3.9249e+06	3.9994e+06	5.4199e+06	4.5205e+06	4.54166e+06	4.1039e+06	4.28723e+06	4.41834e+06	4.84188e+06	6.18747e+06	5.74183e+06	5.92487e+06	4.29438e+06	5.00712e+06	4.87675e+06	4.40727e+06	6.95609e+06	7.50836e+06	8.21035e+06	7.18562e+06	7.45169e+06	7.06238e+06	6.67529e+06	5.74462e+06	6.00151e+06	6.18747e+06	8.12003e+06	7.32494e+06	7.23309e+06	6.08927e+06	6.42914e+06	6.77978e+06
High	Master Protein	Q96RP9	Elongation factor G, mitochondrial OS=Homo sapiens OX=9606 GN=GFM1 PE=1 SV=2	49	36	134	36	83.4	GFM1	3.78202e+06	3.33915e+06	4.46872e+06	4.33788e+06	3.01281e+06	2.87872e+06	3.15546e+06	3.98652e+06	5.49153e+06	6.81376e+06	4.94349e+06	5.55393e+06	3.72303e+06	5.13875e+06	4.94711e+06	4.28575e+06	6.70287e+06	6.26884e+06	6.76945e+06	6.89534e+06	4.94324e+06	4.95397e+06	4.9131e+06	5.18318e+06	6.80675e+06	6.81376e+06	6.99101e+06	6.86634e+06	6.27077e+06	6.24935e+06	6.5219e+06	6.59286e+06
High	Master Protein	Q9HAV4	Exportin-5 OS=Homo sapiens OX=9606 GN=XPO5 PE=1 SV=1	35	35	134	35	136.2	XPO5	2.37136e+06	2.39337e+06	2.76516e+06	2.50954e+06	3.28993e+06	3.07247e+06	3.43563e+06	4.06123e+06	3.65096e+06	4.20226e+06	2.83623e+06	3.49532e+06	3.45647e+06	4.45121e+06	3.75355e+06	3.43003e+06	4.20276e+06	4.49325e+06	4.18881e+06	3.98908e+06	5.39791e+06	5.2874e+06	5.34934e+06	5.28031e+06	4.52536e+06	4.20226e+06	4.01096e+06	4.32128e+06	5.82179e+06	5.41322e+06	4.9484e+06	5.27648e+06
High	Master Protein	P32969	Large ribosomal subunit protein uL6 OS=Homo sapiens OX=9606 GN=RPL9 PE=1 SV=1	70	11	134	11	21.9	RPL9; RPL9P7; RPL9P8; RPL9P9	9.60066e+06	9.11693e+06	1.14038e+07	1.02626e+07	9.13126e+06	9.24622e+06	9.93641e+06	1.22273e+07	1.39085e+07	1.62446e+07	1.19039e+07	1.30239e+07	9.6824e+06	1.36246e+07	1.20926e+07	1.06589e+07	1.70152e+07	1.71159e+07	1.72751e+07	1.63131e+07	1.4982e+07	1.59118e+07	1.54712e+07	1.58977e+07	1.72396e+07	1.62446e+07	1.68344e+07	1.61015e+07	1.63082e+07	1.65692e+07	1.5942e+07	1.63968e+07
High	Master Protein	Q5M775	Cytospin-B OS=Homo sapiens OX=9606 GN=SPECC1 PE=1 SV=1	37	40	134	37	118.5	SPECC1	1.75954e+06	1.56179e+06	2.02864e+06	2.00004e+06	1.51926e+06	1.49926e+06	1.6532e+06	1.91911e+06	3.11338e+06	4.06691e+06	2.83818e+06	3.2714e+06	2.28181e+06	3.14953e+06	2.89187e+06	2.53194e+06	3.11842e+06	2.93207e+06	3.0731e+06	3.17919e+06	2.49271e+06	2.58007e+06	2.57406e+06	2.49518e+06	3.85903e+06	4.06691e+06	4.01372e+06	4.04444e+06	3.8433e+06	3.83022e+06	3.81243e+06	3.89492e+06
High	Master Protein	Q09028	Histone-binding protein RBBP4 OS=Homo sapiens OX=9606 GN=RBBP4 PE=1 SV=3	27	11	134	4	47.6	RBBP4	968471	905680	1.18719e+06	1.13785e+06	908211	934277	946323	1.20807e+06	1.35044e+06	1.67123e+06	1.24822e+06	1.52518e+06	943603	1.49336e+06	1.31672e+06	1.14348e+06	1.71642e+06	1.7003e+06	1.79842e+06	1.80869e+06	1.49014e+06	1.60779e+06	1.47344e+06	1.57071e+06	1.67387e+06	1.67123e+06	1.76522e+06	1.88559e+06	1.58933e+06	1.81611e+06	1.73587e+06	1.75904e+06
High	Master Protein	P29692	Elongation factor 1-delta OS=Homo sapiens OX=9606 GN=EEF1D PE=1 SV=5	86	23	133	19	31.1	EEF1D	6.00081e+06	6.18837e+06	7.38579e+06	6.71222e+06	8.91734e+06	8.85469e+06	9.14597e+06	1.11988e+07	1.00127e+07	1.19236e+07	7.6694e+06	9.24899e+06	8.94979e+06	1.2459e+07	1.09652e+07	8.99062e+06	1.06352e+07	1.16179e+07	1.11884e+07	1.06695e+07	1.4631e+07	1.5238e+07	1.42404e+07	1.45605e+07	1.24108e+07	1.19236e+07	1.0846e+07	1.14346e+07	1.50743e+07	1.51517e+07	1.44557e+07	1.38304e+07
High	Master Protein	P18583	Protein SON OS=Homo sapiens OX=9606 GN=SON PE=1 SV=4	21	43	133	43	263.7	SON	2.93505e+06	2.62342e+06	3.54746e+06	3.48013e+06	2.47342e+06	2.27549e+06	2.59894e+06	3.21354e+06	4.31172e+06	5.32077e+06	3.88943e+06	4.17774e+06	2.99325e+06	4.08227e+06	3.98456e+06	3.37806e+06	5.20179e+06	4.92513e+06	5.37388e+06	5.5319e+06	4.05825e+06	3.91587e+06	4.04659e+06	4.17817e+06	5.34437e+06	5.32077e+06	5.50039e+06	5.16496e+06	5.04157e+06	4.96454e+06	5.25294e+06	5.19654e+06
High	Master Protein	O75116	Rho-associated protein kinase 2 OS=Homo sapiens OX=9606 GN=ROCK2 PE=1 SV=4	34	48	133	45	160.8	ROCK2	1.70162e+06	1.64867e+06	1.9282e+06	1.90779e+06	2.31166e+06	2.01062e+06	2.34507e+06	2.7497e+06	2.12354e+06	2.50896e+06	1.65214e+06	1.90895e+06	1.95317e+06	2.34344e+06	2.05774e+06	1.69391e+06	3.01578e+06	3.09517e+06	2.92094e+06	3.03256e+06	3.79284e+06	3.46007e+06	3.65131e+06	3.5751e+06	2.63212e+06	2.50896e+06	2.33643e+06	2.36004e+06	3.28976e+06	2.84991e+06	2.71277e+06	2.60577e+06
High	Master Protein	Q9Y678	Coatomer subunit gamma-1 OS=Homo sapiens OX=9606 GN=COPG1 PE=1 SV=1	52	36	133	32	97.7	COPG1	3.22486e+06	3.04514e+06	3.54222e+06	3.3465e+06	4.11195e+06	3.79963e+06	4.04668e+06	5.11125e+06	3.69569e+06	4.38212e+06	3.1332e+06	3.67214e+06	3.09883e+06	4.35613e+06	3.72261e+06	3.33574e+06	5.71541e+06	5.71686e+06	5.36594e+06	5.31948e+06	6.74664e+06	6.53876e+06	6.30075e+06	6.64553e+06	4.5808e+06	4.38212e+06	4.43093e+06	4.53989e+06	5.2194e+06	5.29759e+06	4.90761e+06	5.13143e+06
High	Master Protein	Q9UHD8	Septin-9 OS=Homo sapiens OX=9606 GN=SEPTIN9 PE=1 SV=2	55	32	133	32	65.4	SEPTIN9	2.31638e+06	2.28381e+06	2.61281e+06	2.38838e+06	3.29328e+06	3.12582e+06	3.44949e+06	3.88715e+06	3.10026e+06	3.60424e+06	2.46827e+06	2.88204e+06	2.83439e+06	3.55166e+06	3.24106e+06	2.6719e+06	4.10532e+06	4.28756e+06	3.95801e+06	3.79648e+06	5.40342e+06	5.37921e+06	5.37092e+06	5.05398e+06	3.84277e+06	3.60424e+06	3.49059e+06	3.56308e+06	4.77402e+06	4.31926e+06	4.27277e+06	4.11023e+06
High	Master Protein	P22392	Nucleoside diphosphate kinase B OS=Homo sapiens OX=9606 GN=NME2 PE=1 SV=1	84	13	133	3	17.3	NME2	5.29458e+06	5.13503e+06	6.07603e+06	5.61142e+06	8.80917e+06	8.16308e+06	9.24706e+06	1.09293e+07	8.67852e+06	1.04193e+07	6.11261e+06	7.72373e+06	6.82328e+06	9.04012e+06	7.79025e+06	6.44214e+06	9.38357e+06	9.64036e+06	9.20428e+06	8.91971e+06	1.44536e+07	1.40478e+07	1.43978e+07	1.421e+07	1.0757e+07	1.04193e+07	8.64437e+06	9.54887e+06	1.14926e+07	1.09939e+07	1.02701e+07	9.91006e+06
High	Master Protein	Q9H0U4	Ras-related protein Rab-1B OS=Homo sapiens OX=9606 GN=RAB1B PE=1 SV=1	75	13	133	5	22.2	RAB1B	1.10978e+06	1.11001e+06	1.2488e+06	1.22691e+06	1.13071e+06	1.06075e+06	1.23351e+06	1.36057e+06	1.5954e+06	2.08217e+06	1.53371e+06	1.64969e+06	1.10897e+06	1.70319e+06	1.5957e+06	1.29867e+06	1.96687e+06	2.0839e+06	1.89174e+06	1.95025e+06	1.8552e+06	1.82543e+06	1.9206e+06	1.76898e+06	1.9775e+06	2.08217e+06	2.16896e+06	2.03951e+06	1.86786e+06	2.07129e+06	2.10366e+06	1.99777e+06
High	Master Protein	Q5JPE7	BOS complex subunit NOMO2 OS=Homo sapiens OX=9606 GN=NOMO2 PE=1 SV=1	43	41	132	3	139.4	NOMO2	4.24613e+06	3.98386e+06	5.04189e+06	4.79992e+06	3.72127e+06	3.53474e+06	3.7713e+06	4.82122e+06	5.84676e+06	7.32641e+06	5.4613e+06	6.07826e+06	4.03546e+06	5.87898e+06	5.42704e+06	4.90957e+06	7.52542e+06	7.4792e+06	7.63772e+06	7.62978e+06	6.10564e+06	6.08292e+06	5.87198e+06	6.26844e+06	7.24704e+06	7.32641e+06	7.7233e+06	7.51457e+06	6.797e+06	7.14956e+06	7.1546e+06	7.55248e+06
High	Master Protein	O60306	RNA helicase aquarius OS=Homo sapiens OX=9606 GN=AQR PE=1 SV=4	35	46	132	45	171.2	AQR	2.60921e+06	2.53288e+06	3.05804e+06	2.91796e+06	2.1149e+06	2.08374e+06	2.25772e+06	2.73312e+06	3.58422e+06	4.55167e+06	3.29351e+06	3.74175e+06	2.45306e+06	3.43855e+06	3.26649e+06	2.85061e+06	4.62429e+06	4.75515e+06	4.63248e+06	4.63829e+06	3.47e+06	3.58589e+06	3.51531e+06	3.55354e+06	4.44263e+06	4.55167e+06	4.65764e+06	4.62594e+06	4.13173e+06	4.18171e+06	4.30629e+06	4.38515e+06
High	Master Protein	O75717	WD repeat and HMG-box DNA-binding protein 1 OS=Homo sapiens OX=9606 GN=WDHD1 PE=1 SV=1	38	38	132	38	125.9	WDHD1	1.94906e+06	1.72971e+06	2.35194e+06	2.11609e+06	1.55407e+06	1.52653e+06	1.65113e+06	2.04936e+06	2.78312e+06	3.40491e+06	2.16701e+06	2.58029e+06	1.92321e+06	2.78919e+06	2.52824e+06	2.16265e+06	3.45431e+06	3.24732e+06	3.56284e+06	3.36366e+06	2.54982e+06	2.62699e+06	2.57084e+06	2.66453e+06	3.44968e+06	3.40491e+06	3.06456e+06	3.19002e+06	3.23929e+06	3.392e+06	3.33304e+06	3.32685e+06
High	Master Protein	P20073	Annexin A7 OS=Homo sapiens OX=9606 GN=ANXA7 PE=1 SV=3	41	19	132	19	52.7	ANXA7	2.98599e+06	2.77851e+06	3.46527e+06	3.28694e+06	2.45056e+06	2.45971e+06	2.71286e+06	3.18586e+06	2.88352e+06	3.67426e+06	2.73626e+06	3.163e+06	1.93005e+06	2.77866e+06	2.70242e+06	2.3183e+06	5.29207e+06	5.2163e+06	5.24937e+06	5.22481e+06	4.02073e+06	4.2329e+06	4.22397e+06	4.14217e+06	3.57412e+06	3.67426e+06	3.86959e+06	3.91043e+06	3.25082e+06	3.37919e+06	3.56267e+06	3.56628e+06
High	Master Protein	P49748	Very long-chain specific acyl-CoA dehydrogenase, mitochondrial OS=Homo sapiens OX=9606 GN=ACADVL PE=1 SV=1	55	32	132	32	70.3	ACADVL	6.96743e+06	6.67508e+06	8.34642e+06	7.81212e+06	6.84742e+06	6.42066e+06	7.00586e+06	8.8424e+06	1.07973e+07	1.32427e+07	1.0061e+07	1.13713e+07	7.15016e+06	1.05981e+07	9.81185e+06	8.83685e+06	1.23484e+07	1.25316e+07	1.26436e+07	1.24179e+07	1.12348e+07	1.10493e+07	1.09082e+07	1.14967e+07	1.33833e+07	1.32427e+07	1.42281e+07	1.40584e+07	1.20431e+07	1.28886e+07	1.29352e+07	1.35939e+07
High	Master Protein	O75821	Eukaryotic translation initiation factor 3 subunit G OS=Homo sapiens OX=9606 GN=EIF3G PE=1 SV=2	46	18	132	18	35.6	EIF3G	2.65988e+06	2.40706e+06	3.03357e+06	2.83211e+06	2.89048e+06	2.7172e+06	3.0885e+06	3.77742e+06	4.01008e+06	4.89816e+06	3.46502e+06	3.95331e+06	3.53883e+06	4.53204e+06	4.02755e+06	3.27891e+06	4.7141e+06	4.51896e+06	4.59541e+06	4.50182e+06	4.74253e+06	4.67601e+06	4.80886e+06	4.9113e+06	4.97048e+06	4.89816e+06	4.90018e+06	4.88749e+06	5.9605e+06	5.51152e+06	5.30962e+06	5.04401e+06
High	Master Protein	P31930	Cytochrome b-c1 complex subunit 1, mitochondrial OS=Homo sapiens OX=9606 GN=UQCRC1 PE=1 SV=3	44	17	132	17	52.6	UQCRC1	2.47788e+06	2.29521e+06	2.89858e+06	2.80248e+06	2.05375e+06	2.03192e+06	2.17072e+06	2.88758e+06	3.02262e+06	3.87568e+06	2.99975e+06	3.46292e+06	2.05729e+06	3.2211e+06	2.99064e+06	2.64633e+06	4.39155e+06	4.30896e+06	4.39092e+06	4.45472e+06	3.36966e+06	3.49671e+06	3.37985e+06	3.75436e+06	3.74653e+06	3.87568e+06	4.24221e+06	4.28122e+06	3.46513e+06	3.91725e+06	3.94263e+06	4.0709e+06
High	Master Protein	Q15363	Transmembrane emp24 domain-containing protein 2 OS=Homo sapiens OX=9606 GN=TMED2 PE=1 SV=1	51	8	131	8	22.7	TMED2	2.46611e+06	2.2965e+06	2.98858e+06	3.05358e+06	2.64191e+06	2.40917e+06	2.70732e+06	3.30235e+06	3.63669e+06	4.52413e+06	3.25329e+06	3.51063e+06	2.42865e+06	3.49758e+06	3.30099e+06	2.83371e+06	4.37069e+06	4.31138e+06	4.52725e+06	4.85387e+06	4.33469e+06	4.14592e+06	4.21535e+06	4.29364e+06	4.50767e+06	4.52413e+06	4.60076e+06	4.34021e+06	4.09062e+06	4.25349e+06	4.35177e+06	4.35915e+06
High	Master Protein	Q86V48	Leucine zipper protein 1 OS=Homo sapiens OX=9606 GN=LUZP1 PE=1 SV=2	46	46	131	46	120.2	LUZP1	1.88155e+06	1.81732e+06	2.33996e+06	2.26747e+06	1.68784e+06	1.56276e+06	1.74683e+06	2.14127e+06	2.95257e+06	3.53823e+06	2.57637e+06	2.85084e+06	2.03919e+06	2.81698e+06	2.65505e+06	2.26249e+06	3.33468e+06	3.41178e+06	3.54469e+06	3.60429e+06	2.7693e+06	2.68934e+06	2.71984e+06	2.78402e+06	3.65971e+06	3.53823e+06	3.64347e+06	3.5245e+06	3.43464e+06	3.4258e+06	3.50022e+06	3.48044e+06
High	Master Protein	Q8N684	Cleavage and polyadenylation specificity factor subunit 7 OS=Homo sapiens OX=9606 GN=CPSF7 PE=1 SV=1	39	19	131	19	52	CPSF7	1.7927e+06	1.71627e+06	2.14601e+06	1.97413e+06	1.43097e+06	1.42287e+06	1.43526e+06	1.92475e+06	2.78328e+06	3.61031e+06	2.56556e+06	2.90846e+06	1.92607e+06	2.85452e+06	2.50787e+06	2.28997e+06	3.1772e+06	3.22208e+06	3.25089e+06	3.138e+06	2.34785e+06	2.44861e+06	2.23473e+06	2.50251e+06	3.44987e+06	3.61031e+06	3.62818e+06	3.59574e+06	3.24411e+06	3.47145e+06	3.30619e+06	3.52271e+06
High	Master Protein	Q8WXF1	Paraspeckle component 1 OS=Homo sapiens OX=9606 GN=PSPC1 PE=1 SV=1	43	24	131	22	58.7	PSPC1	2.40314e+06	2.36293e+06	2.85306e+06	2.81989e+06	2.23267e+06	2.23333e+06	2.46587e+06	2.88117e+06	4.01294e+06	4.74503e+06	3.34557e+06	3.79695e+06	2.5786e+06	3.97512e+06	3.63262e+06	3.15367e+06	4.25908e+06	4.43611e+06	4.32196e+06	4.48241e+06	3.66324e+06	3.84333e+06	3.83941e+06	3.74603e+06	4.97404e+06	4.74503e+06	4.73126e+06	4.69419e+06	4.34318e+06	4.83424e+06	4.78897e+06	4.85136e+06
High	Master Protein	P14735	Insulin-degrading enzyme OS=Homo sapiens OX=9606 GN=IDE PE=1 SV=4	37	37	131	37	117.9	IDE	2.70951e+06	2.64369e+06	3.22034e+06	3.01586e+06	3.73438e+06	3.52469e+06	3.91241e+06	4.47398e+06	4.3988e+06	5.55343e+06	3.48868e+06	3.92897e+06	3.6632e+06	4.83211e+06	4.17015e+06	3.81776e+06	4.80206e+06	4.96318e+06	4.87834e+06	4.79391e+06	6.12715e+06	6.06562e+06	6.0917e+06	5.81696e+06	5.4523e+06	5.55343e+06	4.93365e+06	4.85741e+06	6.16999e+06	5.87645e+06	5.49761e+06	5.87294e+06
High	Master Protein	O00232	26S proteasome non-ATPase regulatory subunit 12 OS=Homo sapiens OX=9606 GN=PSMD12 PE=1 SV=3	60	27	131	27	52.9	PSMD12	4.12101e+06	4.09763e+06	4.9408e+06	4.46695e+06	5.41569e+06	5.04466e+06	5.432e+06	6.6137e+06	5.80947e+06	6.74723e+06	4.63337e+06	5.07888e+06	4.76109e+06	6.21156e+06	5.48773e+06	4.68423e+06	7.30366e+06	7.69279e+06	7.48458e+06	7.10051e+06	8.88573e+06	8.68132e+06	8.45773e+06	8.59897e+06	7.20083e+06	6.74723e+06	6.55245e+06	6.27904e+06	8.01918e+06	7.55402e+06	7.2346e+06	7.20584e+06
High	Master Protein	Q01518	Adenylyl cyclase-associated protein 1 OS=Homo sapiens OX=9606 GN=CAP1 PE=1 SV=5	60	25	131	24	51.9	CAP1	6.03151e+06	5.87036e+06	6.57498e+06	6.41476e+06	1.02307e+07	9.5245e+06	1.08451e+07	1.24211e+07	7.78861e+06	9.42131e+06	6.14488e+06	7.60683e+06	7.28546e+06	9.2182e+06	7.73143e+06	6.57154e+06	1.06896e+07	1.10209e+07	9.96012e+06	1.01967e+07	1.67859e+07	1.63907e+07	1.68861e+07	1.61497e+07	9.65397e+06	9.42131e+06	8.69001e+06	9.40435e+06	1.2271e+07	1.12105e+07	1.01925e+07	1.01091e+07
High	Master Protein	Q9NQW6	Anillin OS=Homo sapiens OX=9606 GN=ANLN PE=1 SV=2	42	44	131	44	124.1	ANLN	1.86428e+06	1.79036e+06	2.14137e+06	2.0489e+06	1.87022e+06	1.88277e+06	2.02196e+06	2.30836e+06	2.71918e+06	3.18131e+06	2.15606e+06	2.49398e+06	2.07426e+06	2.78678e+06	2.59227e+06	2.19531e+06	3.30407e+06	3.36118e+06	3.24386e+06	3.25686e+06	3.06855e+06	3.24004e+06	3.14823e+06	3.00127e+06	3.37042e+06	3.18131e+06	3.04907e+06	3.08332e+06	3.4937e+06	3.38906e+06	3.41745e+06	3.37708e+06
High	Master Protein	O75150	E3 ubiquitin-protein ligase BRE1B OS=Homo sapiens OX=9606 GN=RNF40 PE=1 SV=5	42	43	131	39	113.6	RNF40	3.7077e+06	3.47761e+06	4.40404e+06	4.06596e+06	3.22423e+06	3.17806e+06	3.53516e+06	4.12671e+06	4.37831e+06	5.26446e+06	3.58676e+06	4.0017e+06	3.17779e+06	4.48039e+06	4.16296e+06	3.48778e+06	6.57115e+06	6.52878e+06	6.67147e+06	6.4631e+06	5.29013e+06	5.46911e+06	5.5043e+06	5.36544e+06	5.42691e+06	5.26446e+06	5.07234e+06	4.94732e+06	5.3524e+06	5.4487e+06	5.48813e+06	5.36532e+06
High	Master Protein	P30084	Enoyl-CoA hydratase, mitochondrial OS=Homo sapiens OX=9606 GN=ECHS1 PE=1 SV=4	66	19	131	19	31.4	ECHS1	4.32122e+06	4.05966e+06	5.32752e+06	4.77111e+06	3.94266e+06	3.79572e+06	3.99511e+06	5.27368e+06	6.49975e+06	8.31295e+06	6.18771e+06	7.29579e+06	4.4522e+06	7.07659e+06	6.43967e+06	5.60723e+06	7.65849e+06	7.62149e+06	8.0704e+06	7.58398e+06	6.46887e+06	6.53203e+06	6.22045e+06	6.85671e+06	8.05643e+06	8.31295e+06	8.75058e+06	9.01982e+06	7.49891e+06	8.606e+06	8.48957e+06	8.62571e+06
High	Master Protein	Q86XP3	ATP-dependent RNA helicase DDX42 OS=Homo sapiens OX=9606 GN=DDX42 PE=1 SV=1	46	33	130	33	102.9	DDX42	1.68376e+06	1.56136e+06	2.07487e+06	1.93691e+06	1.45991e+06	1.44514e+06	1.59615e+06	1.99157e+06	2.55866e+06	3.20992e+06	2.33214e+06	2.58927e+06	1.73091e+06	2.3938e+06	2.34689e+06	2.02882e+06	2.98413e+06	2.93126e+06	3.14313e+06	3.07884e+06	2.39534e+06	2.48694e+06	2.48524e+06	2.58939e+06	3.17146e+06	3.20992e+06	3.29809e+06	3.20112e+06	2.91541e+06	2.91115e+06	3.09396e+06	3.12097e+06
High	Master Protein	Q15020	Squamous cell carcinoma antigen recognized by T-cells 3 OS=Homo sapiens OX=9606 GN=SART3 PE=1 SV=1	33	33	130	33	109.9	SART3	1.66982e+06	1.45338e+06	2.00104e+06	1.8474e+06	1.55353e+06	1.48393e+06	1.67029e+06	2.06129e+06	2.36728e+06	2.74778e+06	1.91971e+06	2.03744e+06	1.72799e+06	2.39575e+06	2.00395e+06	1.7678e+06	2.95943e+06	2.72854e+06	3.03128e+06	2.93657e+06	2.54894e+06	2.55369e+06	2.60068e+06	2.68005e+06	2.93424e+06	2.74778e+06	2.71483e+06	2.51889e+06	2.91048e+06	2.91353e+06	2.64186e+06	2.71943e+06
High	Master Protein	Q96I24	Far upstream element-binding protein 3 OS=Homo sapiens OX=9606 GN=FUBP3 PE=1 SV=2	62	30	130	25	61.6	FUBP3	1.46865e+06	1.31215e+06	1.58022e+06	1.54975e+06	1.38923e+06	1.31493e+06	1.39681e+06	1.76628e+06	2.14825e+06	2.77014e+06	1.87684e+06	2.23858e+06	1.5018e+06	2.13813e+06	1.93691e+06	1.72754e+06	2.60289e+06	2.46339e+06	2.39379e+06	2.46343e+06	2.27937e+06	2.26286e+06	2.17486e+06	2.29647e+06	2.66276e+06	2.77014e+06	2.6542e+06	2.76756e+06	2.52951e+06	2.60023e+06	2.55348e+06	2.65751e+06
High	Master Protein	P47756	F-actin-capping protein subunit beta OS=Homo sapiens OX=9606 GN=CAPZB PE=1 SV=5	60	21	130	20	30.6	CAPZB	1.79811e+06	1.73393e+06	2.01427e+06	1.9147e+06	2.46204e+06	2.25867e+06	2.56305e+06	2.99362e+06	2.49379e+06	3.01844e+06	2.07532e+06	2.36683e+06	1.99207e+06	2.80767e+06	2.4142e+06	2.07817e+06	3.18678e+06	3.25524e+06	3.05132e+06	3.04354e+06	4.03956e+06	3.88693e+06	3.99072e+06	3.89224e+06	3.09105e+06	3.01844e+06	2.9349e+06	2.92612e+06	3.35527e+06	3.41447e+06	3.1827e+06	3.19688e+06
High	Master Protein	P13804	Electron transfer flavoprotein subunit alpha, mitochondrial OS=Homo sapiens OX=9606 GN=ETFA PE=1 SV=1	72	19	130	19	35.1	ETFA	5.18884e+06	4.71831e+06	5.9737e+06	5.84393e+06	4.908e+06	4.64074e+06	5.04833e+06	6.62341e+06	6.68397e+06	8.86502e+06	6.23409e+06	7.50347e+06	4.73051e+06	7.18652e+06	6.52281e+06	6.1182e+06	9.19618e+06	8.85804e+06	9.04928e+06	9.28931e+06	8.05275e+06	7.98623e+06	7.86035e+06	8.6116e+06	8.28477e+06	8.86502e+06	8.81617e+06	9.27657e+06	7.96768e+06	8.73969e+06	8.59918e+06	9.41174e+06
High	Master Protein	Q9NZB2	Constitutive coactivator of PPAR-gamma-like protein 1 OS=Homo sapiens OX=9606 GN=FAM120A PE=1 SV=2	39	35	130	33	121.8	FAM120A	3.11134e+06	2.87106e+06	3.61991e+06	3.40508e+06	3.26184e+06	3.15738e+06	3.4445e+06	4.09293e+06	4.29833e+06	5.0795e+06	3.56201e+06	4.03661e+06	3.09922e+06	4.17089e+06	3.82988e+06	3.14766e+06	5.51423e+06	5.39005e+06	5.48363e+06	5.41259e+06	5.35182e+06	5.43351e+06	5.36316e+06	5.32153e+06	5.32778e+06	5.0795e+06	5.03735e+06	4.99048e+06	5.22007e+06	5.07231e+06	5.04902e+06	4.84211e+06
High	Master Protein	Q7Z6E9	E3 ubiquitin-protein ligase RBBP6 OS=Homo sapiens OX=9606 GN=RBBP6 PE=1 SV=1	23	46	130	46	201.4	RBBP6	1.85574e+06	1.70043e+06	2.25644e+06	2.21047e+06	1.63848e+06	1.60815e+06	1.74613e+06	2.09861e+06	2.88665e+06	3.72009e+06	2.81745e+06	2.99219e+06	2.15673e+06	2.99072e+06	2.95434e+06	2.48229e+06	3.28892e+06	3.19233e+06	3.41817e+06	3.51369e+06	2.68832e+06	2.76745e+06	2.71876e+06	2.72856e+06	3.578e+06	3.72009e+06	3.9844e+06	3.69926e+06	3.63261e+06	3.63708e+06	3.89478e+06	3.81855e+06
High	Master Protein	O00159	Unconventional myosin-Ic OS=Homo sapiens OX=9606 GN=MYO1C PE=1 SV=4	43	41	129	40	121.6	MYO1C	3.17767e+06	2.95235e+06	3.58999e+06	3.43103e+06	2.98051e+06	2.84699e+06	3.17516e+06	3.76277e+06	4.34063e+06	5.26395e+06	3.94831e+06	4.45219e+06	2.91766e+06	4.08411e+06	3.78171e+06	3.32023e+06	5.63178e+06	5.54267e+06	5.4383e+06	5.45385e+06	4.89024e+06	4.89936e+06	4.94378e+06	4.89226e+06	5.38021e+06	5.26395e+06	5.58364e+06	5.50426e+06	4.91426e+06	4.96678e+06	4.98552e+06	5.10758e+06
High	Master Protein	P12429	Annexin A3 OS=Homo sapiens OX=9606 GN=ANXA3 PE=1 SV=3	73	24	129	24	36.4	ANXA3	5.17045e+06	4.92586e+06	5.92024e+06	5.81858e+06	5.44324e+06	5.05636e+06	5.56478e+06	6.4994e+06	7.65481e+06	9.87226e+06	7.37392e+06	8.54013e+06	5.19402e+06	7.56101e+06	7.48154e+06	6.15983e+06	9.16358e+06	9.24767e+06	8.96829e+06	9.24902e+06	8.93094e+06	8.70146e+06	8.66446e+06	8.45037e+06	9.48813e+06	9.87226e+06	1.04281e+07	1.05582e+07	8.74838e+06	9.19512e+06	9.8631e+06	9.47578e+06
High	Master Protein	Q01081	Splicing factor U2AF 35 kDa subunit OS=Homo sapiens OX=9606 GN=U2AF1 PE=1 SV=3	60	14	129	14	27.9	U2AF1	2.19948e+06	2.09518e+06	2.55141e+06	2.3581e+06	1.99554e+06	1.82936e+06	1.96579e+06	2.64238e+06	2.95994e+06	3.96142e+06	2.76804e+06	3.30339e+06	2.02277e+06	2.94023e+06	2.77139e+06	2.51481e+06	3.89813e+06	3.93344e+06	3.86501e+06	3.74836e+06	3.27416e+06	3.14813e+06	3.06076e+06	3.43556e+06	3.66884e+06	3.96142e+06	3.91453e+06	4.084e+06	3.40699e+06	3.57569e+06	3.6536e+06	3.86858e+06
High	Master Protein	P09622	Dihydrolipoyl dehydrogenase, mitochondrial OS=Homo sapiens OX=9606 GN=DLD PE=1 SV=2	48	17	129	17	54.1	DLD	4.46579e+06	4.13295e+06	5.10247e+06	4.91506e+06	4.07983e+06	3.97813e+06	4.37103e+06	5.28355e+06	5.94884e+06	7.3315e+06	5.39773e+06	6.13862e+06	4.01261e+06	5.7539e+06	5.72246e+06	5.00857e+06	7.91471e+06	7.7591e+06	7.72949e+06	7.81282e+06	6.69394e+06	6.84594e+06	6.80577e+06	6.86954e+06	7.37358e+06	7.3315e+06	7.6334e+06	7.5892e+06	6.7585e+06	6.99745e+06	7.54406e+06	7.70478e+06
High	Master Protein	P30050	Large ribosomal subunit protein uL11 OS=Homo sapiens OX=9606 GN=RPL12 PE=1 SV=1	73	12	128	12	17.8	RPL12	1.28823e+07	1.20243e+07	1.50544e+07	1.44407e+07	1.28878e+07	1.17919e+07	1.34217e+07	1.55828e+07	1.73834e+07	2.07093e+07	1.51054e+07	1.69065e+07	1.25085e+07	1.68136e+07	1.55639e+07	1.29143e+07	2.28313e+07	2.2574e+07	2.28051e+07	2.29545e+07	2.11455e+07	2.02925e+07	2.08979e+07	2.02604e+07	2.15467e+07	2.07093e+07	2.13618e+07	2.09016e+07	2.10683e+07	2.04474e+07	2.05183e+07	1.98663e+07
High	Master Protein	Q9ULT8	E3 ubiquitin-protein ligase HECTD1 OS=Homo sapiens OX=9606 GN=HECTD1 PE=1 SV=4	21	47	128	47	289.2	HECTD1	1.24433e+06	1.20199e+06	1.38389e+06	1.35844e+06	1.27764e+06	1.26944e+06	1.39315e+06	1.61633e+06	1.60789e+06	1.82234e+06	1.2314e+06	1.46919e+06	1.3325e+06	1.61757e+06	1.48216e+06	1.20604e+06	2.20533e+06	2.25658e+06	2.09639e+06	2.15932e+06	2.09627e+06	2.18458e+06	2.16915e+06	2.10152e+06	1.99298e+06	1.82234e+06	1.74142e+06	1.81637e+06	2.24436e+06	1.96716e+06	1.95397e+06	1.85528e+06
High	Master Protein	Q9Y3U8	Large ribosomal subunit protein eL36 OS=Homo sapiens OX=9606 GN=RPL36 PE=1 SV=3	30	5	128	5	12.2	RPL36	1.57075e+06	1.56399e+06	1.81065e+06	1.70665e+06	1.60558e+06	1.57528e+06	1.69797e+06	2.17381e+06	2.13572e+06	2.56153e+06	1.8346e+06	2.17022e+06	1.6034e+06	2.23948e+06	1.98538e+06	1.74859e+06	2.78384e+06	2.93618e+06	2.74286e+06	2.71283e+06	2.63434e+06	2.71089e+06	2.64378e+06	2.82634e+06	2.64723e+06	2.56153e+06	2.59447e+06	2.68305e+06	2.70063e+06	2.72348e+06	2.61738e+06	2.68989e+06
High	Master Protein	P62917	Large ribosomal subunit protein uL2 OS=Homo sapiens OX=9606 GN=RPL8 PE=1 SV=2	67	18	128	18	28	RPL8	1.60751e+07	1.5625e+07	1.91658e+07	1.77902e+07	1.57018e+07	1.5545e+07	1.81086e+07	1.94255e+07	2.20744e+07	2.67871e+07	1.86809e+07	2.1622e+07	1.62842e+07	2.13308e+07	2.03708e+07	1.71576e+07	2.84899e+07	2.93339e+07	2.90333e+07	2.82787e+07	2.57626e+07	2.67512e+07	2.81954e+07	2.52566e+07	2.73611e+07	2.67871e+07	2.64183e+07	2.67313e+07	2.74277e+07	2.59409e+07	2.68553e+07	2.63939e+07
High	Master Protein	P09104	Gamma-enolase OS=Homo sapiens OX=9606 GN=ENO2 PE=1 SV=3	23	6	128	2	47.2	ENO2	155124	178093	185184	168914	287075	265329	306543	342967	328884	378977	266582	316559	255006	362370	321381	273098	274926	334347	280526	268500	471016	456604	477294	445918	407651	378977	376997	391363	429511	440687	423684	420112
High	Master Protein	Q13573	SNW domain-containing protein 1 OS=Homo sapiens OX=9606 GN=SNW1 PE=1 SV=1	50	25	128	25	61.5	SNW1	2.63474e+06	2.39039e+06	3.11236e+06	3.032e+06	2.25705e+06	2.21584e+06	2.38304e+06	2.88371e+06	3.88952e+06	4.67712e+06	3.34703e+06	3.72572e+06	2.8154e+06	3.75585e+06	3.46303e+06	3.09894e+06	4.66955e+06	4.48766e+06	4.71477e+06	4.81957e+06	3.70324e+06	3.81323e+06	3.71044e+06	3.74933e+06	4.82105e+06	4.67712e+06	4.73333e+06	4.60612e+06	4.74203e+06	4.56758e+06	4.5654e+06	4.76716e+06
High	Master Protein	P41091	Eukaryotic translation initiation factor 2 subunit 3 OS=Homo sapiens OX=9606 GN=EIF2S3 PE=1 SV=3	55	23	128	23	51.1	EIF2S3	5.55552e+06	5.24499e+06	6.02116e+06	5.77185e+06	5.89204e+06	5.70538e+06	6.15538e+06	7.65294e+06	7.34257e+06	9.01847e+06	5.97435e+06	6.87096e+06	5.63804e+06	7.78887e+06	6.60698e+06	5.72065e+06	9.84604e+06	9.8468e+06	9.12116e+06	9.17473e+06	9.66731e+06	9.81835e+06	9.58404e+06	9.95017e+06	9.1011e+06	9.01847e+06	8.44885e+06	8.49459e+06	9.49625e+06	9.47223e+06	8.71015e+06	8.80018e+06
High	Master Protein	Q9P0K7	Ankycorbin OS=Homo sapiens OX=9606 GN=RAI14 PE=1 SV=2	45	44	128	44	110	RAI14	2.60839e+06	2.38403e+06	3.06862e+06	2.89009e+06	2.40833e+06	2.28549e+06	2.53966e+06	3.01981e+06	4.01492e+06	4.90473e+06	3.56266e+06	4.04646e+06	2.82705e+06	3.87848e+06	3.6431e+06	3.23983e+06	4.62285e+06	4.47572e+06	4.6485e+06	4.59399e+06	3.95145e+06	3.93309e+06	3.9543e+06	3.92628e+06	4.97649e+06	4.90473e+06	5.03827e+06	5.00266e+06	4.76165e+06	4.71671e+06	4.80278e+06	4.98389e+06
High	Master Protein	P36542	ATP synthase subunit gamma, mitochondrial OS=Homo sapiens OX=9606 GN=ATP5F1C PE=1 SV=1	54	15	128	15	33	ATP5F1C	6.1524e+06	5.53939e+06	6.92238e+06	6.49399e+06	5.17396e+06	4.9694e+06	5.52919e+06	6.69677e+06	7.51046e+06	9.19689e+06	6.73974e+06	7.64767e+06	4.99563e+06	7.27958e+06	6.90873e+06	6.0664e+06	1.09039e+07	1.03995e+07	1.04864e+07	1.03226e+07	8.48913e+06	8.55181e+06	8.60905e+06	8.70697e+06	9.3092e+06	9.19689e+06	9.53126e+06	9.45484e+06	8.41423e+06	8.85287e+06	9.10795e+06	9.33206e+06
High	Master Protein	P50395	Rab GDP dissociation inhibitor beta OS=Homo sapiens OX=9606 GN=GDI2 PE=1 SV=2	68	31	128	21	50.6	GDI2	5.83996e+06	6.01437e+06	6.77056e+06	6.39878e+06	1.01158e+07	9.14413e+06	1.01959e+07	1.23545e+07	5.45e+06	6.57152e+06	4.46415e+06	5.39635e+06	4.83627e+06	6.26917e+06	5.07836e+06	4.42674e+06	1.03502e+07	1.12912e+07	1.02564e+07	1.01713e+07	1.65973e+07	1.57361e+07	1.58753e+07	1.6063e+07	6.75527e+06	6.57152e+06	6.31314e+06	6.67153e+06	8.1458e+06	7.62408e+06	6.69493e+06	6.80974e+06
High	Master Protein	P07339	Cathepsin D OS=Homo sapiens OX=9606 GN=CTSD PE=1 SV=1	49	16	128	16	44.5	CTSD	2.1707e+06	2.01534e+06	2.61739e+06	2.5066e+06	1.89879e+06	1.81753e+06	2.00965e+06	2.56711e+06	3.32916e+06	4.38595e+06	3.22754e+06	4.01987e+06	2.13132e+06	3.48291e+06	3.0393e+06	2.77336e+06	3.84712e+06	3.78355e+06	3.96496e+06	3.9844e+06	3.11542e+06	3.12777e+06	3.12906e+06	3.3377e+06	4.12649e+06	4.38595e+06	4.56435e+06	4.96978e+06	3.58983e+06	4.23564e+06	4.00678e+06	4.26632e+06
High	Master Protein	O14776	Transcription elongation regulator 1 OS=Homo sapiens OX=9606 GN=TCERG1 PE=1 SV=2	30	37	128	37	123.8	TCERG1	2.48374e+06	2.39604e+06	3.03832e+06	2.88367e+06	2.52209e+06	2.35864e+06	2.66798e+06	3.22434e+06	3.7147e+06	4.49781e+06	3.03789e+06	3.45392e+06	2.64573e+06	3.73499e+06	3.54823e+06	3.01781e+06	4.40193e+06	4.49826e+06	4.6026e+06	4.58378e+06	4.13809e+06	4.05897e+06	4.15409e+06	4.19222e+06	4.60436e+06	4.49781e+06	4.29614e+06	4.2701e+06	4.45624e+06	4.54221e+06	4.67772e+06	4.64236e+06
High	Master Protein	Q8IUE6	Histone H2A type 2-B OS=Homo sapiens OX=9606 GN=H2AC21 PE=1 SV=3	70	8	127	3	14	H2AC21	4.68484e+06	4.00088e+06	5.78036e+06	5.46225e+06	4.1054e+06	4.06284e+06	4.79464e+06	5.68413e+06	1.04772e+07	1.34098e+07	9.62272e+06	1.14237e+07	6.26491e+06	9.19549e+06	9.78816e+06	7.29579e+06	8.30294e+06	7.51114e+06	8.75639e+06	8.68261e+06	6.73589e+06	6.99172e+06	7.46534e+06	7.39036e+06	1.29865e+07	1.34098e+07	1.36083e+07	1.41231e+07	1.05521e+07	1.11828e+07	1.2904e+07	1.12233e+07
High	Master Protein	P18077	Large ribosomal subunit protein eL33 OS=Homo sapiens OX=9606 GN=RPL35A PE=1 SV=2	53	8	127	8	12.5	RPL35A	8.90053e+06	8.24978e+06	9.66632e+06	9.63008e+06	8.38095e+06	7.8796e+06	9.08566e+06	1.02108e+07	1.18878e+07	1.42753e+07	1.01463e+07	1.13481e+07	8.77969e+06	1.16627e+07	1.0544e+07	9.04576e+06	1.57744e+07	1.54879e+07	1.4643e+07	1.53076e+07	1.3751e+07	1.356e+07	1.41465e+07	1.32758e+07	1.4735e+07	1.42753e+07	1.43488e+07	1.40297e+07	1.47878e+07	1.41833e+07	1.39004e+07	1.39153e+07
High	Master Protein	Q9UPQ0	LIM and calponin homology domains-containing protein 1 OS=Homo sapiens OX=9606 GN=LIMCH1 PE=1 SV=4	40	40	127	40	121.8	LIMCH1	1.95451e+06	1.7852e+06	2.26752e+06	2.16744e+06	2.05861e+06	1.97032e+06	2.24843e+06	2.55532e+06	3.0813e+06	3.73164e+06	2.67186e+06	2.89529e+06	2.09826e+06	2.90059e+06	2.65236e+06	2.37114e+06	3.46397e+06	3.35148e+06	3.43496e+06	3.44529e+06	3.37764e+06	3.39071e+06	3.50084e+06	3.32237e+06	3.81927e+06	3.73164e+06	3.7785e+06	3.57946e+06	3.53413e+06	3.52747e+06	3.49667e+06	3.64757e+06
High	Master Protein	P48444	Coatomer subunit delta OS=Homo sapiens OX=9606 GN=ARCN1 PE=1 SV=1	52	30	127	30	57.2	ARCN1	4.72118e+06	4.60442e+06	5.34303e+06	4.85223e+06	6.4383e+06	5.96299e+06	6.50956e+06	7.84817e+06	5.7389e+06	6.76514e+06	4.71374e+06	5.65967e+06	4.76923e+06	6.43906e+06	5.77187e+06	5.06301e+06	8.36734e+06	8.64421e+06	8.09389e+06	7.71293e+06	1.05636e+07	1.02617e+07	1.01355e+07	1.0204e+07	7.11335e+06	6.76514e+06	6.66611e+06	6.99707e+06	8.03289e+06	7.83069e+06	7.6092e+06	7.78852e+06
High	Master Protein	P12277	Creatine kinase B-type OS=Homo sapiens OX=9606 GN=CKB PE=1 SV=1	66	17	127	17	42.6	CKB	3.03328e+06	2.90041e+06	3.45686e+06	3.35791e+06	5.90842e+06	5.43172e+06	6.31475e+06	7.03863e+06	6.7238e+06	7.96629e+06	4.85626e+06	5.69825e+06	5.70817e+06	7.28117e+06	6.31794e+06	4.9205e+06	5.37588e+06	5.44515e+06	5.23664e+06	5.33762e+06	9.69418e+06	9.34741e+06	9.83219e+06	9.15145e+06	8.33414e+06	7.96629e+06	6.86765e+06	7.04477e+06	9.61436e+06	8.8548e+06	8.3291e+06	7.56929e+06
High	Master Protein	P55809	Succinyl-CoA:3-ketoacid coenzyme A transferase 1, mitochondrial OS=Homo sapiens OX=9606 GN=OXCT1 PE=1 SV=1	55	24	127	24	56.1	OXCT1	3.48087e+06	3.16654e+06	3.9931e+06	3.79732e+06	3.20291e+06	3.03111e+06	3.40973e+06	4.15868e+06	3.85992e+06	4.79248e+06	3.54197e+06	4.05171e+06	2.5976e+06	3.88623e+06	3.63021e+06	3.17401e+06	6.16914e+06	5.94478e+06	6.04896e+06	6.03609e+06	5.25514e+06	5.21621e+06	5.30901e+06	5.40701e+06	4.78436e+06	4.79248e+06	5.00901e+06	5.00914e+06	4.37518e+06	4.72614e+06	4.78579e+06	4.88264e+06
High	Master Protein	P20290	Transcription factor BTF3 OS=Homo sapiens OX=9606 GN=BTF3 PE=1 SV=1	79	16	127	14	22.2	BTF3	5.93419e+06	5.76298e+06	6.41281e+06	6.37179e+06	6.30348e+06	6.10666e+06	6.84504e+06	7.48686e+06	7.50973e+06	9.29991e+06	6.13993e+06	7.18977e+06	6.18342e+06	7.94033e+06	7.26989e+06	5.9747e+06	1.05172e+07	1.08193e+07	9.71446e+06	1.01284e+07	1.03424e+07	1.05089e+07	1.06578e+07	9.73424e+06	9.3083e+06	9.29991e+06	8.68302e+06	8.88874e+06	1.04148e+07	9.65642e+06	9.58408e+06	9.19099e+06
High	Master Protein	O43684	Mitotic checkpoint protein BUB3 OS=Homo sapiens OX=9606 GN=BUB3 PE=1 SV=1	59	15	126	15	37.1	BUB3	2.46305e+06	2.32961e+06	2.73622e+06	2.62446e+06	2.57084e+06	2.46364e+06	2.68436e+06	3.1957e+06	3.28855e+06	4.05159e+06	2.72487e+06	3.04318e+06	2.47832e+06	3.31301e+06	3.11371e+06	2.72355e+06	4.36525e+06	4.37355e+06	4.14497e+06	4.17175e+06	4.21808e+06	4.23967e+06	4.1796e+06	4.15497e+06	4.07616e+06	4.05159e+06	3.85348e+06	3.76229e+06	4.17428e+06	4.02903e+06	4.10488e+06	4.18968e+06
High	Master Protein	O95816	BAG family molecular chaperone regulator 2 OS=Homo sapiens OX=9606 GN=BAG2 PE=1 SV=1	62	15	126	15	23.8	BAG2	2.49047e+06	2.25815e+06	2.86572e+06	2.78718e+06	2.65464e+06	2.39602e+06	2.70958e+06	3.32573e+06	3.66214e+06	4.62544e+06	3.21362e+06	3.70964e+06	2.84373e+06	3.82751e+06	3.46446e+06	2.88109e+06	4.41386e+06	4.23938e+06	4.34114e+06	4.4304e+06	4.35558e+06	4.12329e+06	4.21886e+06	4.32404e+06	4.53922e+06	4.62544e+06	4.54465e+06	4.58624e+06	4.78974e+06	4.65473e+06	4.56728e+06	4.43203e+06
High	Master Protein	O95573	Fatty acid CoA ligase Acsl3 OS=Homo sapiens OX=9606 GN=ACSL3 PE=1 SV=3	52	30	126	28	80.4	ACSL3	5.1043e+06	4.75862e+06	6.07493e+06	5.84427e+06	4.51255e+06	4.59576e+06	4.79063e+06	5.8804e+06	7.297e+06	9.12328e+06	6.80838e+06	7.79567e+06	4.89925e+06	7.63926e+06	6.7722e+06	6.13236e+06	9.04634e+06	8.9337e+06	9.20262e+06	9.28985e+06	7.40392e+06	7.90882e+06	7.45909e+06	7.64555e+06	9.04462e+06	9.12328e+06	9.62832e+06	9.63782e+06	8.25189e+06	9.29028e+06	8.92796e+06	9.43353e+06
High	Master Protein	Q10570	Cleavage and polyadenylation specificity factor subunit 1 OS=Homo sapiens OX=9606 GN=CPSF1 PE=1 SV=2	34	46	126	45	160.8	CPSF1	2.23309e+06	2.02911e+06	2.59686e+06	2.48611e+06	1.83321e+06	1.77058e+06	1.98335e+06	2.36621e+06	3.36063e+06	4.31062e+06	3.23271e+06	3.60209e+06	2.32858e+06	3.36196e+06	3.15611e+06	2.75514e+06	3.9577e+06	3.8094e+06	3.93386e+06	3.95184e+06	3.00782e+06	3.04698e+06	3.08811e+06	3.07649e+06	4.1655e+06	4.31062e+06	4.57165e+06	4.45328e+06	3.92206e+06	4.08856e+06	4.16078e+06	4.23828e+06
High	Master Protein	P39880	Homeobox protein cut-like 1 OS=Homo sapiens OX=9606 GN=CUX1 PE=1 SV=3	38	49	126	25	164.1	CUX1	1.59118e+06	1.48182e+06	1.89702e+06	1.78939e+06	1.29565e+06	1.22151e+06	1.37423e+06	1.66894e+06	2.53431e+06	3.13642e+06	2.28562e+06	2.44486e+06	1.75167e+06	2.4434e+06	2.27561e+06	1.97675e+06	2.82005e+06	2.78192e+06	2.8737e+06	2.84436e+06	2.12582e+06	2.1021e+06	2.1397e+06	2.16991e+06	3.14128e+06	3.13642e+06	3.23229e+06	3.02259e+06	2.95036e+06	2.97147e+06	2.99999e+06	3.04087e+06
High	Master Protein	Q9HCS7	Pre-mRNA-splicing factor SYF1 OS=Homo sapiens OX=9606 GN=XAB2 PE=1 SV=2	45	35	126	35	99.9	XAB2	1.75902e+06	1.60783e+06	2.08675e+06	2.00358e+06	1.41808e+06	1.36036e+06	1.49517e+06	2.00211e+06	2.51374e+06	3.22024e+06	2.32837e+06	2.66942e+06	1.62927e+06	2.48627e+06	2.26959e+06	2.03943e+06	3.11751e+06	3.01849e+06	3.16111e+06	3.18482e+06	2.32671e+06	2.34103e+06	2.32801e+06	2.6031e+06	3.11578e+06	3.22024e+06	3.29275e+06	3.30021e+06	2.7442e+06	3.02361e+06	2.99205e+06	3.13729e+06
High	Master Protein	P52888	Thimet oligopeptidase OS=Homo sapiens OX=9606 GN=THOP1 PE=1 SV=2	44	29	125	29	78.8	THOP1	2.81489e+06	2.78582e+06	3.204e+06	2.93787e+06	4.68926e+06	4.34915e+06	4.74523e+06	5.42064e+06	3.86263e+06	4.64764e+06	2.97911e+06	3.75705e+06	3.68857e+06	4.56016e+06	3.90831e+06	3.20976e+06	4.98883e+06	5.23002e+06	4.85359e+06	4.66994e+06	7.69385e+06	7.48443e+06	7.3884e+06	7.04779e+06	4.78772e+06	4.64764e+06	4.21302e+06	4.64486e+06	6.21272e+06	5.54571e+06	5.15242e+06	4.93764e+06
High	Master Protein	P62333	26S proteasome regulatory subunit 10B OS=Homo sapiens OX=9606 GN=PSMC6 PE=1 SV=1	65	21	125	21	44.1	PSMC6	5.69131e+06	5.61567e+06	6.83001e+06	6.3222e+06	6.76735e+06	6.33614e+06	6.90887e+06	8.01999e+06	7.94123e+06	9.38813e+06	6.50402e+06	7.60119e+06	6.1924e+06	8.19469e+06	7.43693e+06	6.33541e+06	1.00867e+07	1.05427e+07	1.03465e+07	1.00495e+07	1.11035e+07	1.09038e+07	1.07572e+07	1.04274e+07	9.84314e+06	9.38813e+06	9.1979e+06	9.39738e+06	1.043e+07	9.96575e+06	9.80428e+06	9.74589e+06
High	Master Protein	P15170	Eukaryotic peptide chain release factor GTP-binding subunit ERF3A OS=Homo sapiens OX=9606 GN=GSPT1 PE=1 SV=1	54	27	125	27	55.7	GSPT1	4.31481e+06	4.45042e+06	4.91758e+06	4.66279e+06	7.13214e+06	6.75845e+06	7.46835e+06	8.67217e+06	6.17263e+06	7.38727e+06	4.85723e+06	5.75357e+06	5.54778e+06	7.2793e+06	6.24571e+06	5.14045e+06	7.64713e+06	8.35509e+06	7.44941e+06	7.41182e+06	1.1702e+07	1.16306e+07	1.16284e+07	1.12753e+07	7.65096e+06	7.38727e+06	6.86903e+06	7.11316e+06	9.34422e+06	8.85252e+06	8.23387e+06	7.90765e+06
High	Master Protein	Q13823	Nucleolar GTP-binding protein 2 OS=Homo sapiens OX=9606 GN=GNL2 PE=1 SV=1	44	37	125	37	83.6	GNL2	2.91871e+06	2.55469e+06	3.38742e+06	3.22747e+06	2.07085e+06	2.05613e+06	2.23664e+06	2.75143e+06	4.39107e+06	5.52768e+06	4.03804e+06	4.49115e+06	2.9559e+06	4.09595e+06	3.89547e+06	3.33388e+06	5.17282e+06	4.7961e+06	5.13144e+06	5.13027e+06	3.39772e+06	3.53838e+06	3.48248e+06	3.57734e+06	5.44273e+06	5.52768e+06	5.71054e+06	5.55243e+06	4.97867e+06	4.98118e+06	5.1355e+06	5.12857e+06
High	Master Protein	Q13247	Serine/arginine-rich splicing factor 6 OS=Homo sapiens OX=9606 GN=SRSF6 PE=1 SV=2	38	18	125	12	39.6	SRSF6	1.07432e+06	1.02963e+06	1.19105e+06	1.1993e+06	949273	887299	988141	1.15653e+06	1.63695e+06	2.10112e+06	1.49272e+06	1.66676e+06	1.14178e+06	1.55029e+06	1.50733e+06	1.33881e+06	1.90401e+06	1.93299e+06	1.80427e+06	1.90637e+06	1.55751e+06	1.52695e+06	1.53855e+06	1.5037e+06	2.029e+06	2.10112e+06	2.11099e+06	2.06062e+06	1.92311e+06	1.88534e+06	1.98716e+06	2.05952e+06
High	Master Protein	P39748	Flap endonuclease 1 OS=Homo sapiens OX=9606 GN=FEN1 PE=1 SV=1	58	20	125	20	42.6	FEN1	4.76036e+06	4.62434e+06	5.41371e+06	5.04779e+06	6.16e+06	5.53032e+06	6.01377e+06	7.33501e+06	6.38856e+06	7.80055e+06	5.2253e+06	5.83003e+06	4.69296e+06	6.65038e+06	6.06063e+06	5.02352e+06	8.43678e+06	8.6816e+06	8.20097e+06	8.02379e+06	1.0107e+07	9.5171e+06	9.36355e+06	9.5368e+06	7.91861e+06	7.80055e+06	7.38956e+06	7.20768e+06	7.90444e+06	8.08768e+06	7.98987e+06	7.72777e+06
High	Master Protein	P52209	6-phosphogluconate dehydrogenase, decarboxylating OS=Homo sapiens OX=9606 GN=PGD PE=1 SV=3	45	21	125	21	53.1	PGD	5.34543e+06	5.41254e+06	6.24715e+06	5.86856e+06	9.82907e+06	9.05033e+06	1.02569e+07	1.17722e+07	5.65621e+06	7.06063e+06	4.59441e+06	5.24315e+06	5.26627e+06	6.68513e+06	5.7315e+06	4.62776e+06	9.47369e+06	1.01614e+07	9.4635e+06	9.32846e+06	1.61269e+07	1.55747e+07	1.59701e+07	1.53059e+07	7.01087e+06	7.06063e+06	6.49736e+06	6.48213e+06	8.87007e+06	8.12994e+06	7.55598e+06	7.11897e+06
High	Master Protein	Q14203	Dynactin subunit 1 OS=Homo sapiens OX=9606 GN=DCTN1 PE=1 SV=3	37	41	124	41	141.6	DCTN1	2.01127e+06	1.84987e+06	2.2486e+06	2.19435e+06	2.96111e+06	2.61854e+06	3.01224e+06	3.55607e+06	2.48956e+06	2.84315e+06	1.89994e+06	2.1801e+06	2.16249e+06	2.78445e+06	2.44219e+06	2.01941e+06	3.56457e+06	3.4729e+06	3.40629e+06	3.48806e+06	4.8584e+06	4.50623e+06	4.69012e+06	4.62351e+06	3.08581e+06	2.84315e+06	2.68688e+06	2.69527e+06	3.64233e+06	3.38624e+06	3.2196e+06	3.1065e+06
High	Master Protein	Q03701	CCAAT/enhancer-binding protein zeta OS=Homo sapiens OX=9606 GN=CEBPZ PE=1 SV=3	39	41	124	41	120.9	CEBPZ	3.64625e+06	3.25472e+06	4.25521e+06	4.22888e+06	3.08336e+06	2.94863e+06	3.22677e+06	3.97347e+06	5.35506e+06	7.01478e+06	5.12037e+06	5.75998e+06	3.88874e+06	5.53484e+06	5.07323e+06	4.48886e+06	6.46225e+06	6.11033e+06	6.44601e+06	6.72208e+06	5.059e+06	5.07429e+06	5.02413e+06	5.1662e+06	6.63759e+06	7.01478e+06	7.24116e+06	7.12108e+06	6.54987e+06	6.73105e+06	6.68816e+06	6.9053e+06
High	Master Protein	Q96ST3	Paired amphipathic helix protein Sin3a OS=Homo sapiens OX=9606 GN=SIN3A PE=1 SV=2	37	41	124	41	145.1	SIN3A	2.56798e+06	2.29779e+06	3.00521e+06	2.87962e+06	2.11622e+06	2.11997e+06	2.27889e+06	2.8141e+06	4.19211e+06	5.11488e+06	3.72321e+06	4.17748e+06	2.73619e+06	3.98987e+06	3.7444e+06	3.29679e+06	4.55123e+06	4.31381e+06	4.55245e+06	4.57734e+06	3.47217e+06	3.64824e+06	3.54827e+06	3.65882e+06	5.19611e+06	5.11488e+06	5.26532e+06	5.16463e+06	4.60861e+06	4.85217e+06	4.93633e+06	5.07152e+06
High	Master Protein	Q86VM9	Zinc finger CCCH domain-containing protein 18 OS=Homo sapiens OX=9606 GN=ZC3H18 PE=1 SV=2	37	34	124	34	106.3	ZC3H18	2.12358e+06	1.90091e+06	2.43923e+06	2.42101e+06	1.71101e+06	1.64695e+06	1.88159e+06	2.24852e+06	2.8476e+06	3.53292e+06	2.68452e+06	2.80859e+06	1.95274e+06	2.64767e+06	2.63517e+06	2.31192e+06	3.76362e+06	3.56871e+06	3.69507e+06	3.84835e+06	2.80732e+06	2.83422e+06	2.92968e+06	2.92347e+06	3.52959e+06	3.53292e+06	3.79641e+06	3.47228e+06	3.28903e+06	3.2199e+06	3.47401e+06	3.55646e+06
High	Master Protein	Q5T8P6	RNA-binding protein 26 OS=Homo sapiens OX=9606 GN=RBM26 PE=1 SV=3	35	37	124	36	113.5	RBM26	3.60482e+06	3.33747e+06	4.13323e+06	3.96174e+06	3.5618e+06	3.42261e+06	3.64933e+06	4.55191e+06	5.21189e+06	6.26823e+06	4.44805e+06	4.94134e+06	3.84819e+06	5.34454e+06	5.13652e+06	4.53234e+06	6.38882e+06	6.26568e+06	6.26123e+06	6.29744e+06	5.84399e+06	5.88995e+06	5.68207e+06	5.91828e+06	6.46013e+06	6.26823e+06	6.29038e+06	6.10899e+06	6.48158e+06	6.49962e+06	6.7716e+06	6.97219e+06
High	Master Protein	Q8WU90	Zinc finger CCCH domain-containing protein 15 OS=Homo sapiens OX=9606 GN=ZC3H15 PE=1 SV=1	52	27	124	27	48.6	ZC3H15	3.53777e+06	3.40105e+06	4.09323e+06	3.89193e+06	4.13098e+06	3.77248e+06	4.25636e+06	5.09392e+06	5.23567e+06	6.25106e+06	4.28889e+06	4.83584e+06	4.09402e+06	5.33817e+06	4.74828e+06	4.03322e+06	6.26998e+06	6.38503e+06	6.20064e+06	6.18647e+06	6.77786e+06	6.49204e+06	6.62724e+06	6.62299e+06	6.4896e+06	6.25106e+06	6.06529e+06	5.97857e+06	6.89563e+06	6.49187e+06	6.25978e+06	6.20438e+06
High	Master Protein	O60216	Double-strand-break repair protein rad21 homolog OS=Homo sapiens OX=9606 GN=RAD21 PE=1 SV=2	62	34	124	34	71.6	RAD21	1.62078e+06	1.43406e+06	1.85718e+06	1.81489e+06	1.18867e+06	1.13906e+06	1.24164e+06	1.59324e+06	2.32654e+06	2.92897e+06	2.15896e+06	2.38607e+06	1.6633e+06	2.35599e+06	1.96898e+06	1.82333e+06	2.87251e+06	2.69227e+06	2.81335e+06	2.88488e+06	1.95029e+06	1.9602e+06	1.93325e+06	2.07149e+06	2.88374e+06	2.92897e+06	3.05317e+06	2.9499e+06	2.80153e+06	2.86517e+06	2.59575e+06	2.80486e+06
High	Master Protein	A0MZ66	Shootin-1 OS=Homo sapiens OX=9606 GN=SHTN1 PE=1 SV=4	50	33	124	33	71.6	SHTN1	1.72872e+06	1.63587e+06	2.01567e+06	1.89883e+06	2.5675e+06	2.43375e+06	2.68782e+06	3.10015e+06	2.44141e+06	2.91636e+06	1.99507e+06	2.27292e+06	2.11488e+06	2.70767e+06	2.37136e+06	1.9439e+06	3.06381e+06	3.07114e+06	3.05344e+06	3.01831e+06	4.2126e+06	4.18823e+06	4.18499e+06	4.03074e+06	3.02612e+06	2.91636e+06	2.82141e+06	2.81002e+06	3.56213e+06	3.29286e+06	3.12623e+06	2.99033e+06
High	Master Protein	P55084	Trifunctional enzyme subunit beta, mitochondrial OS=Homo sapiens OX=9606 GN=HADHB PE=1 SV=3	53	25	124	25	51.3	HADHB	6.03762e+06	5.48846e+06	7.17825e+06	6.90981e+06	5.25595e+06	4.92117e+06	5.44933e+06	6.79207e+06	8.90774e+06	1.08643e+07	8.2249e+06	9.05688e+06	6.00211e+06	8.53749e+06	8.24928e+06	7.23651e+06	1.07005e+07	1.03039e+07	1.0874e+07	1.09836e+07	8.62364e+06	8.46882e+06	8.48471e+06	8.83089e+06	1.10411e+07	1.08643e+07	1.16315e+07	1.11971e+07	1.01095e+07	1.03826e+07	1.08752e+07	1.11321e+07
High	Master Protein	Q13151	Heterogeneous nuclear ribonucleoprotein A0 OS=Homo sapiens OX=9606 GN=HNRNPA0 PE=1 SV=1	48	13	123	11	30.8	HNRNPA0	2.23599e+06	2.2144e+06	2.59982e+06	2.69676e+06	2.05541e+06	2.18473e+06	2.35692e+06	2.70696e+06	3.4999e+06	4.58855e+06	3.42066e+06	3.86301e+06	2.43849e+06	3.40906e+06	3.41772e+06	2.97706e+06	3.96285e+06	4.15725e+06	3.93835e+06	4.28667e+06	3.3724e+06	3.75969e+06	3.66976e+06	3.51953e+06	4.33812e+06	4.58855e+06	4.83746e+06	4.77585e+06	4.10719e+06	4.14584e+06	4.50567e+06	4.57967e+06
High	Master Protein	P04844	Dolichyl-diphosphooligosaccharide--protein glycosyltransferase subunit 2 OS=Homo sapiens OX=9606 GN=RPN2 PE=1 SV=3	54	24	123	24	69.2	RPN2	5.75102e+06	4.90858e+06	6.44037e+06	6.39173e+06	4.53109e+06	4.21202e+06	4.61931e+06	5.84851e+06	7.93985e+06	9.90892e+06	6.77996e+06	7.34057e+06	5.40479e+06	7.33662e+06	7.03091e+06	6.02596e+06	1.01925e+07	9.21524e+06	9.75621e+06	1.01601e+07	7.43434e+06	7.24844e+06	7.19236e+06	7.60409e+06	9.84144e+06	9.90892e+06	9.58813e+06	9.07517e+06	9.10337e+06	8.92224e+06	9.26902e+06	9.26985e+06
High	Master Protein	Q15436	Protein transport protein Sec23A OS=Homo sapiens OX=9606 GN=SEC23A PE=1 SV=2	56	32	123	29	86.1	SEC23A	3.31216e+06	3.15542e+06	3.71353e+06	3.56808e+06	3.96453e+06	3.7553e+06	4.12169e+06	5.02833e+06	4.00926e+06	4.70032e+06	3.30873e+06	3.85215e+06	3.23841e+06	4.47515e+06	3.85784e+06	3.49534e+06	5.87014e+06	5.92389e+06	5.62545e+06	5.6717e+06	6.50476e+06	6.46248e+06	6.41755e+06	6.53772e+06	4.96947e+06	4.70032e+06	4.67916e+06	4.76243e+06	5.45452e+06	5.44234e+06	5.08589e+06	5.37695e+06
High	Master Protein	P08237	ATP-dependent 6-phosphofructokinase, muscle type OS=Homo sapiens OX=9606 GN=PFKM PE=1 SV=2	51	34	123	31	85.1	PFKM	3.81843e+06	3.78751e+06	4.31259e+06	4.04584e+06	6.33413e+06	5.75714e+06	6.43707e+06	7.61024e+06	4.94456e+06	5.78252e+06	3.71924e+06	4.44312e+06	4.11571e+06	5.37816e+06	4.61285e+06	3.68234e+06	6.7674e+06	7.11056e+06	6.53293e+06	6.43113e+06	1.03927e+07	9.90743e+06	1.00226e+07	9.89465e+06	6.12878e+06	5.78252e+06	5.25969e+06	5.49305e+06	6.93216e+06	6.54051e+06	6.08123e+06	5.66462e+06
High	Master Protein	Q9BQ39	ATP-dependent RNA helicase DDX50 OS=Homo sapiens OX=9606 GN=DDX50 PE=1 SV=1	47	35	123	32	82.5	DDX50	1.59813e+06	1.48316e+06	1.99364e+06	1.83849e+06	1.25079e+06	1.17293e+06	1.37605e+06	1.6745e+06	2.9238e+06	3.6453e+06	2.79349e+06	3.13703e+06	1.9365e+06	2.81792e+06	2.61151e+06	2.3191e+06	2.83236e+06	2.78444e+06	3.02006e+06	2.9224e+06	2.05223e+06	2.0185e+06	2.14254e+06	2.17714e+06	3.62404e+06	3.6453e+06	3.95052e+06	3.87833e+06	3.26167e+06	3.42694e+06	3.44281e+06	3.56751e+06
High	Master Protein	Q9H9B4	Sideroflexin-1 OS=Homo sapiens OX=9606 GN=SFXN1 PE=1 SV=4	61	14	123	12	35.6	SFXN1	3.30998e+06	2.97871e+06	3.95334e+06	3.79428e+06	2.88687e+06	2.77392e+06	3.00356e+06	3.79702e+06	4.99015e+06	6.41218e+06	4.6259e+06	5.39004e+06	3.37535e+06	4.87042e+06	4.69553e+06	4.11486e+06	5.86628e+06	5.59215e+06	5.98873e+06	6.03126e+06	4.7366e+06	4.77362e+06	4.6766e+06	4.93679e+06	6.18528e+06	6.41218e+06	6.54189e+06	6.66372e+06	5.68515e+06	5.92303e+06	6.19024e+06	6.32996e+06
High	Master Protein	P49790	Nuclear pore complex protein Nup153 OS=Homo sapiens OX=9606 GN=NUP153 PE=1 SV=2	33	43	123	43	153.8	NUP153	2.26593e+06	2.15147e+06	2.57423e+06	2.52646e+06	1.91911e+06	1.8613e+06	2.10878e+06	2.49526e+06	2.93072e+06	3.72528e+06	2.80652e+06	3.16564e+06	2.06886e+06	2.95337e+06	2.87527e+06	2.37899e+06	4.0159e+06	4.0391e+06	3.89958e+06	4.01597e+06	3.14875e+06	3.2031e+06	3.2834e+06	3.24427e+06	3.63263e+06	3.72528e+06	3.96894e+06	3.91369e+06	3.48462e+06	3.59166e+06	3.79054e+06	3.65964e+06
High	Master Protein	P40222	Alpha-taxilin OS=Homo sapiens OX=9606 GN=TXLNA PE=1 SV=3	67	33	123	32	61.9	TXLNA	2.11483e+06	2.12482e+06	2.48198e+06	2.33212e+06	2.38226e+06	2.36655e+06	2.59852e+06	3.0093e+06	3.00996e+06	3.37567e+06	2.27996e+06	2.64466e+06	2.42202e+06	3.12944e+06	2.80958e+06	2.34993e+06	3.7481e+06	3.98909e+06	3.75984e+06	3.70705e+06	3.90867e+06	4.07258e+06	4.04595e+06	3.91261e+06	3.73085e+06	3.37567e+06	3.2243e+06	3.2696e+06	4.07945e+06	3.80579e+06	3.70394e+06	3.61494e+06
High	Master Protein	Q15058	Kinesin-like protein KIF14 OS=Homo sapiens OX=9606 GN=KIF14 PE=1 SV=1	33	50	122	50	186.4	KIF14	1.62111e+06	1.62737e+06	2.16908e+06	2.24189e+06	947409	924267	1.07977e+06	1.6585e+06	2.81858e+06	3.98932e+06	2.72176e+06	2.94316e+06	2.54084e+06	2.95328e+06	2.99121e+06	2.56525e+06	2.87309e+06	3.05519e+06	3.28584e+06	3.56363e+06	1.55445e+06	1.59057e+06	1.68122e+06	2.15634e+06	3.49362e+06	3.98932e+06	3.84908e+06	3.63863e+06	4.27958e+06	3.59156e+06	3.94338e+06	3.94617e+06
High	Master Protein	P62277	Small ribosomal subunit protein uS15 OS=Homo sapiens OX=9606 GN=RPS13 PE=1 SV=2	61	12	122	12	17.2	RPS13	1.78643e+07	1.67947e+07	2.03888e+07	1.93386e+07	1.79777e+07	1.793e+07	1.8979e+07	2.17868e+07	2.49694e+07	3.00004e+07	2.19903e+07	2.42331e+07	1.85342e+07	2.41355e+07	2.21385e+07	1.82403e+07	3.16608e+07	3.15299e+07	3.0886e+07	3.07399e+07	2.94967e+07	3.08556e+07	2.95507e+07	2.83266e+07	3.09495e+07	3.00004e+07	3.10984e+07	2.99594e+07	3.12175e+07	2.93517e+07	2.91857e+07	2.80594e+07
High	Master Protein	O15067	Phosphoribosylformylglycinamidine synthase OS=Homo sapiens OX=9606 GN=PFAS PE=1 SV=4	36	39	122	39	144.6	PFAS	2.8049e+06	2.78831e+06	3.18205e+06	2.93119e+06	4.51336e+06	4.10283e+06	4.51264e+06	5.33059e+06	3.9924e+06	4.75755e+06	3.05444e+06	3.61863e+06	3.56056e+06	4.62485e+06	3.82102e+06	3.20579e+06	4.97112e+06	5.23469e+06	4.82034e+06	4.65931e+06	7.40525e+06	7.06053e+06	7.02626e+06	6.9307e+06	4.94857e+06	4.75755e+06	4.31955e+06	4.47372e+06	5.99712e+06	5.62438e+06	5.03735e+06	4.93153e+06
High	Master Protein	O95202	Mitochondrial proton/calcium exchanger protein OS=Homo sapiens OX=9606 GN=LETM1 PE=1 SV=1	46	31	122	31	83.3	LETM1	4.26881e+06	3.93504e+06	4.97182e+06	4.8109e+06	3.82749e+06	3.75041e+06	4.1719e+06	5.02592e+06	5.93726e+06	7.49409e+06	5.56036e+06	6.40508e+06	4.0509e+06	5.95693e+06	5.69678e+06	4.97969e+06	7.56561e+06	7.38754e+06	7.53157e+06	7.64723e+06	6.27991e+06	6.45407e+06	6.49572e+06	6.53459e+06	7.35923e+06	7.49409e+06	7.8634e+06	7.91863e+06	6.823e+06	7.24436e+06	7.51021e+06	7.66035e+06
High	Master Protein	P61221	ATP-binding cassette sub-family E member 1 OS=Homo sapiens OX=9606 GN=ABCE1 PE=1 SV=1	53	27	122	27	67.3	ABCE1	3.52097e+06	3.46207e+06	3.88944e+06	3.80262e+06	5.15372e+06	4.79421e+06	5.30057e+06	6.19741e+06	5.06919e+06	6.13915e+06	3.94956e+06	4.73129e+06	4.43242e+06	5.87586e+06	4.82331e+06	4.21943e+06	6.2402e+06	6.49959e+06	5.89193e+06	6.04451e+06	8.45592e+06	8.25033e+06	8.25309e+06	8.05772e+06	6.28325e+06	6.13915e+06	5.58541e+06	5.84931e+06	7.46559e+06	7.14577e+06	6.35869e+06	6.49083e+06
High	Master Protein	Q16643	Drebrin OS=Homo sapiens OX=9606 GN=DBN1 PE=1 SV=4	52	28	122	28	71.4	DBN1	2.32493e+06	2.10376e+06	2.71972e+06	2.5338e+06	2.05176e+06	1.98246e+06	2.0744e+06	2.64104e+06	3.22414e+06	4.04194e+06	2.97571e+06	3.34193e+06	2.24294e+06	3.21161e+06	3.02144e+06	2.61698e+06	4.12047e+06	3.94955e+06	4.11998e+06	4.02764e+06	3.36641e+06	3.41161e+06	3.22988e+06	3.43382e+06	3.99632e+06	4.04194e+06	4.20821e+06	4.13164e+06	3.77782e+06	3.90571e+06	3.98324e+06	4.02575e+06
High	Master Protein	Q07021	Complement component 1 Q subcomponent-binding protein, mitochondrial OS=Homo sapiens OX=9606 GN=C1QBP PE=1 SV=1	52	10	122	10	31.3	C1QBP	7.81347e+06	5.77991e+06	9.26147e+06	8.91754e+06	6.5116e+06	5.951e+06	6.5704e+06	8.81918e+06	1.24152e+07	1.63205e+07	1.1332e+07	1.22999e+07	8.89692e+06	1.30748e+07	1.14099e+07	9.71476e+06	1.38478e+07	1.0851e+07	1.40298e+07	1.4175e+07	1.06838e+07	1.0241e+07	1.02302e+07	1.14665e+07	1.53886e+07	1.63205e+07	1.60255e+07	1.52064e+07	1.49852e+07	1.59006e+07	1.5042e+07	1.49444e+07
High	Master Protein	O43395	U4/U6 small nuclear ribonucleoprotein Prp3 OS=Homo sapiens OX=9606 GN=PRPF3 PE=1 SV=2	55	34	122	34	77.5	PRPF3	3.21582e+06	2.93745e+06	3.70246e+06	3.55483e+06	2.80786e+06	2.64184e+06	2.96776e+06	3.54016e+06	4.4254e+06	5.70758e+06	3.96891e+06	4.41988e+06	3.09994e+06	4.27891e+06	4.09234e+06	3.57443e+06	5.69939e+06	5.51469e+06	5.60868e+06	5.65063e+06	4.60697e+06	4.54633e+06	4.62085e+06	4.60283e+06	5.48528e+06	5.70758e+06	5.61278e+06	5.46431e+06	5.22129e+06	5.20368e+06	5.39503e+06	5.49861e+06
High	Master Protein	P49257	Protein ERGIC-53 OS=Homo sapiens OX=9606 GN=LMAN1 PE=1 SV=2	45	20	121	19	57.5	LMAN1	2.07154e+06	1.81622e+06	2.37746e+06	2.28202e+06	1.98528e+06	1.85777e+06	2.04846e+06	2.54514e+06	2.67731e+06	3.1853e+06	2.27617e+06	2.55346e+06	1.74441e+06	2.48106e+06	2.28578e+06	1.93607e+06	3.67138e+06	3.40972e+06	3.60149e+06	3.62741e+06	3.25733e+06	3.19702e+06	3.18949e+06	3.30913e+06	3.31852e+06	3.1853e+06	3.21892e+06	3.15685e+06	2.93815e+06	3.01728e+06	3.0134e+06	2.97829e+06
High	Master Protein	O43432	Eukaryotic translation initiation factor 4 gamma 3 OS=Homo sapiens OX=9606 GN=EIF4G3 PE=1 SV=2	27	42	121	35	176.5	EIF4G3	1.09722e+06	1.02226e+06	1.24916e+06	1.16279e+06	1.22771e+06	1.14295e+06	1.29239e+06	1.47049e+06	1.54942e+06	1.77164e+06	1.23332e+06	1.3701e+06	1.19408e+06	1.5348e+06	1.43002e+06	1.21856e+06	1.9446e+06	1.91916e+06	1.89229e+06	1.84833e+06	2.01435e+06	1.96689e+06	2.01228e+06	1.91189e+06	1.92051e+06	1.77164e+06	1.74414e+06	1.69385e+06	2.01121e+06	1.86651e+06	1.88523e+06	1.87453e+06
High	Master Protein	Q9Y383	Putative RNA-binding protein Luc7-like 2 OS=Homo sapiens OX=9606 GN=LUC7L2 PE=1 SV=2	41	19	121	14	46.5	LUC7L2	4.98586e+06	4.6052e+06	5.62822e+06	5.25052e+06	4.88398e+06	4.74145e+06	5.22737e+06	6.25214e+06	6.96984e+06	8.55135e+06	5.81889e+06	6.56244e+06	4.79347e+06	6.69574e+06	5.95798e+06	5.02572e+06	8.83643e+06	8.64568e+06	8.52593e+06	8.34605e+06	8.01333e+06	8.15953e+06	8.1391e+06	8.12889e+06	8.63911e+06	8.55135e+06	8.229e+06	8.11317e+06	8.07372e+06	8.14285e+06	7.85455e+06	7.73116e+06
High	Master Protein	O00425	Insulin-like growth factor 2 mRNA-binding protein 3 OS=Homo sapiens OX=9606 GN=IGF2BP3 PE=1 SV=2	54	30	121	24	63.7	IGF2BP3	4.5175e+06	4.29175e+06	5.11219e+06	4.76731e+06	4.51907e+06	4.48418e+06	4.7789e+06	5.60881e+06	5.93842e+06	7.3262e+06	5.14617e+06	6.09587e+06	4.41729e+06	5.94045e+06	5.42857e+06	4.58658e+06	8.00635e+06	8.05721e+06	7.74422e+06	7.57796e+06	7.41461e+06	7.7168e+06	7.44083e+06	7.29244e+06	7.36066e+06	7.3262e+06	7.27764e+06	7.53635e+06	7.44012e+06	7.22431e+06	7.15661e+06	7.05562e+06
High	Master Protein	O15372	Eukaryotic translation initiation factor 3 subunit H OS=Homo sapiens OX=9606 GN=EIF3H PE=1 SV=1	55	20	121	20	39.9	EIF3H	2.25872e+06	2.06194e+06	2.49175e+06	2.34116e+06	2.1121e+06	1.91449e+06	2.24564e+06	2.61058e+06	3.18541e+06	3.71037e+06	2.47242e+06	2.96062e+06	2.31402e+06	2.90971e+06	2.66194e+06	2.20148e+06	4.00313e+06	3.87104e+06	3.77464e+06	3.72142e+06	3.46541e+06	3.29463e+06	3.4965e+06	3.39422e+06	3.94831e+06	3.71037e+06	3.49647e+06	3.66023e+06	3.89754e+06	3.53856e+06	3.5093e+06	3.38657e+06
High	Master Protein	Q8N3C0	Activating signal cointegrator 1 complex subunit 3 OS=Homo sapiens OX=9606 GN=ASCC3 PE=1 SV=3	26	51	121	51	251.3	ASCC3	1.70384e+06	1.61641e+06	2.03196e+06	1.857e+06	1.62282e+06	1.57987e+06	1.64902e+06	2.06509e+06	2.327e+06	2.81142e+06	2.03125e+06	2.33263e+06	1.54398e+06	2.05909e+06	1.81998e+06	1.59405e+06	3.01972e+06	3.03461e+06	3.07812e+06	2.95182e+06	2.66263e+06	2.7188e+06	2.56756e+06	2.68498e+06	2.88432e+06	2.81142e+06	2.87257e+06	2.88384e+06	2.60055e+06	2.50411e+06	2.39932e+06	2.45216e+06
High	Master Protein	Q96C19	EF-hand domain-containing protein D2 OS=Homo sapiens OX=9606 GN=EFHD2 PE=1 SV=1	72	15	121	13	26.7	EFHD2	2.85424e+06	2.81569e+06	3.30303e+06	3.05828e+06	5.15162e+06	4.91713e+06	5.38518e+06	6.11124e+06	4.49732e+06	5.36717e+06	3.63838e+06	3.99489e+06	3.94453e+06	5.04326e+06	4.4744e+06	3.6858e+06	5.05857e+06	5.28609e+06	5.0036e+06	4.86134e+06	8.45247e+06	8.46186e+06	8.38482e+06	7.94569e+06	5.57443e+06	5.36717e+06	5.14535e+06	4.9389e+06	6.64385e+06	6.13323e+06	5.89872e+06	5.66993e+06
High	Master Protein	Q13347	Eukaryotic translation initiation factor 3 subunit I OS=Homo sapiens OX=9606 GN=EIF3I PE=1 SV=1	69	17	120	17	36.5	EIF3I	3.72736e+06	3.34913e+06	4.35706e+06	4.12826e+06	3.9767e+06	3.82565e+06	4.25696e+06	5.22963e+06	5.51873e+06	6.68858e+06	4.44377e+06	5.00991e+06	4.24884e+06	5.36104e+06	4.64806e+06	3.97973e+06	6.60599e+06	6.28757e+06	6.6003e+06	6.56214e+06	6.52473e+06	6.58354e+06	6.62816e+06	6.79944e+06	6.84045e+06	6.68858e+06	6.28432e+06	6.19377e+06	7.15639e+06	6.51969e+06	6.12765e+06	6.12209e+06
High	Master Protein	P62913	Large ribosomal subunit protein uL5 OS=Homo sapiens OX=9606 GN=RPL11 PE=1 SV=2	51	11	120	11	20.2	RPL11	4.35649e+06	4.26173e+06	5.07185e+06	4.8961e+06	4.17515e+06	4.32591e+06	4.53272e+06	5.59161e+06	5.90074e+06	7.56235e+06	5.19888e+06	5.95883e+06	4.37231e+06	6.23477e+06	5.37567e+06	4.54422e+06	7.72099e+06	8.00085e+06	7.6831e+06	7.78267e+06	6.85033e+06	7.44443e+06	7.05754e+06	7.27008e+06	7.31395e+06	7.56235e+06	7.35218e+06	7.36692e+06	7.36435e+06	7.58225e+06	7.08688e+06	6.99047e+06
High	Master Protein	P51572	B-cell receptor-associated protein 31 OS=Homo sapiens OX=9606 GN=BCAP31 PE=1 SV=3	55	21	120	21	28	BCAP31	6.30046e+06	5.83347e+06	7.28422e+06	6.72454e+06	5.36936e+06	5.19068e+06	6.10696e+06	7.16409e+06	8.53199e+06	1.07106e+07	7.62802e+06	8.63452e+06	5.88026e+06	8.43192e+06	7.95481e+06	6.9552e+06	1.11663e+07	1.09516e+07	1.10345e+07	1.06891e+07	8.80972e+06	8.93261e+06	9.50865e+06	9.31457e+06	1.05754e+07	1.07106e+07	1.07874e+07	1.06749e+07	9.90423e+06	1.02543e+07	1.0487e+07	1.06993e+07
High	Master Protein	P35613	Basigin OS=Homo sapiens OX=9606 GN=BSG PE=1 SV=2	40	15	120	15	42.2	BSG	5.93715e+06	5.14697e+06	6.71542e+06	6.42742e+06	5.3679e+06	4.63271e+06	5.17627e+06	6.96566e+06	9.72002e+06	1.15814e+07	8.37123e+06	8.98864e+06	6.46635e+06	8.9016e+06	8.81722e+06	7.36457e+06	1.05224e+07	9.66277e+06	1.01729e+07	1.02168e+07	8.80732e+06	7.9724e+06	8.05954e+06	9.05658e+06	1.20479e+07	1.15814e+07	1.18385e+07	1.11127e+07	1.08914e+07	1.08254e+07	1.1624e+07	1.13291e+07
High	Master Protein	Q12996	Cleavage stimulation factor subunit 3 OS=Homo sapiens OX=9606 GN=CSTF3 PE=1 SV=1	45	32	119	32	82.9	CSTF3	2.32229e+06	2.19863e+06	2.86876e+06	2.64918e+06	2.04127e+06	1.93584e+06	2.22808e+06	2.60471e+06	3.55907e+06	4.46014e+06	3.28802e+06	3.59531e+06	2.49072e+06	3.52654e+06	3.32653e+06	2.92085e+06	4.11579e+06	4.12764e+06	4.34574e+06	4.21105e+06	3.34919e+06	3.33138e+06	3.46916e+06	3.38658e+06	4.41146e+06	4.46014e+06	4.64987e+06	4.4449e+06	4.19516e+06	4.28871e+06	4.38545e+06	4.4932e+06
High	Master Protein	Q12769	Nuclear pore complex protein Nup160 OS=Homo sapiens OX=9606 GN=NUP160 PE=1 SV=3	31	34	119	34	162	NUP160	2.73128e+06	2.54945e+06	3.1314e+06	3.19437e+06	2.19067e+06	2.00769e+06	2.28541e+06	2.88235e+06	4.51716e+06	5.51296e+06	4.07457e+06	4.37116e+06	3.17847e+06	4.40014e+06	3.91455e+06	3.54422e+06	4.84065e+06	4.78627e+06	4.74361e+06	5.07766e+06	3.59431e+06	3.45502e+06	3.55843e+06	3.74757e+06	5.59901e+06	5.51296e+06	5.76221e+06	5.40408e+06	5.35356e+06	5.35112e+06	5.16064e+06	5.45215e+06
High	Master Protein	P49589	Cysteine--tRNA ligase, cytoplasmic OS=Homo sapiens OX=9606 GN=CARS1 PE=1 SV=3	50	35	119	34	85.4	CARS1	3.0878e+06	3.11148e+06	3.58748e+06	3.4249e+06	6.08492e+06	6.10791e+06	6.50338e+06	7.41505e+06	4.46058e+06	5.19661e+06	3.42328e+06	4.1174e+06	4.29519e+06	5.54503e+06	4.89853e+06	4.0857e+06	5.4725e+06	5.84142e+06	5.4345e+06	5.4441e+06	9.98378e+06	1.05111e+07	1.01259e+07	9.64087e+06	5.52888e+06	5.19661e+06	4.84116e+06	5.09035e+06	7.23446e+06	6.74344e+06	6.45785e+06	6.2851e+06
High	Master Protein	Q15819	Ubiquitin-conjugating enzyme E2 variant 2 OS=Homo sapiens OX=9606 GN=UBE2V2 PE=1 SV=4	58	8	119	3	16.4	UBE2V2	138162	145447	162446	153018	250648	271037	300675	310516	231916	274407	176643	205151	194932	250288	221463	181911	244864	273059	246082	243232	411248	466425	468156	403725	287460	274407	249807	253629	328328	304381	291961	279836
High	Master Protein	O75400	Pre-mRNA-processing factor 40 homolog A OS=Homo sapiens OX=9606 GN=PRPF40A PE=1 SV=2	29	34	119	31	108.7	PRPF40A	3.75223e+06	3.41448e+06	4.33204e+06	4.22407e+06	3.194e+06	3.06106e+06	3.38143e+06	4.16435e+06	5.46394e+06	6.77355e+06	4.93163e+06	5.46455e+06	3.82727e+06	5.36903e+06	5.10511e+06	4.41832e+06	6.65007e+06	6.41025e+06	6.5624e+06	6.71444e+06	5.24053e+06	5.26777e+06	5.26495e+06	5.41439e+06	6.77255e+06	6.77355e+06	6.97425e+06	6.75584e+06	6.44633e+06	6.52941e+06	6.7302e+06	6.79679e+06
High	Master Protein	O75165	DnaJ homolog subfamily C member 13 OS=Homo sapiens OX=9606 GN=DNAJC13 PE=1 SV=5	26	48	118	48	254.3	DNAJC13	2.44102e+06	2.39349e+06	3.05858e+06	3.02299e+06	2.20215e+06	2.13081e+06	2.34095e+06	2.81779e+06	3.26329e+06	4.1815e+06	3.25692e+06	3.68236e+06	2.28009e+06	3.25846e+06	3.14376e+06	2.80624e+06	4.32621e+06	4.49348e+06	4.63329e+06	4.80524e+06	3.61316e+06	3.6669e+06	3.64491e+06	3.66362e+06	4.04484e+06	4.1815e+06	4.6059e+06	4.55251e+06	3.8404e+06	3.96269e+06	4.1445e+06	4.31689e+06
High	Master Protein	P09012	U1 small nuclear ribonucleoprotein A OS=Homo sapiens OX=9606 GN=SNRPA PE=1 SV=3	39	9	118	7	31.3	SNRPA	2.38587e+06	2.17887e+06	2.72849e+06	2.53503e+06	2.30259e+06	2.11601e+06	2.32667e+06	2.87504e+06	3.35039e+06	4.35722e+06	3.14629e+06	3.47902e+06	2.4094e+06	3.53117e+06	3.30199e+06	2.8422e+06	4.22847e+06	4.09056e+06	4.13326e+06	4.0296e+06	3.77796e+06	3.64144e+06	3.62267e+06	3.73805e+06	4.1528e+06	4.35722e+06	4.44944e+06	4.30112e+06	4.05819e+06	4.29433e+06	4.35309e+06	4.37221e+06
High	Master Protein	P62241	Small ribosomal subunit protein eS8 OS=Homo sapiens OX=9606 GN=RPS8 PE=1 SV=2	52	11	118	11	24.2	RPS8	1.14554e+07	1.07783e+07	1.30305e+07	1.24161e+07	1.18367e+07	1.09361e+07	1.24649e+07	1.49229e+07	1.5604e+07	1.92819e+07	1.32118e+07	1.48297e+07	1.22446e+07	1.58034e+07	1.43047e+07	1.226e+07	2.03024e+07	2.0235e+07	1.97393e+07	1.97361e+07	1.94209e+07	1.88199e+07	1.94081e+07	1.94024e+07	1.93412e+07	1.92819e+07	1.86839e+07	1.8334e+07	2.06238e+07	1.92189e+07	1.88582e+07	1.88599e+07
High	Master Protein	P00533	Epidermal growth factor receptor OS=Homo sapiens OX=9606 GN=EGFR PE=1 SV=2	34	35	118	34	134.2	EGFR	3.8842e+06	3.63483e+06	4.53398e+06	4.45206e+06	3.3782e+06	3.24341e+06	3.53193e+06	4.2468e+06	5.22457e+06	6.64804e+06	4.86012e+06	5.52624e+06	3.47391e+06	5.08893e+06	4.72317e+06	4.18922e+06	6.88396e+06	6.82394e+06	6.86832e+06	7.07684e+06	5.54275e+06	5.58156e+06	5.49928e+06	5.52159e+06	6.47585e+06	6.64804e+06	6.87312e+06	6.83212e+06	5.85116e+06	6.18876e+06	6.22667e+06	6.44436e+06
High	Master Protein	Q13162	Peroxiredoxin-4 OS=Homo sapiens OX=9606 GN=PRDX4 PE=1 SV=1	59	12	118	10	30.5	PRDX4	2.92061e+06	2.69397e+06	3.43045e+06	3.26552e+06	2.75248e+06	2.70721e+06	2.97815e+06	3.99067e+06	5.43855e+06	7.24162e+06	4.88868e+06	6.02694e+06	3.01804e+06	5.26466e+06	4.82638e+06	4.30632e+06	5.17619e+06	5.05758e+06	5.19662e+06	5.19075e+06	4.51611e+06	4.65882e+06	4.63704e+06	5.18857e+06	6.74107e+06	7.24162e+06	6.91351e+06	7.45112e+06	5.08334e+06	6.40247e+06	6.36273e+06	6.62449e+06
High	Master Protein	Q96SI9	Spermatid perinuclear RNA-binding protein OS=Homo sapiens OX=9606 GN=STRBP PE=1 SV=1	41	29	118	24	73.6	STRBP	1.09648e+06	1.03217e+06	1.28487e+06	1.25766e+06	892022	821772	942125	1.07042e+06	1.56218e+06	1.89978e+06	1.42633e+06	1.62484e+06	1.0593e+06	1.40678e+06	1.41434e+06	1.21692e+06	1.94329e+06	1.93777e+06	1.94638e+06	1.99913e+06	1.46358e+06	1.41418e+06	1.46691e+06	1.39174e+06	1.93632e+06	1.89978e+06	2.0171e+06	2.00879e+06	1.7842e+06	1.71082e+06	1.86456e+06	1.87201e+06
High	Master Protein	P30876	DNA-directed RNA polymerase II subunit RPB2 OS=Homo sapiens OX=9606 GN=POLR2B PE=1 SV=1	37	37	118	37	133.8	POLR2B	2.76745e+06	2.6638e+06	3.37049e+06	3.17863e+06	2.63421e+06	2.54514e+06	2.93103e+06	3.527e+06	4.17156e+06	5.41494e+06	3.91275e+06	4.50229e+06	2.97421e+06	4.36114e+06	3.93167e+06	3.49852e+06	4.90475e+06	5.00095e+06	5.10579e+06	5.05264e+06	4.32206e+06	4.37993e+06	4.56366e+06	4.58572e+06	5.17064e+06	5.41494e+06	5.53336e+06	5.56619e+06	5.00952e+06	5.30369e+06	5.18322e+06	5.38184e+06
High	Master Protein	Q8WWQ0	PH-interacting protein OS=Homo sapiens OX=9606 GN=PHIP PE=1 SV=2	29	47	118	45	206.6	PHIP	1.8753e+06	1.76661e+06	2.19344e+06	2.18886e+06	1.30274e+06	1.31316e+06	1.4461e+06	1.80739e+06	3.22379e+06	3.94969e+06	3.05223e+06	3.39462e+06	2.09289e+06	3.04474e+06	2.79796e+06	2.53807e+06	3.32359e+06	3.31658e+06	3.32274e+06	3.47934e+06	2.13746e+06	2.25982e+06	2.25161e+06	2.34992e+06	3.99589e+06	3.94969e+06	4.31643e+06	4.19678e+06	3.5251e+06	3.70278e+06	3.68862e+06	3.90436e+06
High	Master Protein	Q16630	Cleavage and polyadenylation specificity factor subunit 6 OS=Homo sapiens OX=9606 GN=CPSF6 PE=1 SV=2	38	19	118	19	59.2	CPSF6	2.84842e+06	2.6897e+06	3.31303e+06	3.24607e+06	2.72012e+06	2.68557e+06	2.85194e+06	3.43796e+06	4.03575e+06	4.99862e+06	3.68918e+06	4.0867e+06	2.69983e+06	4.01191e+06	3.73844e+06	3.29479e+06	5.04825e+06	5.04957e+06	5.01875e+06	5.15984e+06	4.46301e+06	4.62157e+06	4.44052e+06	4.46996e+06	5.0023e+06	4.99862e+06	5.2172e+06	5.05241e+06	4.54737e+06	4.87898e+06	4.92847e+06	5.06844e+06
High	Master Protein	P05556	Integrin beta-1 OS=Homo sapiens OX=9606 GN=ITGB1 PE=1 SV=2	33	27	118	27	88.4	ITGB1	2.7369e+06	2.55775e+06	3.17667e+06	3.04521e+06	2.22481e+06	2.20822e+06	2.30717e+06	2.85943e+06	2.8746e+06	3.67274e+06	2.87097e+06	3.33487e+06	1.75893e+06	2.75935e+06	2.54416e+06	2.25414e+06	4.8506e+06	4.80186e+06	4.81218e+06	4.84056e+06	3.65033e+06	3.80011e+06	3.59231e+06	3.71776e+06	3.56306e+06	3.67274e+06	4.06008e+06	4.12291e+06	2.9626e+06	3.35571e+06	3.35403e+06	3.46758e+06
High	Master Protein	Q9BVP2	Guanine nucleotide-binding protein-like 3 OS=Homo sapiens OX=9606 GN=GNL3 PE=1 SV=2	49	23	117	22	62	GNL3	7.13977e+06	6.11541e+06	8.37553e+06	8.50443e+06	5.85517e+06	5.70165e+06	6.13771e+06	7.66988e+06	1.19992e+07	1.48501e+07	1.04427e+07	1.12985e+07	8.65502e+06	1.13197e+07	1.05208e+07	8.89254e+06	1.26538e+07	1.14809e+07	1.26877e+07	1.35183e+07	9.60681e+06	9.81194e+06	9.55652e+06	9.9722e+06	1.4873e+07	1.48501e+07	1.47679e+07	1.39684e+07	1.45778e+07	1.37661e+07	1.38698e+07	1.36796e+07
High	Master Protein	Q9UBT2	SUMO-activating enzyme subunit 2 OS=Homo sapiens OX=9606 GN=UBA2 PE=1 SV=2	48	30	117	30	71.2	UBA2	1.99101e+06	1.96297e+06	2.39473e+06	2.05928e+06	2.78463e+06	2.53531e+06	2.80502e+06	3.44047e+06	2.63922e+06	3.01491e+06	1.99568e+06	2.37113e+06	2.59731e+06	3.37784e+06	2.74856e+06	2.37178e+06	3.52867e+06	3.68523e+06	3.62766e+06	3.27336e+06	4.56886e+06	4.36301e+06	4.36747e+06	4.47322e+06	3.27131e+06	3.01491e+06	2.82227e+06	2.93144e+06	4.37469e+06	4.10786e+06	3.62349e+06	3.64856e+06
High	Master Protein	O60763	General vesicular transport factor p115 OS=Homo sapiens OX=9606 GN=USO1 PE=1 SV=2	44	37	117	37	107.8	USO1	2.68683e+06	2.27272e+06	3.1075e+06	3.0555e+06	2.72246e+06	2.30198e+06	2.62952e+06	3.41876e+06	3.31133e+06	3.88224e+06	2.76653e+06	2.8759e+06	2.5109e+06	3.32399e+06	3.02703e+06	2.6675e+06	4.76187e+06	4.26675e+06	4.7074e+06	4.85691e+06	4.46684e+06	3.96147e+06	4.09421e+06	4.44498e+06	4.10439e+06	3.88224e+06	3.91239e+06	3.55548e+06	4.22916e+06	4.04238e+06	3.99061e+06	4.10347e+06
High	Master Protein	Q7Z478	ATP-dependent RNA helicase DHX29 OS=Homo sapiens OX=9606 GN=DHX29 PE=1 SV=2	33	43	117	42	155.1	DHX29	2.56162e+06	2.3518e+06	2.92336e+06	2.77134e+06	2.56656e+06	2.40738e+06	2.68937e+06	3.23085e+06	3.29533e+06	3.97673e+06	2.66496e+06	3.11483e+06	2.32117e+06	3.08838e+06	2.93592e+06	2.43326e+06	4.53995e+06	4.4152e+06	4.42845e+06	4.40522e+06	4.21105e+06	4.14284e+06	4.1874e+06	4.20067e+06	4.08456e+06	3.97673e+06	3.76875e+06	3.85088e+06	3.90958e+06	3.75585e+06	3.8705e+06	3.74312e+06
High	Master Protein	O60812	Heterogeneous nuclear ribonucleoprotein C-like 1 OS=Homo sapiens OX=9606 GN=HNRNPCL1 PE=1 SV=1	26	10	117	1	32.1	HNRNPCL1	317838	229907	369319	362784	339794	261298	307708	358414	366438	543752	477004	479108	300806	488598	476786	388134	563305	431620	559464	576670	557513	449666	479107	466002	454199	543752	674574	592323	506652	594195	628559	597073
High	Master Protein	Q13619	Cullin-4A OS=Homo sapiens OX=9606 GN=CUL4A PE=1 SV=3	54	39	117	26	87.6	CUL4A	2.85122e+06	2.53572e+06	3.25201e+06	3.04076e+06	2.80159e+06	2.48868e+06	2.75393e+06	3.7527e+06	3.81225e+06	4.55952e+06	3.13275e+06	3.5504e+06	3.06408e+06	4.13195e+06	3.50122e+06	3.11777e+06	5.05321e+06	4.76049e+06	4.92632e+06	4.83348e+06	4.59668e+06	4.28275e+06	4.28792e+06	4.87917e+06	4.72528e+06	4.55952e+06	4.43029e+06	4.38937e+06	5.16088e+06	5.02496e+06	4.61574e+06	4.79612e+06
High	Master Protein	Q86V81	THO complex subunit 4 OS=Homo sapiens OX=9606 GN=ALYREF PE=1 SV=3	62	12	117	12	26.9	ALYREF	3.2109e+06	2.83731e+06	4.0164e+06	3.8773e+06	2.85872e+06	2.66872e+06	3.02862e+06	3.7578e+06	5.49154e+06	6.90205e+06	4.90501e+06	5.38972e+06	3.50251e+06	4.87126e+06	4.89417e+06	4.20429e+06	5.69067e+06	5.32668e+06	6.08425e+06	6.16322e+06	4.69042e+06	4.59259e+06	4.71561e+06	4.88581e+06	6.80675e+06	6.90205e+06	6.93661e+06	6.66334e+06	5.89934e+06	5.92405e+06	6.4521e+06	6.46754e+06
High	Master Protein	P29144	Tripeptidyl-peptidase 2 OS=Homo sapiens OX=9606 GN=TPP2 PE=1 SV=4	36	43	117	43	138.3	TPP2	3.23723e+06	3.20912e+06	3.9014e+06	3.65979e+06	3.42209e+06	3.29952e+06	3.59612e+06	4.19899e+06	4.4524e+06	5.57776e+06	4.03789e+06	4.71706e+06	3.25844e+06	4.69574e+06	4.2203e+06	3.76959e+06	5.73735e+06	6.02472e+06	5.91005e+06	5.81747e+06	5.61476e+06	5.67812e+06	5.59922e+06	5.45943e+06	5.51875e+06	5.57776e+06	5.71034e+06	5.83172e+06	5.48824e+06	5.7106e+06	5.56372e+06	5.79884e+06
High	Master Protein	P61158	Actin-related protein 3 OS=Homo sapiens OX=9606 GN=ACTR3 PE=1 SV=3	43	18	117	18	47.3	ACTR3	1.58887e+06	1.55376e+06	1.84924e+06	1.69875e+06	2.16128e+06	2.0704e+06	2.29448e+06	2.67114e+06	2.12842e+06	2.56121e+06	1.71917e+06	2.03269e+06	1.80254e+06	2.28213e+06	2.06078e+06	1.78321e+06	2.81595e+06	2.91699e+06	2.80132e+06	2.70028e+06	3.5461e+06	3.56294e+06	3.57254e+06	3.47295e+06	2.63817e+06	2.56121e+06	2.43122e+06	2.51302e+06	3.03606e+06	2.77535e+06	2.71677e+06	2.74315e+06
High	Master Protein	Q9UH99	SUN domain-containing protein 2 OS=Homo sapiens OX=9606 GN=SUN2 PE=1 SV=3	56	30	117	29	80.3	SUN2	1.51421e+06	1.39044e+06	1.76129e+06	1.71612e+06	1.32965e+06	1.21608e+06	1.36825e+06	1.68232e+06	2.2851e+06	2.91502e+06	2.15052e+06	2.50803e+06	1.45897e+06	2.15214e+06	2.09675e+06	1.87599e+06	2.68364e+06	2.61038e+06	2.66809e+06	2.72788e+06	2.18161e+06	2.09274e+06	2.13039e+06	2.18731e+06	2.83237e+06	2.91502e+06	3.04124e+06	3.10068e+06	2.45736e+06	2.61727e+06	2.7642e+06	2.88587e+06
High	Master Protein	P04040	Catalase OS=Homo sapiens OX=9606 GN=CAT PE=1 SV=3	56	26	117	26	59.7	CAT	3.32345e+06	3.18069e+06	3.87935e+06	3.73951e+06	2.73185e+06	2.74404e+06	2.90103e+06	3.69009e+06	4.07115e+06	4.94388e+06	3.61949e+06	4.19419e+06	2.57285e+06	3.9847e+06	3.60178e+06	3.13944e+06	5.89014e+06	5.97134e+06	5.87664e+06	5.9442e+06	4.48225e+06	4.7222e+06	4.51696e+06	4.79777e+06	5.04619e+06	4.94388e+06	5.11864e+06	5.18529e+06	4.33349e+06	4.84589e+06	4.74831e+06	4.82946e+06
High	Master Protein	P51610	Host cell factor 1 OS=Homo sapiens OX=9606 GN=HCFC1 PE=1 SV=2	23	39	116	39	208.6	HCFC1	3.10538e+06	2.8928e+06	3.62542e+06	3.59702e+06	2.81921e+06	2.65526e+06	3.06311e+06	3.583e+06	4.33692e+06	5.29703e+06	3.81999e+06	4.46213e+06	2.95266e+06	4.28897e+06	3.97729e+06	3.48265e+06	5.50366e+06	5.43087e+06	5.49198e+06	5.71769e+06	4.62558e+06	4.56942e+06	4.76933e+06	4.65853e+06	5.37561e+06	5.29703e+06	5.40218e+06	5.51655e+06	4.97321e+06	5.21592e+06	5.24336e+06	5.35742e+06
High	Master Protein	P08559	Pyruvate dehydrogenase E1 component subunit alpha, somatic form, mitochondrial OS=Homo sapiens OX=9606 GN=PDHA1 PE=1 SV=3	63	25	116	25	43.3	PDHA1	2.01642e+06	1.85614e+06	2.32635e+06	2.23505e+06	1.84664e+06	1.68331e+06	1.84783e+06	2.40649e+06	2.94039e+06	3.78134e+06	2.82147e+06	3.23348e+06	2.06646e+06	3.02293e+06	2.85673e+06	2.49704e+06	3.57369e+06	3.48466e+06	3.52407e+06	3.55276e+06	3.02986e+06	2.89681e+06	2.8771e+06	3.12887e+06	3.6446e+06	3.78134e+06	3.99009e+06	3.99756e+06	3.48057e+06	3.67625e+06	3.7661e+06	3.84124e+06
High	Master Protein	P52789	Hexokinase-2 OS=Homo sapiens OX=9606 GN=HK2 PE=1 SV=2	46	35	116	34	102.3	HK2	3.20094e+06	3.24799e+06	3.89474e+06	3.61572e+06	4.31076e+06	4.08085e+06	4.47824e+06	5.55146e+06	4.10369e+06	5.16499e+06	3.62438e+06	4.44807e+06	3.79473e+06	5.28589e+06	4.84842e+06	4.45431e+06	5.67302e+06	6.0977e+06	5.89996e+06	5.74743e+06	7.07284e+06	7.02271e+06	6.9727e+06	7.21788e+06	5.08652e+06	5.16499e+06	5.12555e+06	5.49916e+06	6.39153e+06	6.42829e+06	6.39179e+06	6.85215e+06
High	Master Protein	P62491	Ras-related protein Rab-11A OS=Homo sapiens OX=9606 GN=RAB11A PE=1 SV=3	62	13	116	2	24.4	RAB11A	2.91322e+06	2.78754e+06	3.36013e+06	3.19443e+06	2.66975e+06	2.52424e+06	2.84424e+06	3.47455e+06	4.8499e+06	5.75658e+06	3.91009e+06	4.41342e+06	3.00666e+06	4.28827e+06	4.10496e+06	3.51922e+06	5.16309e+06	5.23324e+06	5.09009e+06	5.07776e+06	4.38036e+06	4.34395e+06	4.42854e+06	4.51753e+06	6.01144e+06	5.75658e+06	5.5296e+06	5.45633e+06	5.06417e+06	5.21507e+06	5.41167e+06	5.41368e+06
High	Master Protein	P62847	Small ribosomal subunit protein eS24 OS=Homo sapiens OX=9606 GN=RPS24 PE=1 SV=1	40	6	116	6	15.4	RPS24	9.95333e+06	1.01721e+07	1.14477e+07	1.09655e+07	1.04273e+07	1.07478e+07	1.13901e+07	1.30685e+07	1.40776e+07	1.69907e+07	1.18318e+07	1.42219e+07	1.00963e+07	1.4236e+07	1.28436e+07	1.08456e+07	1.76403e+07	1.90968e+07	1.73416e+07	1.74304e+07	1.71085e+07	1.84958e+07	1.77345e+07	1.69914e+07	1.74492e+07	1.69907e+07	1.67324e+07	1.75826e+07	1.70054e+07	1.73127e+07	1.6932e+07	1.66841e+07
High	Master Protein	Q96AG4	Leucine-rich repeat-containing protein 59 OS=Homo sapiens OX=9606 GN=LRRC59 PE=1 SV=1	55	22	116	22	34.9	LRRC59	1.47648e+07	1.40147e+07	1.75566e+07	1.69202e+07	1.4002e+07	1.27232e+07	1.45259e+07	1.80809e+07	1.8898e+07	2.38622e+07	1.85369e+07	2.12807e+07	1.24032e+07	1.88934e+07	1.77794e+07	1.54594e+07	2.61677e+07	2.63107e+07	2.65956e+07	2.68958e+07	2.29736e+07	2.18953e+07	2.26171e+07	2.35084e+07	2.34241e+07	2.38622e+07	2.62146e+07	2.63094e+07	2.08909e+07	2.29767e+07	2.3439e+07	2.37814e+07
High	Master Protein	Q9UJS0	Electrogenic aspartate/glutamate antiporter SLC25A13, mitochondrial OS=Homo sapiens OX=9606 GN=SLC25A13 PE=1 SV=2	60	31	116	24	74.1	SLC25A13	6.22843e+06	5.95385e+06	7.44112e+06	7.28217e+06	5.199e+06	5.20354e+06	5.41356e+06	6.59114e+06	9.43734e+06	1.16412e+07	8.91141e+06	9.86406e+06	5.96071e+06	8.91938e+06	8.51219e+06	7.29005e+06	1.10386e+07	1.11776e+07	1.12722e+07	1.15755e+07	8.53021e+06	8.95474e+06	8.42902e+06	8.56964e+06	1.16976e+07	1.16412e+07	1.26024e+07	1.2195e+07	1.00397e+07	1.08471e+07	1.12218e+07	1.12144e+07
High	Master Protein	Q16543	Hsp90 co-chaperone Cdc37 OS=Homo sapiens OX=9606 GN=CDC37 PE=1 SV=1	43	20	116	20	44.4	CDC37	2.80064e+06	2.71967e+06	3.21384e+06	3.10721e+06	4.36821e+06	4.03297e+06	4.40275e+06	5.30085e+06	3.69441e+06	4.44944e+06	2.93265e+06	3.40345e+06	3.28276e+06	4.22126e+06	3.6346e+06	2.99253e+06	4.96357e+06	5.10584e+06	4.86848e+06	4.93912e+06	7.16709e+06	6.94031e+06	6.85516e+06	6.89204e+06	4.57922e+06	4.44944e+06	4.14731e+06	4.2077e+06	5.5292e+06	5.13357e+06	4.79158e+06	4.60346e+06
High	Master Protein	P63167	Dynein light chain 1, cytoplasmic OS=Homo sapiens OX=9606 GN=DYNLL1 PE=1 SV=1	64	6	116	3	10.4	DYNLL1	1.24009e+06	1.24271e+06	1.69746e+06	1.51819e+06	1.30496e+06	1.36602e+06	1.39669e+06	1.80213e+06	2.23981e+06	2.86822e+06	2.00724e+06	2.59413e+06	1.32609e+06	2.40436e+06	1.92186e+06	1.56481e+06	2.19781e+06	2.33304e+06	2.5714e+06	2.41327e+06	2.14111e+06	2.35078e+06	2.17468e+06	2.34309e+06	2.77624e+06	2.86822e+06	2.83862e+06	3.20713e+06	2.23355e+06	2.92399e+06	2.53364e+06	2.40718e+06
High	Master Protein	Q9H0H5	Rac GTPase-activating protein 1 OS=Homo sapiens OX=9606 GN=RACGAP1 PE=1 SV=1	50	34	115	34	71	RACGAP1	3.259e+06	3.34276e+06	4.11157e+06	4.09324e+06	2.25405e+06	2.43553e+06	2.66261e+06	4.05602e+06	6.09325e+06	9.06206e+06	6.02399e+06	7.24017e+06	5.85735e+06	7.44345e+06	7.39788e+06	6.5178e+06	5.77592e+06	6.27561e+06	6.22842e+06	6.50648e+06	3.69831e+06	4.19129e+06	4.14573e+06	5.27354e+06	7.55257e+06	9.06206e+06	8.51905e+06	8.95105e+06	9.86564e+06	9.05216e+06	9.7528e+06	1.00265e+07
High	Master Protein	Q9H2P0	Activity-dependent neuroprotector homeobox protein OS=Homo sapiens OX=9606 GN=ADNP PE=1 SV=1	38	40	115	40	123.5	ADNP	3.32088e+06	2.94285e+06	4.02432e+06	3.82355e+06	2.86156e+06	2.70882e+06	3.04136e+06	3.91221e+06	5.78673e+06	7.35273e+06	4.96979e+06	5.67002e+06	3.86161e+06	5.45501e+06	5.13594e+06	4.5081e+06	5.8856e+06	5.52482e+06	6.09625e+06	6.07778e+06	4.69508e+06	4.6616e+06	4.73545e+06	5.08656e+06	7.17264e+06	7.35273e+06	7.02821e+06	7.00987e+06	6.50417e+06	6.63396e+06	6.77084e+06	6.9349e+06
High	Master Protein	O95831	Apoptosis-inducing factor 1, mitochondrial OS=Homo sapiens OX=9606 GN=AIFM1 PE=1 SV=1	51	28	115	28	66.9	AIFM1	4.86752e+06	4.74528e+06	5.8656e+06	5.67704e+06	4.5505e+06	4.47034e+06	4.88274e+06	5.93017e+06	5.36775e+06	6.59176e+06	4.81159e+06	5.3241e+06	3.48361e+06	5.0615e+06	4.81061e+06	4.35928e+06	8.6267e+06	8.90866e+06	8.88552e+06	9.02402e+06	7.46619e+06	7.69297e+06	7.60251e+06	7.71027e+06	6.65332e+06	6.59176e+06	6.80449e+06	6.5822e+06	5.8675e+06	6.1554e+06	6.34195e+06	6.70597e+06
High	Master Protein	O15371	Eukaryotic translation initiation factor 3 subunit D OS=Homo sapiens OX=9606 GN=EIF3D PE=1 SV=1	57	21	115	21	63.9	EIF3D	2.42697e+06	2.38863e+06	2.7316e+06	2.57414e+06	2.53884e+06	2.46202e+06	2.73116e+06	3.18446e+06	3.43201e+06	4.03995e+06	2.85011e+06	3.32341e+06	2.53438e+06	3.34891e+06	3.02594e+06	2.50072e+06	4.30131e+06	4.48434e+06	4.13797e+06	4.09176e+06	4.16558e+06	4.23688e+06	4.25247e+06	4.14036e+06	4.25397e+06	4.03995e+06	4.03059e+06	4.10875e+06	4.2687e+06	4.07269e+06	3.98916e+06	3.8469e+06
High	Master Protein	Q9Y3F4	Serine-threonine kinase receptor-associated protein OS=Homo sapiens OX=9606 GN=STRAP PE=1 SV=1	65	19	115	19	38.4	STRAP	4.02722e+06	3.68013e+06	4.57859e+06	4.30967e+06	4.63612e+06	4.22713e+06	4.79014e+06	5.88926e+06	5.36821e+06	6.47851e+06	4.02299e+06	4.78033e+06	4.26078e+06	5.39814e+06	4.87318e+06	4.08464e+06	7.13744e+06	6.90897e+06	6.93589e+06	6.8505e+06	7.60667e+06	7.27444e+06	7.45834e+06	7.65707e+06	6.65389e+06	6.47851e+06	5.68926e+06	5.90994e+06	7.1765e+06	6.5648e+06	6.42443e+06	6.28347e+06
High	Master Protein	O75083	WD repeat-containing protein 1 OS=Homo sapiens OX=9606 GN=WDR1 PE=1 SV=4	50	28	115	28	66.2	WDR1	2.83859e+06	2.95512e+06	3.1741e+06	3.02435e+06	4.55529e+06	4.32359e+06	4.69323e+06	5.42833e+06	3.58795e+06	4.35946e+06	2.95687e+06	3.59067e+06	2.85924e+06	3.95597e+06	3.48463e+06	2.93739e+06	5.03084e+06	5.54787e+06	4.80829e+06	4.8074e+06	7.47405e+06	7.44044e+06	7.30744e+06	7.05778e+06	4.44726e+06	4.35946e+06	4.18156e+06	4.43916e+06	4.81587e+06	4.81095e+06	4.59387e+06	4.51865e+06
High	Master Protein	P46063	ATP-dependent DNA helicase Q1 OS=Homo sapiens OX=9606 GN=RECQL PE=1 SV=3	52	30	115	29	73.4	RECQL	3.70578e+06	3.57583e+06	4.1081e+06	3.60414e+06	4.55671e+06	4.37675e+06	4.94119e+06	5.56724e+06	2.45376e+06	2.89511e+06	1.87486e+06	2.23669e+06	2.07208e+06	2.69142e+06	2.38413e+06	2.24343e+06	6.56775e+06	6.71316e+06	6.22316e+06	5.72902e+06	7.47638e+06	7.53192e+06	7.69353e+06	7.23839e+06	3.04143e+06	2.89511e+06	2.65141e+06	2.76522e+06	3.49003e+06	3.2731e+06	3.14306e+06	3.45111e+06
High	Master Protein	O75152	Zinc finger CCCH domain-containing protein 11A OS=Homo sapiens OX=9606 GN=ZC3H11A PE=1 SV=3	47	36	115	36	89.1	ZC3H11A	2.88041e+06	2.67815e+06	3.33151e+06	3.28015e+06	2.59341e+06	2.53792e+06	2.71019e+06	3.3275e+06	4.26126e+06	5.22805e+06	3.85697e+06	4.35467e+06	2.9953e+06	4.16513e+06	3.96807e+06	3.47045e+06	5.10494e+06	5.02789e+06	5.04675e+06	5.21401e+06	4.25512e+06	4.3675e+06	4.21982e+06	4.32633e+06	5.28183e+06	5.22805e+06	5.45447e+06	5.3837e+06	5.04504e+06	5.06531e+06	5.2312e+06	5.33866e+06
High	Master Protein	P49207	Large ribosomal subunit protein eL34 OS=Homo sapiens OX=9606 GN=RPL34 PE=1 SV=3	43	7	114	7	13.3	RPL34	2.21556e+06	2.07536e+06	2.4181e+06	2.3562e+06	2.01885e+06	2.01406e+06	2.21103e+06	2.65136e+06	2.83506e+06	3.52091e+06	2.49662e+06	2.95062e+06	2.14882e+06	2.9707e+06	2.60299e+06	2.25694e+06	3.92663e+06	3.89622e+06	3.66307e+06	3.74534e+06	3.3124e+06	3.46598e+06	3.44261e+06	3.44723e+06	3.51405e+06	3.52091e+06	3.53069e+06	3.64787e+06	3.6193e+06	3.61274e+06	3.43158e+06	3.47189e+06
High	Master Protein	Q969G3	SWI/SNF-related matrix-associated actin-dependent regulator of chromatin subfamily E member 1 OS=Homo sapiens OX=9606 GN=SMARCE1 PE=1 SV=2	51	21	114	20	46.6	SMARCE1	1.57973e+06	1.45582e+06	1.95348e+06	1.9134e+06	1.35731e+06	1.26709e+06	1.41018e+06	1.75064e+06	2.39108e+06	2.97249e+06	2.16801e+06	2.32705e+06	1.70092e+06	2.38794e+06	2.08171e+06	1.89887e+06	2.79976e+06	2.73311e+06	2.95924e+06	3.04148e+06	2.22699e+06	2.18052e+06	2.19567e+06	2.27614e+06	2.96374e+06	2.97249e+06	3.06597e+06	2.87694e+06	2.8649e+06	2.90402e+06	2.74437e+06	2.92107e+06
High	Master Protein	Q96QC0	Serine/threonine-protein phosphatase 1 regulatory subunit 10 OS=Homo sapiens OX=9606 GN=PPP1R10 PE=1 SV=1	40	35	114	35	99	PPP1R10	2.872e+06	2.6465e+06	3.42052e+06	3.34661e+06	2.48577e+06	2.34541e+06	2.58758e+06	3.07467e+06	4.04136e+06	5.2741e+06	3.74474e+06	4.16501e+06	2.85837e+06	3.85898e+06	3.8515e+06	3.23174e+06	5.09005e+06	4.96847e+06	5.18158e+06	5.31966e+06	4.0785e+06	4.0362e+06	4.02891e+06	3.99761e+06	5.00926e+06	5.2741e+06	5.29577e+06	5.14921e+06	4.81439e+06	4.69299e+06	5.07753e+06	4.97145e+06
High	Master Protein	O00231	26S proteasome non-ATPase regulatory subunit 11 OS=Homo sapiens OX=9606 GN=PSMD11 PE=1 SV=3	64	28	114	28	47.4	PSMD11	3.32644e+06	3.11308e+06	3.88799e+06	3.57999e+06	4.07732e+06	3.86131e+06	4.25531e+06	5.2305e+06	4.9005e+06	5.97036e+06	3.84294e+06	4.55357e+06	3.61522e+06	4.91802e+06	4.56419e+06	3.84306e+06	5.89544e+06	5.8444e+06	5.88974e+06	5.69063e+06	6.68982e+06	6.6449e+06	6.62559e+06	6.80057e+06	6.07416e+06	5.97036e+06	5.43464e+06	5.62959e+06	6.08917e+06	5.98092e+06	6.01709e+06	5.91184e+06
High	Master Protein	P50570	Dynamin-2 OS=Homo sapiens OX=9606 GN=DNM2 PE=1 SV=2	41	34	114	34	98	DNM2	2.57316e+06	2.47976e+06	2.94155e+06	2.81202e+06	3.69975e+06	3.43839e+06	3.83738e+06	4.44492e+06	3.29454e+06	3.90866e+06	2.70087e+06	3.15929e+06	2.66256e+06	3.47164e+06	3.15741e+06	2.63997e+06	4.5604e+06	4.65544e+06	4.45602e+06	4.46989e+06	6.07033e+06	5.9171e+06	5.97487e+06	5.77917e+06	4.08357e+06	3.90866e+06	3.81954e+06	3.90584e+06	4.48459e+06	4.22194e+06	4.1625e+06	4.06112e+06
High	Master Protein	Q16719	Kynureninase OS=Homo sapiens OX=9606 GN=KYNU PE=1 SV=1	60	26	114	26	52.3	KYNU	5.2313e+06	4.93476e+06	5.90743e+06	5.61075e+06	8.54111e+06	7.77752e+06	8.38521e+06	1.07922e+07	7.41361e+06	8.87022e+06	5.49327e+06	6.33821e+06	7.05247e+06	8.60635e+06	6.94031e+06	5.81214e+06	9.27143e+06	9.26438e+06	8.94888e+06	8.91866e+06	1.40137e+07	1.33843e+07	1.30559e+07	1.40318e+07	9.18916e+06	8.87022e+06	7.76851e+06	7.83595e+06	1.18786e+07	1.04664e+07	9.14959e+06	8.94092e+06
[truncated: 7,140 more rows]
