# Supplementary material for: NUDT5 regulates purine metabolism and thiopurine sensitivity by interacting with PPAT
Source: Science. Author manuscript; Available in PMC 2026 Jan 30. (PMC12853130; doi:10.1126/science.adx9717)
Supplement: Table S2 [file NIHMS2134690-supplement-Table_S2.xlsx]

## Sheet: Exploris WT Veh and 6TG TF anal
Table S2. Metabolomics analysis of WT HeLa cells treated with vehicle or 0.5 µg/mL 6-TG for 24 hours
Data normalized to total ion compound
compound	WT_6TG_01	WT_6TG_02	WT_6TG_03	WT_6TG_04	WT_Mock_01	WT_Mock_02	WT_Mock_03	WT_Mock_04
Group	WT 6TG	WT 6TG	WT 6TG	WT 6TG	WT Mock	WT Mock	WT Mock	WT Mock
Phosphorylcholine	0.165312	0.162794	0.159274	0.145225	0.151169	0.151757	0.155657	0.145652
Glyceraldehyde	0.130479	0.142951	0.148275	0.161567	0.157924	0.168361	0.154499	0.163704
Lactate	0.130604	0.142951	0.148283	0.161567	0.157913	0.168329	0.154499	0.163704
Creatine	0.0973038	0.0910606	0.0875126	0.0826741	0.0895067	0.0981634	0.0960842	0.0837993
Glutathione	0.0382595	0.0345451	0.0339149	0.0328728	0.0397772	0.0394463	0.040906	0.0401063
Malate	0.0340792	0.033916	0.0353065	0.0303796	0.043686	0.0380123	0.042514	0.0430603
Proline	0.0353035	0.0339039	0.0329907	0.0338006	0.0320847	0.0284388	0.0316858	0.0324012
Glutamine	0.0436768	0.0402473	0.0392533	0.0363337	0.0268691	0.0262345	0.02653	0.0263037
N-Acetylaspartate	0.0284029	0.0270401	0.0278253	0.0268349	0.0239889	0.0245834	0.0254773	0.0245151
Gluconate	0.0174934	0.0190534	0.0191497	0.0207871	0.0202431	0.017038	0.0215378	0.0243956
Glutamate	0.0179721	0.0178369	0.0176353	0.0163298	0.0138038	0.015059	0.0154898	0.0138596
Glycerophosphocholine	0.011819	0.0114072	0.0115383	0.0111209	0.01396	0.0111987	0.0119315	0.0127402
UDP-N-acetylglucosamine	0.0121234	0.0119722	0.0119066	0.0119006	0.0136549	0.0119486	0.0136523	0.0146078
3-Methyl-2-oxovalerate	0.0149018	0.0127424	0.013231	0.015163	0.0143228	0.0116926	0.00990048	0.0115065
Mevalolactone	0.0149018	0.0127424	0.013231	0.015163	0.0143228	0.0116926	0.00990048	0.0115065
Taurine	0.00950829	0.0084805	0.00843218	0.00810443	0.00862772	0.00879627	0.00935241	0.00858322
Carnitine	0.0180144	0.0139334	0.0145025	0.0157255	0.0125296	0.0118708	0.0112038	0.0129712
UDP-glucose	0.00933009	0.0102756	0.0101578	0.00964877	0.00778818	0.0079223	0.00906602	0.00920117
Asparagine	0.0102104	0.00970544	0.00962369	0.00957078	0.00648775	0.00612519	0.00649076	0.00687231
Carnitine (3:0)	0.0133249	0.0141485	0.013637	0.0144592	0.015729	0.011722	0.0121771	0.0116648
Threonate	0.00737274	0.00724043	0.0072531	0.00756684	0.0097978	0.00914117	0.00959769	0.00953081
Adenosine triphosphate	0.00778221	0.00749265	0.00650874	0.00559948	0.0129234	0.0130838	0.0136063	0.0117533
Aspartate	0.0054538	0.00456575	0.00426382	0.00376936	0.00474037	0.00433249	0.00448682	0.0042473
Adenosine	0.000980185	0.0017606	0.00176725	0.00225773	0.00184194	0.00391166	0.00483227	0.00451202
alpha-Ketoglutarate	0.00442702	0.00535272	0.00517406	0.00488787	0.00474732	0.00533861	0.00532791	0.0048639
Pyruvate	0.003836	0.00374709	0.00361917	0.00412187	0.00428458	0.00424909	0.00427891	0.00435613
Glutathione disulfide	0.00420764	0.00429779	0.00474716	0.00478639	0.00396477	0.00338349	0.00408836	0.00471425
beta-Alanine	0.00344768	0.00596646	0.00583297	0.00581299	0.00462384	0.00458256	0.00485106	0.00497858
Uridine triphosphate	0.00697662	0.00626957	0.00563951	0.00512223	0.0085126	0.0066867	0.00732634	0.00709555
Fumarate	0.00300627	0.00302757	0.0032143	0.00271375	0.00421989	0.00376299	0.00430715	0.00413448
Methyl 4-aminobutyrate	0.00513934	0.00492764	0.00483433	0.00463753	0.0022024	0.00221033	0.00244201	0.00243742
1-Methylhistidine	0.00434204	0.00404357	0.00397192	0.00391488	0.00257056	0.00262697	0.00263268	0.00276278
Argininosuccinate	0.00275377	0.00281469	0.00275832	0.00245409	0.00285474	0.00255931	0.00298722	0.00307986
Cyclic ADP-ribose	0.00338767	0.00360585	0.0033755	0.00357985	0.00299916	0.00276213	0.00314845	0.00354693
Tyrosine	0.00449294	0.00421998	0.00408557	0.0039052	0.00240045	0.00250067	0.00226553	0.00234181
Acetylaminoadipate	0.00248039	0.00273053	0.00261586	0.0027068	0.00250622	0.00241624	0.00297787	0.00321171
Methionine	0.00435029	0.00423408	0.0042063	0.00397922	0.00201847	0.00196432	0.00194926	0.00207227
Valine	0.00405347	0.0039299	0.00388324	0.00352892	0.00156246	0.00155682	0.00157719	0.00165639
4-Guanidinobutanoate	0.00273764	0.00242174	0.00239589	0.00227195	0.00172114	0.00174388	0.00169437	0.00178658
Adenosine diphosphate	0.000525609	0.000627415	0.000659036	0.000957812	0.000847871	0.00136577	0.00143894	0.00161603
Threonine	0.00384378	0.00357241	0.00349625	0.00317808	0.0014837	0.00139934	0.00153582	0.00180648
Allothreonine	0.00384146	0.00354977	0.00346532	0.00317808	0.0014837	0.00139934	0.00153582	0.00180648
Homoserine	0.00384146	0.00354977	0.00346532	0.00317808	0.0014837	0.00139934	0.00153582	0.00180648
Alanine	0.00344768	0.00306459	0.00321381	0.00318406	0.00181079	0.00187476	0.00202192	0.00215826
N-Acetylserine	0.00266008	0.00269559	0.00258727	0.00273662	0.00296235	0.00257605	0.00287794	0.00311948
N,N-Dimethylarginine	0.00263123	0.00235806	0.00235733	0.0023787	0.00247349	0.00254648	0.00220909	0.00226777
Uridine	0.00104933	0.00172082	0.00181421	0.00215845	0.00195061	0.0027063	0.00269245	0.00265353
Xanthine	0.00181897	0.00179541	0.00189799	0.00190563	0.00169961	0.00161469	0.00161016	0.00164551
Phosphocreatine	0.00282305	0.00260966	0.00259	0.00246376	0.00264704	0.00170943	0.00199714	0.00221764
S-Adenosylmethionine	0.00117543	0.0012414	0.00124533	0.00126488	0.00122142	0.00120671	0.00132913	0.00141126
2-Hydroxyglutarate	0.00118779	0.00108097	0.00104993	0.000994179	0.001319	0.00115153	0.00125067	0.00119328
Hypotaurine	0.00130251	0.00120299	0.00119433	0.00119238	0.00109912	0.00109941	0.00116476	0.00126712
Serine	0.00240615	0.00224448	0.00212989	0.00195915	0.000577401	0.000578828	0.000608649	0.00069631
Gamma-aminobutyrate	0.00154466	0.00146603	0.00142096	0.00125489	0.00142682	0.00149391	0.00152518	0.00135279
Deoxyguanosine diphosphate	0.000994729	0.000960178	0.000827004	0.000759589	0.00218359	0.00193261	0.00214917	0.00188471
Succinate	0.000955051	0.00072039	0.000803682	0.000817072	0.000943848	0.000758352	0.000854999	0.000926851
Urate	0.000957732	0.000871621	0.000890965	0.000966155	0.00129528	0.00128595	0.00113269	0.000969595
Myoinositol	0.00107824	0.00100871	0.00109188	0.00108466	0.00106234	0.000986776	0.00101265	0.000954109
Uridine monophosphate	0.000387253	0.000472426	0.000550832	0.000713222	0.00041708	0.000727224	0.000757646	0.000820387
Orotate	0.000578056	0.000735725	0.000669409	0.000536815	0.000904688	0.000883989	0.000933646	0.000823531
Carnitine (16:0)	0.000276109	0.000288749	0.000244694	0.000116593	0.000152555	0.000234849	0.00013959	7.36e-05
Hexitols	0.00112147	0.000997485	0.00103081	0.000991479	0.000819989	0.000855523	0.000781354	0.000772234
Cys-Gly	0.000647938	0.000604133	0.000560002	0.00054934	0.000694511	0.000661227	0.000702172	0.00070313
Glu-Gln	0.00103275	0.00130577	0.00125188	0.00118252	0.00102858	0.00087816	0.00108306	0.0010998
Hippurate	0	0.00159212	0	0	0.00322099	0.00164296	0	0
Glyceraldehyde 3-phosphate	0.000441312	0.000556775	0.000475069	0.0004769	0.00104588	0.00140064	0.00138459	0.00118956
Carnitine (14:0)	0.000222343	0.000291801	0.000237555	0.000126661	0.000117238	0.000180553	0.000123527	8.57e-05
Tryptophan	0.00140381	0.00134643	0.00129728	0.00128975	0.000575679	0.000580667	0.000555671	0.00057984
Glu-Pro	0.000903842	0.00100247	0.00106618	0.00108509	0.000548401	0.000531886	0.000671879	0.000901071
Indole-3-acrylate	0.00125506	0.00120213	0.00115938	0.00116564	0.000495942	0.000510675	0.000492736	0.000516956
Ureidosuccinate	0.000586103	0.000638806	0.000613431	0.00065408	0.000575003	0.000644712	0.000642632	0.000689659
Mannose 6-phosphate	0.0014927	0.00146242	0.00144384	0.00149997	0.000870425	0.000555317	0.000662659	0.000780369
Glucose 6-phosphate	0.00148892	0.00146022	0.00143954	0.00149669	0.000868315	0.000549237	0.00066099	0.000776998
N-Acetylneuraminate	0.000349867	0.000359009	0.000421144	0.000432798	0.000328822	0.000293341	0.000339946	0.000392141
Choline	0.000888229	0.000586491	0.000837493	0.000405309	0	0	0.0035021	0.000832277
Galactose 1-phosphate	0.00145516	0.00143379	0.00138576	0.00150099	0.000868315	0.000552961	0.00066099	2.15e-05
Glu-Asp	0.000544509	0.000537901	0.000538463	0.000518021	0.000583992	0.000576324	0.000600286	0.000594649
Allantoin	0.00043184	0.000417756	0.000424782	0.000450188	0.000501042	0.000486998	0.000468449	0.000518018
Methacholine	0.000633276	0.000472493	0.00049964	0.000578052	0.000376826	0.000400986	0.000345507	0.000457503
Acetylcholine	0.000594493	0.000479797	0.000493046	0.000524525	0.0003393	0.00031046	0.000287418	0.000347841
Uracil	0.000486395	0.000406487	0.000420526	0.000489737	0.000597891	0.000516457	0.000421877	0.000445728
Fructose	0.0005191	0.000501301	0.000537012	0.000557712	0.000303517	0.000292982	0.000321205	0.000420196
Cytidine monophosphate	0.000195494	0.000253739	0.000306283	0.000311625	0.000174116	0.000309356	0.00036629	0.000371425
Trigonelline	0.000350968	0.000366836	0.000383004	0.000397836	0.000328414	0.000346759	0.000428619	0.000460535
Glycerophosphoinositol	0.000327821	0.000332778	0.000351133	0.000335059	0.000385784	0.000358425	0.000388108	0.000433432
Carnitine (18:1)	8.02e-05	9.16e-05	7.78e-05	3.23e-05	3.99e-05	7.25e-05	3.88e-05	1.94e-05
Maleate	0.000222537	0.000314909	0.000333898	0.00026931	0.000237964	0.00031798	0.000388548	0.000325541
N,N-Dimethyllysine	0.000359772	0.000352247	0.000373345	0.00040809	0.000338262	0.000341707	0.000334931	0.000387412
Adenosine monophosphate	2.48e-05	2.86e-05	3.12e-05	4.91e-05	3.8e-05	8.51e-05	8.43e-05	0.000101334
Deoxyribose	0.000136113	0.000125543	0.00012244	0.000135087	0.000371289	0.000248357	0.000253679	0.000266804
Guanosine	7.15e-05	0.000133624	0.000150778	0.000187478	0.000136468	0.000289208	0.000299753	0.000314157
Carnitine (12:0)	7.72e-05	0.000128643	0.000126503	6.2e-05	6.66e-05	8.57e-05	5.71e-05	4.59e-05
Carnitine (16:1)	5.03e-05	6.37e-05	5.49e-05	2.93e-05	2.51e-05	5.39e-05	3.89e-05	1.99e-05
3-Hydroxybutyrate	0.000278543	0.000247518	0.000214523	0.000251299	0.000251238	0.000275747	0.000261119	0.000272865
4-Pyridoxate	0.000214922	0.000263437	0.00023592	0.000208034	9.3e-05	0.000182434	0.000189093	0.000151334
Phosphoenolpyruvate	0.000920744	0.000741906	0.000807117	0.00079554	0.000597588	0.000266474	0.000251413	0.000335017
N-Acetylasparagine	0.000306006	0.000354876	0.00033359	0.000335033	0.000210794	0.000245197	0.00027954	0.000299381
Mandelate	0.000108885	0.000225875	0.000251808	0.000213428	0.000227791	0.000227823	0.000296786	0.000227288
NADP+	0.000230453	0.000212788	0.000206848	0.000165077	0.000158348	0.000126515	0.000165057	0.000160088
2-Hydroxyphenylacetate	0.0001052	0.000205061	0.000247835	0.000211944	0.000209109	0.000226423	0.000285363	0.000209202
Guanosine diphosphate	6.25e-05	7.7e-05	7.04e-05	9.29e-05	0.000104578	0.000166745	0.0001446	0.000165381
Cytidine diphosphate	7.37e-05	0.000100525	9.36e-05	0.00012448	9.66e-05	0.00016251	0.000160284	0.000186555
Guanosine monophosphate	7.75e-05	9.48e-05	0.000110404	0.000141341	8.51e-05	0.000161438	0.000178922	0.000183774
Nicotinamide	0.000224924	0.000192251	0.000206481	0.000217517	7.96e-05	0.000184883	0.000183051	0.000197888
NADH	0.000388958	0.000314825	0.000282364	0.000265251	0.000292799	0.000248631	0.00021408	0.000221027
Glycerophosphoethanolamine	0.000205927	0.000192882	0.000184159	0.000209077	0.000191532	0.000177283	0.000196687	0.000240009
N-Acetylhexosamine phosphate	0.000131457	0.000172713	0.000176245	0.000166321	0.000192192	0.000186072	0.00022124	0.000220516
Cytidine cyclic phosphate	0.000123874	0.000134823	0.00019585	0.000247659	0.000145632	0.000112863	0.000169492	0.000210397
Stachydrine	0.000178327	0.00018225	0.000183337	0.000190457	0.000157752	0.000155614	0.000144917	0.000156573
Glycolaldehyde	0.000173039	0.000128057	0.00017831	0.000186552	0.000129087	0.00014723	0.000140221	0.00014968
P-DMEA	0.000148806	0.000137435	0.000143592	0.000156041	0.000144963	0.000127846	0.00019155	0.00028836
Thiamine	0.000155527	0.00015327	0.000145458	0.000140353	0.000125703	0.00014797	0.000115664	0.000113387
Citrulline	0.000245499	0.000245552	0.000236969	0.000239568	9.44e-05	9.76e-05	0.000125512	0.000127962
Fructose 1,6-bisphosphate	4.09e-05	6.72e-05	5.07e-05	4.38e-05	0.000256164	0.000349798	0.000449015	0.00037505
Carnitine (18:0)	7.27e-05	6.13e-05	6.83e-05	3.42e-05	5.08e-05	4.73e-05	2.49e-05	1.65e-05
Decanoate	0.000232899	0.000131749	0.00010908	0.000193832	0.000115682	0.000190266	0.000133808	0.000165421
Hypoxanthine	3.11e-07	2.06e-07	3.76e-07	2.5e-07	5.53e-07	7e-07	4e-07	7.37e-07
Salicylate	8.32e-05	0.000136671	0.000124196	0.000105152	5.54e-05	9.47e-05	0.000118099	0.000100657
S-Methylthioadenosine	0.000128966	0.000128406	8.24e-05	6.48e-05	0.000150109	8.67e-05	0.000112075	6.94e-05
Pentitols	0.000121992	0.000110731	0.000109323	0.000126514	0.000138875	0.000118154	0.000120465	0.000129169
Cytidine	4.22e-05	7.3e-05	8.36e-05	0.000105639	6.47e-05	0.00012998	0.000136245	0.000130238
Carnosine	0.00011648	0.000108001	0.000126916	0.000152895	7.29e-05	6.7e-05	7.5e-05	0.00011285
Glutarate	6.51e-05	8.03e-05	8.29e-05	7.95e-05	7.41e-05	6.93e-05	6.06e-05	7.52e-05
N-Acetylglutamate	9.63e-05	0.000103982	9.96e-05	0.000104892	6.74e-05	6.23e-05	7.48e-05	7.61e-05
Glycerol 3-phosphate	9.99e-05	0.000100862	0.000109495	0.000113484	0.000141486	0.000111288	0.000130254	0.000149905
Glu-Glu	7.89e-05	0.000100325	8.93e-05	6.21e-05	0.000136243	0.000123305	0.000141764	9.85e-05
Sedoheptulose 7-phosphate	0.000137318	0.000141714	0.000141555	0.000171824	0.000104514	5.88e-05	7.43e-05	0.000102345
Oxalate	0.000132489	9.6e-05	9.29e-05	8.74e-05	6.63e-05	0.000133356	9.56e-05	6.98e-05
Glycerol cyclic phosphate	7.01e-05	6.72e-05	5.65e-05	5.08e-05	7.36e-05	7.99e-05	9.34e-05	8.47e-05
Aspartylglycosamine	6.98e-05	6.83e-05	7.21e-05	7e-05	6.12e-05	5.02e-05	5.82e-05	5.96e-05
Inosine	0.000113603	9.42e-05	9.1e-05	0.000100788	6.5e-05	7.22e-05	6.75e-05	8.3e-05
Platelet-activating factor	4.23e-05	4.1e-05	4.8e-05	2.63e-05	0.000128627	8.73e-05	5.72e-05	3.5e-05
S-Adenosylhomocysteine	2.3e-05	2.55e-05	3e-05	3.04e-05	2.56e-05	3.93e-05	3.28e-05	3.8e-05
Ribulose/Ribose/Xylulose 5-phosphate	0.000178158	0.000158273	0.000148918	0.000182682	4.69e-05	4.6e-05	5.73e-05	6.48e-05
Phenylalanine	4.81e-05	5.74e-05	5.33e-05	5.48e-05	4.67e-05	4.79e-05	4.79e-05	4.5e-05
6-Oxo-NAM	4.29e-05	7.03e-05	6.43e-05	5.66e-05	3.85e-05	4.54e-05	3.89e-05	5.4e-05
Guanosine diphosphate mannose	3.9e-05	4.09e-05	3.95e-05	3.47e-05	5.28e-05	4.14e-05	4.99e-05	6.05e-05
Cytosine	1.48e-05	1.14e-05	1.36e-05	1.6e-05	3.8e-05	3.56e-05	3.65e-05	2.73e-05
N-Acetylglycine	5.94e-05	5.38e-05	5.19e-05	5.27e-05	3.44e-05	4.06e-05	4.24e-05	4.3e-05
Uridine diphosphate	4.33e-05	6.6e-05	5.85e-05	5.7e-05	4.22e-05	4.09e-05	5.88e-05	6.48e-05
Malonate	4.32e-05	5.16e-05	4.72e-05	2.76e-05	3.4e-05	4.39e-05	4.26e-05	3.05e-05
Cystine	9.5e-05	7.85e-05	7.58e-05	7.62e-05	5.97e-05	6.33e-05	5.47e-05	4.82e-05
Cystathionine	0.000139634	0.000139273	0.000141915	0.000149666	3.56e-05	3.12e-05	3.3e-05	4.04e-05
Hexarates	4.25e-05	4.12e-05	3.99e-05	4.17e-05	4.51e-05	4.47e-05	4.63e-05	4.56e-05
Ser-Arg	4.27e-05	4.25e-05	4.06e-05	3.79e-05	3.18e-05	3.8e-05	4.23e-05	3.99e-05
Acetyl-CoA	6.06e-05	5.56e-05	5.59e-05	3.76e-05	4.73e-05	5.28e-05	6.74e-05	6.25e-05
Galacturonate	4.14e-05	4.12e-05	3.99e-05	4.13e-05	4.47e-05	4.24e-05	4.63e-05	4.55e-05
Cysteate	3.28e-05	3.72e-05	3.57e-05	3.01e-05	3.32e-05	3.11e-05	2.69e-05	2.59e-05
Thymidine triphosphate	3.97e-05	3.59e-05	3.33e-05	2.86e-05	4.36e-05	4.38e-05	5.07e-05	4.35e-05
Pentoses	2.93e-05	2.58e-05	3.01e-05	3.19e-05	3.9e-05	3.38e-05	3.48e-05	2.85e-05
Arg-Ala	4.85e-05	4.19e-05	3.56e-05	3.15e-05	2.8e-05	3.08e-05	3.31e-05	3.26e-05
Aminoisobutanoate	0	4.5e-05	4.62e-05	3.88e-05	3.53e-05	3.23e-05	2.81e-05	2.95e-05
Acetylacrylate	4.13e-05	2.2e-05	3.68e-05	2.46e-05	1.39e-05	1.97e-05	9.3e-06	1.04e-05
Citicoline	3.16e-05	3.04e-05	2.79e-05	2.16e-05	2.49e-05	3.53e-05	3.22e-05	2.63e-05
N-Acetylornithine	3.41e-05	3.68e-05	3.48e-05	2.35e-05	3.07e-05	2.68e-05	2.92e-05	2.23e-05
Dihydroxyacetone phosphate	0.000233616	6.07e-05	7.16e-05	5.22e-05	6.29e-05	6.29e-06	2.49e-05	1.83e-05
Tartrate	1.55e-05	4.64e-05	5.59e-05	1.41e-05	6.59e-06	4.56e-05	4.67e-05	8.26e-06
Porphobilinogen	1.58e-05	2.14e-05	1.96e-05	1.84e-05	1.58e-05	2.03e-05	2.19e-05	1.99e-05
N-Undecanoylglycine	3.76e-05	3.3e-05	3.73e-05	1.58e-05	1.58e-05	2.49e-05	1.95e-05	1.52e-05
Fructose 6-phosphate	4.23e-05	4.29e-05	4.43e-05	3.87e-05	1.92e-05	1.82e-05	2.17e-05	2.15e-05
Carnitine (17:0)	6.44e-06	6.76e-06	6.23e-06	3.12e-06	3.09e-06	2.39e-06	1.95e-06	1.38e-06
3-(2-Hydroxyphenyl)propanoate	1.35e-05	2.31e-05	2.99e-05	2.77e-05	3.03e-05	2.02e-05	3.05e-05	2.7e-05
2-Methylmaleate	1.45e-05	2.69e-05	0	2.08e-05	1.03e-05	6.87e-06	1.5e-05	0
Stachyose	1.59e-05	2.09e-05	3.74e-05	3.48e-05	2.29e-05	1.94e-05	1.82e-05	3.03e-05
Thymine	1.82e-05	1.47e-05	1.58e-05	1.72e-05	1.25e-05	1.39e-05	1.3e-05	1.44e-05
Methylguanine	6.95e-06	1.02e-05	1.14e-05	1.21e-05	7.86e-06	1.32e-05	1.6e-05	1.65e-05
Oleamide	1.44e-05	8.58e-06	1.89e-05	1.39e-05	2.35e-05	1.91e-05	1.17e-05	1.26e-05
Diethanolamine	1.78e-05	1.36e-05	1.02e-05	8.68e-06	1.38e-05	1.82e-05	1.33e-05	8.21e-06
2,5-Dihydroxybenzoate	1.43e-05	1.79e-05	1.55e-05	1.31e-05	1.18e-05	1.4e-05	1.34e-05	1.62e-05
Pyridoxamine	1.13e-05	1.3e-05	1.26e-05	1.46e-05	1.07e-05	1.22e-05	1.36e-05	1.26e-05
Resorcinol monoacetate	1.35e-05	1.58e-05	1.49e-05	1.48e-05	1.18e-05	1.44e-05	1.53e-05	1.49e-05
2,3-Dihydroxybenzoate	1.43e-05	1.67e-05	1.8e-05	1.3e-05	1.06e-05	1.2e-05	1.2e-05	1.5e-05
Inosine monophosphate	2.35e-05	1.49e-05	1.36e-05	1.47e-05	7.67e-06	8.34e-06	1.09e-05	1.13e-05
Lithocholyltaurine	6.38e-06	1e-05	1.1e-05	1.09e-05	2.13e-05	1.06e-05	1.2e-05	1.12e-05
3-Hydroxycarnitine (16:0)	1.34e-05	1.52e-05	1.85e-05	7.88e-06	9.44e-06	1.21e-05	8.97e-06	5.62e-06
Lumichrome	3.62e-06	6.46e-06	4.3e-06	4.91e-06	4.88e-06	3.38e-06	6.96e-06	4.78e-06
Indoxyl sulfate	5.88e-06	8.77e-06	1.22e-05	8.47e-06	7.49e-06	9.18e-06	9.21e-06	1e-05
Hexosamines	4.71e-06	1.01e-05	1.97e-05	1.89e-05	5.3e-06	4.2e-06	5.58e-06	6.37e-06
4-Aminobenzoate	6.9e-06	5.29e-06	3.25e-06	7.06e-06	0	0	1.42e-06	0
Anthranilate	6.9e-06	5.29e-06	3.25e-06	7.06e-06	0	0	1.42e-06	0
Sphingosine	8.48e-06	5.22e-06	1.3e-05	9.58e-06	2.09e-05	1.41e-05	8.28e-06	9.01e-06
2',4'-Dihydroxyacetophenone	1.13e-05	1.39e-05	1.21e-05	1.27e-05	7.13e-06	0	5.91e-07	1.82e-06
Shikimate	1.06e-05	8.46e-06	1.03e-05	5.41e-06	3.56e-06	8.43e-06	6.33e-06	5.14e-06
Sebacate	9.84e-06	1.09e-05	1.24e-05	1.01e-05	5.76e-06	8.09e-06	8.87e-06	6.95e-06
Guanidinoacetate	9.31e-06	1.18e-05	1.26e-05	1.53e-05	7.42e-06	8.69e-06	8.87e-06	7.35e-06
N-Acetylhexosamine sulfate	1.21e-05	1.04e-05	9.58e-06	1.11e-05	5.55e-06	5.4e-06	3.12e-06	4.41e-06
Homocysteine	1.1e-05	9.8e-06	1.07e-05	1.07e-05	7.64e-06	6.6e-06	8.32e-06	7.62e-06
Quinolinate	8.73e-06	6.98e-06	1.17e-05	8.75e-06	6.48e-06	5.51e-06	4.76e-06	7.48e-06
Taurocyamine	4.52e-06	4.37e-06	5.99e-06	6.47e-06	5.8e-06	1.07e-05	6.76e-06	1.02e-05
3-Hydroxycarnitine (14:0)	7.87e-06	8.19e-06	8.56e-06	8.95e-06	9.71e-06	7.55e-06	6.54e-06	3.69e-06
Guanidinosuccinate	5.98e-06	5.18e-06	6.83e-06	5.15e-06	4.04e-06	4.25e-06	5.81e-06	4.61e-06
Phenylpyruvate	7.79e-06	1.03e-05	1.02e-05	7.97e-06	6.05e-06	7.03e-06	7.51e-06	6.88e-06
3-Sulfinoalanine	8.48e-06	9.29e-06	5.28e-06	6.48e-06	8.78e-06	7.07e-06	6.67e-06	5.83e-06
Xanthosine	7.1e-06	1.26e-05	1.29e-05	1.11e-05	2.49e-06	2.62e-06	4.41e-06	3.87e-06
Gulonolactone	2.59e-06	3.52e-06	5.39e-06	3.91e-06	3.18e-06	3.79e-06	2.34e-06	3.47e-06
3-Hydroxypyruvate	5.14e-06	0	2.08e-05	8.63e-06	2.07e-06	1.06e-06	9.12e-07	1.5e-05
Thr-Arg	9.8e-06	9.16e-06	6.27e-06	5.1e-06	3.59e-06	3.33e-06	3.08e-06	4.35e-06
Carnitine (20:0)	2.73e-06	2.75e-06	5.4e-06	3.8e-07	8.03e-06	3.28e-06	1.64e-06	1.19e-06
trans-Aconitate	5.12e-06	6.79e-06	6.77e-06	5.48e-06	6.92e-07	5.17e-06	2.75e-06	8.55e-07
Trehalose	2.9e-06	3.63e-06	4.86e-06	3.77e-06	4.1e-06	4.17e-06	3.7e-06	1.91e-06
Urocanate	3.16e-06	3.4e-06	3.63e-06	3.51e-06	3.34e-06	3.07e-06	4.29e-06	3.29e-06
3,4-Dihydroxyphenylacetate	5.14e-06	7.64e-06	6.48e-06	6.27e-06	3.25e-06	2.85e-06	1.73e-06	3.48e-06
Lactose	9.4e-07	2.98e-06	4.86e-06	2.03e-06	2.88e-06	4.17e-06	3.57e-06	1.78e-06
Deoxyuridine monophosphate	3.48e-06	3.06e-06	3.83e-06	4e-06	2.11e-06	1.15e-06	1.87e-06	2.85e-06
2-Oxo-NAM	4.95e-06	6.07e-06	4.79e-06	1.73e-06	1.2e-06	1.02e-06	1.09e-06	3.58e-06
Indole-3-acetamide	1.24e-06	2.45e-06	1.83e-06	1.86e-06	0	1.01e-06	6.82e-07	9.62e-07
3-Hydroxycarnitine (8:0)	0	4.65e-06	4.3e-06	6.24e-06	0	0	0	5.1e-06
Glucose 1-phosphate	2.4e-06	9.52e-07	3.17e-06	1.76e-06	2.09e-06	2.66e-06	1.37e-06	2.87e-06
Theanine	4.18e-06	3.48e-06	3.84e-06	2.94e-06	1.75e-06	2.13e-06	2.04e-06	1.66e-06
Quinoline	2.44e-06	2.81e-06	2.84e-06	2.57e-06	1.24e-06	1.03e-06	4.92e-07	5.55e-07
Acetoin	1.11e-06	1.35e-06	8.04e-07	1.43e-06	6.7e-07	0	1.21e-06	1.6e-06
Acetylcarnitine	5.01e-07	4.13e-07	5.76e-07	7.71e-19	8.27e-07	1.02e-06	5.72e-07	3.65e-07
5-Hydroxytryptophan	4.4e-07	7.86e-07	9.27e-07	9.13e-07	0	0	2.24e-07	4.48e-07
