# Supplementary material for: NUDT5 regulates purine metabolism and thiopurine sensitivity by interacting with PPAT
Source: Science. Author manuscript; Available in PMC 2026 Jan 30. (PMC12853130; doi:10.1126/science.adx9717)
Supplement: Source data [file NIHMS2134690-supplement-Source_data.xlsx]

## Sheet: Figure 1
Figure 1B										Figure 1C			Figure 1E
WT			∆NUDT5			∆HPRT1				pathway	minus log10 P value			WT			NUDT5
0 µg/mL 6TG	2 µg/mL 6TG	4 µg/mL 6TG	0 µg/mL 6TG	2 µg/mL 6TG	4 µg/mL 6TG	0 µg/mL 6TG	2 µg/mL 6TG	4 µg/mL 6TG		Proteasome Degradation	14.0364		Annexin V+, PI-	13.7	11.9	14.2	4.45	4.9	4.16
1.14075	0.127574	-0.704789	1.0315	0.8136	0.670489	1.12524	1.13434	1.14164		Apoptosis	8.51542		Annexin V+, PI+	27.6	29.4	30.2	5.86	5.81	4.82
1.20249	0.0951418	-0.664953	1.1004	0.77133	0.665105	1.08947	1.2328	0.692777		Glycogen Synthesis and Degradation	7.98393
1.1284	0.142443	-0.595734	1.11056	0.82839	0.681545	1.16098	1.18353	1.14536		Regulation of Actin Cytoskeleton	6.30016
1.17417	0.142818	-0.557242	1.09245	0.790433	0.628883	1.12949	1.1946	1.17426		Methionine de novo and salvage pathway	5.78249
1.09957	-0.0013143	-0.812098	0.983904	0.68398	0.523903	1.1334	1.17639	1.17717		AMPK signaling	5.16432
0.970341	0.115022	-0.898685	0.923183	0.49634	0.396828	1.08271	1.09633	1.16422		Glycolysis and Gluconeogenesis	5.07585
										Purine Metabolism	4.89133
										Apoptosis Modulation and Signaling	4.33772
Figure 1G										Pentose Phosphate Pathway	4.0686
∆NUDT5 + EV			∆NUDT5 + WT			∆NUDT5 + E112Q				Nucleotide Metabolism	3.78524
0 µg/mL 6TG	2 µg/mL 6TG	4 µg/mL 6TG	0 µg/mL 6TG	2 µg/mL 6TG	4 µg/mL 6TG	0 µg/mL 6TG	2 µg/mL 6TG	4 µg/mL 6TG		Autophagy	3.05711
1.00802	0.832434	0.813633	0.948806	0.415026	0.0458012	0.917044	0.39384	0.0318283		PI3K_AKT Signaling Pathway	2.39029
1.00447	0.95021	0.79026	1.04825	0.413828	0.0139725	1.01158	0.379807	-0.0096543		Oxidative Damage	2.34384
0.935577	0.928932	0.808238	1.05079	0.392444	0.0143548	1.00494	0.392221	-0.0172438		DNA Damage Response	1.73723
1.01065	0.914093	0.804084	1.06593	0.39921	0.0009265	1.06446	0.38573	-0.0432251
Figure 1J				Figure 1K
AMP m+4				WT DMSO	WT LTX	WT MTX	NUDT5 DMSO	NUDT5 LTX	NUDT5 MTX	HPRT1 DMSO	HPRT1 LTX	HPRT1 MTX
WT	∆NUDT5	∆HPRT1		1.21014	1.34828	1.14862	1.36606	1.39048	1.09057	1.38006	0.0237413	0.0423858
1.2	1.32	0.0168		1.40204	1.44282	1.16401	1.32917	1.39799	1.11399	1.33992	0.00434472	-0.0008144
0.826	1.34	0.0171		1.36261	1.40546	1.1512	1.39218	1.39536	1.13184	1.43797	0.0279474	-7.398e-05
1.13	1.12	0.0115		1.37138	1.40493	1.15847	1.38569	1.3655	1.09295	1.3144	-0.114839	0.00287633
0.836	1.09	0.00467		1.36902	1.46262	1.14875	1.33582	1.40745	1.10416	1.32298	-0.0181663	0.0144998
GMP m+4				1.39133	1.40645	1.18121	1.35468	1.32699	1.09479	1.41582	-0.0573634	0.080774
WT	∆NUDT5	∆HPRT1
1.19	1.1	1.07e-05
0.901	1.14	1.03e-05		Figure 1M
1.04	0.998	1.04e-05		6-TGMP			6-TGTP			6-Thioguanosine
0.875	0.994	1.08e-05		WT	∆NUDT5	∆HPRT1	WT	∆NUDT5	∆HPRT1	WT	∆NUDT5	∆HPRT1
				1.29	1.06	0	1.32	0.501	0	0.98	0.882	0
				1	0.813	0	1.19	0.456	0	1.13	1	0
Figure 1L				0.947	0.811	0	0.874	0.402	0	0.949	0.957	0
6-TG				0.765	0.834	0	0.618	0.432	0	0.944	0.916	0
WT	∆NUDT5	∆HPRT1
0	0	50.9
2.69	1.81	51.5
0	0	53.1
1.31	0.62	57.5

## Sheet: Figure 2
Figure 2B
ATP		ADP		AMP		Adenosine		GDP		GMP		Guanosine		Hypoxanthine
Veh	6TG	Veh	6TG	Veh	6TG	Veh	6TG	Veh	6TG	Veh	6TG	Veh	6TG	Veh	6TG
1.00636	0.606011	0.643715	0.399049	0.492333	0.321312	0.487999	0.259688	0.71961	0.430068	0.558734	0.508836	0.525086	0.27511	0.925523	0.520502
1.01885	0.583463	1.03691	0.476342	1.10257	0.370546	1.03635	0.466449	1.14739	0.529843	1.05994	0.622421	1.11278	0.514143	1.17155	0.34477
1.05954	0.506845	1.09246	0.500349	1.0922	0.404231	1.28025	0.468212	0.995004	0.484428	1.17473	0.724871	1.15336	0.580146	0.669456	0.629289
0.915243	0.436039	1.22691	0.727183	1.3129	0.636146	1.1954	0.598157	1.138	0.639252	1.20659	0.927992	1.20878	0.721356	1.23347	0.41841
Figure 2C
[U-13C]Glucose -> AMP													[U-13C]Glucose -> GMP
	WT, Veh			WT, 6-TG			∆NUDT5, Veh			∆NUDT5, 6-TG				WT, Veh			WT, 6-TG			∆NUDT5, Veh			∆NUDT5, 6-TG
m+0	0.250211	0.230985	0.307164	0.627368	0.629296	0.610423	0.11049	0.142905	0.156003	0.211816	0.167113	0.203589	m+0	0	0	0	0.561962	0.55856	0.57177	0.114942	0.136343	0.121918	0.152369	0.158292	0.164916
m+1	0	0	0	0	0	0	0	0	0	0	0	0	m+1	0	0	0	0	0	0	0	0	0	0	0	0
m+2	0	0	0	0	0	0	0	0	0	0	0	0	m+2	0	0	0	0	0	0	0	0	0	0	0	0
m+3	0	0	0	0	0	0	0	0	0	0	0	0	m+3	0	0	0	0	0	0	0	0	0	0	0	0
m+4	0	0	0	0	0	0	0	0	0	0	0	0	m+4	0	0	0	0	0	0	0	0	0	0	0	0
m+5	0.588137	0.680069	0.590341	0.362329	0.345217	0.376376	0.850255	0.761236	0.666353	0.680934	0.743706	0.619545	m+5	0.649553	0.655675	0.693528	0.372273	0.354864	0.354619	0.611715	0.599913	0.601959	0.552178	0.555491	0.547456
m+6	0.139295	0.0864889	0.0738918	0.010303	0.0254873	0.0132009	0.0392549	0.0748097	0.177645	0.0924237	0.0891809	0.150898	m+6	0.280394	0.248534	0.225985	0.0551012	0.0724932	0.0629799	0.254546	0.21664	0.21916	0.24037	0.207819	0.207027
m+7	0.0223582	0.00245807	0.0286031	0	0	0	0	0.0210493	0	0.0148266	0	0.025968	m+7	0.0700528	0.0957905	0.080487	0.0106643	0.0140833	0.0106311	0.0187973	0.0471045	0.0569625	0.0550823	0.0660119	0.0611152
m+8	0	0	0	0	0	0	0	0	0	0	0	0	m+8	0	0	0	0	0	0	0	0	0	0	0.0123863	0.019486
m+9	0	0	0	0	0	0	0	0	0	0	0	0	m+9	0	0	0	0	0	0	0	0	0	0	0	0
m+10	0	0	0	0	0	0	0	0	0	0	0	0	m+10	0	0	0	0	0	0	0	0	0	0	0	0
Figure 2E
[amide-15N]Gln -> AMP m+2													[amide-15N]Gln -> GMP m+3
hrs	WT, Veh			WT, 6-TG			∆NUDT5, Veh			∆NUDT5, 6-TG			hrs	WT, Veh			WT, 6-TG			∆NUDT5, Veh			∆NUDT5, 6-TG
0	0			0			0			0			0	0			0			0			0
0.5	0.0971757	0.0899585	0.0907307	0	0	0	0.078608	0.077413	0.079594	0.122833	0.089895	0.025566	0.5	0.102067	0.09591	0.10496	0.00442447	0.0117152	0.00505358	0.114439	0.101224	0.112074	0.13985	0.111428	0.120956
1	0.175608	0.166802	0.185548	0	0	0	0.169775	0.163919	0.164047	0.200522	0.202029	0.134134	1	0.196518	0.185662	0.156185	0.0259274	0.00770823	0.0266335	0.216138	0.211453	0.213465	0.21006	0.150411	0.18445
3	0.338452	0.323835	0.330071	0.00358645	0	0.00187407	0.32914	0.315952	0.338783	0.219041	0.349055	0.348497	3	0.514229	0.481755	0.483968	0.0214532	0.0272632	0.0310221	0.463294	0.459319	0.446779	0.462306	0.466368	0.418169
6	0.498997	0.502616	0.521467	0.0126012	0.00670373	0.00166859	0.484414	0.498952	0.502461	0.468386	0.419934	0.422404	6	0.64866	0.62607	0.586182	0.0327244	0.0334683	0.0208857	0.658434	0.64261	0.629165	0.563921	0.523659	0.511849
Figure 2F
[amide-15N]Gln -> AMP m+2
hrs	WT Unt			∆NUDT5 Unt			hrs	WT Hypoxanthine			∆NUDT5 Hypoxanthine			hrs	WT Inosine			∆NUDT5 Inosine
0	0			0			0	0			0			0	0			0
1	0.14572	0.156239	0.163268	0.142289	0.151849	0.152498	1	0.0140947	0.0110394	0.00912691	0.048652	0.049381	0.048769	1	0.0133056	0.0114827	0.0115261	0.053297	0.045243	0.056666
3	0.275098	0.283599	0.286173	0.277214	0.281302		3	0.0110406	0.00817188	0.00909581	0.082207	0.078381		3	0.0103715	0.011431	0.0118613	0.0870179	0.0915724	0.0904562
6	0.445205	0.460302	0.465652	0.468659	0.481645	0.480279	6	0.046494	0.0353336	0.0493403	0.138882	0.133783	0.132243	6	0.0448627	0.0399343	0.0463119	0.136001	0.129402	0.133808
Figure 2G
[amide-15N]Gln -> GMP m+3
hrs	WT Unt			∆NUDT5 Unt			hrs	WT Hypoxanthine			∆NUDT5 Hypoxanthine			hrs	WT Inosine			∆NUDT5 Inosine
0	0			0			0	0			0			0	0			0
1	0.164276	0.177427	0.196392	0.198994	0.203623	0.237206	1	0.00946211	0.00910029	0.00581669	0.056819	0.051089	0.054515	1	0.00669999	0.0110429	0.00614157	0.06718	0.065127	0.069819
3	0.416348	0.423936	0.436143	0.479925	0.475661		3	0.0100137	0.0134422	0.0138323	0.161891	0.145319		3	0.0129111	0.0150278	0.00843869	0.149888	0.148836	0.161116
6	0.602984	0.619343	0.637283	0.662374	0.662682	0.650138	6	0.164308	0.116057	0.182328	0.219674	0.209151	0.210047	6	0.0129111	0.0150278	0.00843869	0.197789	0.201938	0.200254
Figure 2H
	WT					∆NUDT5
Veh	1.11115	1.18448	1.20134	1.21189	1.1909	1.1045	1.12137	1.13463	1.12941	1.10743
6TG	-0.224466	-0.28271	-0.183817	-0.299453	-0.352206	0.734044	0.695639	0.67423	0.745037	0.700697
LTX	1.01165	1.06736	1.0547	1.05955	1.06063	1.06115	1.02457	1.05136	1.04793	1.01481
MTX	0.46794	0.484178	0.448202	0.542226	0.493028	0.636888	0.635548	0.643833	0.624805	0.624306
6TG+LTX	-0.347726	-0.422684	-0.322783	-0.388209	-0.378381	-0.217836	-0.218983	-0.195633	-0.172693	-0.144991
6TG+MTX	-0.209591	-0.204765	-0.215097	-0.218815	-0.236039	-0.0109616	-0.0863981	-0.0204407	-0.0119308	-0.0412316

## Sheet: Figure 3
Figure 3D
WT	E112Q	R70A
1.40083	2.4119	1.46559
0.921571	2.6443	1.16205
0.677594	2.01509	1.10952
Figure 3F									Figure 3G
[amide-15N]Gln -> AMP m+2				[amide-15N]Gln -> GMP m+3					[amide-15N]Gln -> AMP m+2				[amide-15N]Gln -> GMP m+3
∆NUDT5 + EV	∆NUDT5 + WT	∆NUDT5 + E112Q	∆NUDT5 + R70A	∆NUDT5 + EV	∆NUDT5 + WT	∆NUDT5 + E112Q	∆NUDT5 + R70A		∆NUDT5 + EV	∆NUDT5 + WT	∆NUDT5 + E112Q	∆NUDT5 + R70A	∆NUDT5 + EV	∆NUDT5 + WT	∆NUDT5 + E112Q	∆NUDT5 + R70A
0.113719	0.00612715	0.007385	0.0511538	0.202973	0.0374333	0.032259	0.102168		0.122891	0.00654792	0.005408	0.0560966	0.187016	0.0172658	0.020632	0.0914662
0.105857	0.00405843	0.006431	0.0495649	0.209183	0.0185781	0.027838	0.106466		0.109587	0.00745489	0.005275	0.0504925	0.192776	0.0154833	0.016554	0.0950017
0.120081	0.00412636	0.004667	0.0531341	0.200944	0.0170469	0.026865	0.100953		0.114515	0.00736804	0.005244	0.0508724	0.19838	0.0240958	0.016705	0.0916507
Figure 3H
PPAT	PPAT+ WT NUDT5	PPAT+R70A NUDT5	PPAT+AMP and GMP	PPAT+WT NUDT5 + AMP and GMP	PPAT+R70A NUDT5 + AMP and GMP
0.156459	0.035861	0.143696	0.087924	0.027883	0.073983
0.160156	0.036907	0.150138	0.089413	0.028188	0.079715
0.159057	0.037833	0.14378	0.090512	0.027888	0.074404
Figure 3M
[amide-15N]Gln -> AMP m+2
WT HeLa EV Mock	∆NUDT5 HeLa EV Mock	WT HeLa EV Hypoxanthine	∆NUDT5 HeLa EV Hypoxanthine	WT HeLa WT PRPS1 Mock	∆NUDT5 HeLa WT PRPS1 Mock	WT HeLa WT PRPS1 Hypoxanthine	∆NUDT5 HeLa WT PRPS1 Hypoxanthine	WT HeLa L129I PRPS1 Mock	∆NUDT5 HeLa L129I PRPS1 Mock	WT HeLa L129I PRPS1 Hypoxanthine	∆NUDT5 HeLa L129I PRPS1 Hypoxanthine	WT HeLa H193Q PRPS1 Mock	∆NUDT5 HeLa H193Q PRPS1 Mock	WT HeLa H193Q PRPS1 Hypoxanthine	∆NUDT5 HeLa H193Q PRPS1 Hypoxanthine
0.357824	0.405323	0.019251	0.140367	0.381232	0.416641	0.0232662	0.137966	0.369371	0.440391	0.12485	0.24083	0.360207	0.441563	0.131353	0.241926
0.367013	0.415484	0.017652	0.128563	0.374625	0.412601	0.02859	0.128537	0.372583	0.440516	0.125686	0.235678	0.363708	0.438547	0.135335	0.253483
0.355308	0.423103	0.014295	0.144654	0.375195	0.423758	0.0315421	0.142122	0.368787	0.447939	0.133493	0.248094	0.37332	0.438158	0.130643	0.243826
[amide-15N]Gln -> GMP m+3
WT HeLa EV Mock	∆NUDT5 HeLa EV Mock	WT HeLa EV Hypoxanthine	∆NUDT5 HeLa EV Hypoxanthine	WT HeLa WT PRPS1 Mock	∆NUDT5 HeLa WT PRPS1 Mock	WT HeLa WT PRPS1 Hypoxanthine	∆NUDT5 HeLa WT PRPS1 Hypoxanthine	WT HeLa L129I PRPS1 Mock	∆NUDT5 HeLa L129I PRPS1 Mock	WT HeLa L129I PRPS1 Hypoxanthine	∆NUDT5 HeLa L129I PRPS1 Hypoxanthine	WT HeLa H193Q PRPS1 Mock	∆NUDT5 HeLa H193Q PRPS1 Mock	WT HeLa H193Q PRPS1 Hypoxanthine	∆NUDT5 HeLa H193Q PRPS1 Hypoxanthine
0.562069	0.641008	0.030574	0.211635	0.546504	0.617106	0.0414798	0.228471	0.540208	0.578375	0.210906	0.361228	0.531668	0.598408	0.217616	0.361313
0.568644	0.632116	0.056405	0.218962	0.547458	0.634443	0.0635165	0.227178	0.527123	0.582777	0.197766	0.353798	0.500887	0.582435	0.226403	0.369294
0.567041	0.637724	0.036077	0.24825	0.577354	0.618308	0.0802074	0.23658	0.5242	0.582854	0.229121	0.352426	0.526985	0.563178	0.22163	0.386872

## Sheet: Figure 4
Figure 4B				Figure 4C
WT	∆NUDT5	∆HPRT1		Time (s)	WT																						∆HPRT1																			∆NUDT5
3	25	6		0	3	10	11	3	9	21	14	11	15	8	13	7	11	12	8	22	7	27	14	3	10	3	6	23	5	18	9	19	2	35	14	15	12	2	3	42	10	21	24	10	15	25	3	42	14
10	3	23		30	3	7	7	5	7	28	20	9	22	10	11	11	14	10	5	5	15	20	20	3	7	2	10	37	6	16	6	12	3	43	15	10	9	3	4	46	8	11	23	10	10	21	7	38	13
11	42	5		60	2	11	8	2	12	23	17	7	20	9	16	8	14	13	15	9	9	27	17	4	6	3	7	36	9	17	5	23	3	39	20	15	9	2	2	30	6	16	20	12	15	31	5	45	13
3	14	18		90	2	8	13	6	7	23	19	9	22	8	9	8	15	15	15	7	14	32	16	2	7	6	8	36	4	12	8	28	3	40	13	15	10	3	3	35	8	14	21	13	15	38	8	42	14
9	4	9		120	1	9	12	3	7	24	17	7	13	8	8	6	13	15	17	6	11	34	16	3	8	3	8	36	6	15	7	16	2	42	16	18	10	4	5	37	9	18	24	11	12	56	9	59	17
21	6	19		150	2	11	9	2	6	31	13	9	12	7	11	6	12	13	13	6	9	33	17	2	7	3	5	37	5	24	8	18	5	43	15	14	10	3	5	44	10	16	24	9	14	72	6	76	22
14	4	2		180	1	9	10	3	2	27	21	6	0	5	11	6	13	11	10	6	10	28	15	2	8	5	7	31	7	18	9	33	4	42	17	15	11	4	5	48	10	13	20	14	16	76	15	78	27
11	4	35		210	1	6	5	2	4	23	26	12	20	7	11	6	16	13	8	7	12	28	14	3	9	5	9	35	6	16	8	25	3	41	16	14	9	4	6	48	9	13	19	12	15	78	14	91	28
15	14	14		240	1	7	6	2	5	23	30	7	10	4	13	7	13	16	7	6	10	31	16	4	7	4	9	35	5	22	8	34	5	46	16	15	7	3	6	38	9	14	18	11	15	73	18	91	28
8	18	15		270	1	6	10	2	3	25	28	7	8	5	13	5	14	12	5	8	9	29	14	3	7	2	9	30	8	19	7	34	5	43	19	20	7	3	8	43	8	16	17	14	16	87	26	84	26
13	27	12		300	1	6	11	2	4	25	30	6	7	5	12	9	12	13	4	7	9	25	13	1	9	2	6	39	12	19	6	33	5	39	18	17	6	2	8	46	11	16	22	13	17	83	18	85	27
7	9	2		330	1	6	10	2	0	31	30	4	11	6	11	7	10	14	3	7	13	27	12	5	8	2	10	36	12	24	7	30	7	47	15	15	6	3	8	42	13	14	20	14	17	96	19	91	24
11	19	3		360	1	6	9	1	3	27	26	3	10	6	8	7	11	15	4	8	7	28	14	4	7	4	8	35	9	22	7	23	4	40	16	14	4	3	9	47	12	15	20	14	19	79	15	79	20
12	32	42		390	1	5	10	0	2	23	32	8	16	6	12	8	12	14	5	7	6	31	11	3	9	2	8	34	12	24	7	30	2	42	13	19	5	3	10	44	10	18	22	15	14	76	14	75	26
8	7	10		420	0	5	10	1	1	21	28	10	11	8	12	8	15	12	3	8	6	26	9	4	8	2	8	26	13	20	9	36	5	39	15	14	5	3	10	48	10	14	18	13	17	66	18	69	26
22	33	21		450	1	3	10	2	2	27	25	10	7	6	9	7	20	14	5	8	4	26	8	3	8	2	7	36	7	22	6	26	8	38	14	16	6	3	10	43	17	14	23	14	14	67	17	66	29
7	35	24		480	1	6	10	2	2	27	23	5	8	7	11	8	21	11	3	7	8	25	9	6	7	1	8	32	11	19	3	25	3	38	13	18	4	3	13	45	13	17	22	11	12	56	13	68	29
27	8	10		510	0	7	10	0	2	28	26	7	7	6	14	9	22	12	3	7	8	25	9	3	8	0	7	33	7	23	6	15	5	38	12	18	7	3	11	42	11	15	20	15	12	50	14	68	28
14	14	15		540	0	5	10	0	2	29	22	7	6	5	12	7	17	9	3	7	5	23	7	4	7	2	8	32	9	23	8	34	7	39	10	21	6	3	12	43	16	16	21	14	11	47	15	57	26
3	27			570	0	4	9	1	2	27	22	4	9	6	11	10	18	11	3	7	5	25	6	4	8	4	6	32	8	25	5	30	3	42	13	18	5	4	7	52	16	15	22	14	11	50	15	55	27
10	18			600	0	4	8	0	2	21	18	2	8	6	11	10	23	8	2	7	6	25	8	3	8	3	6	36	12	22	9	34	5	44	13	18	5	3	10	49	13	16	23	12	19	41	18	58	24
3	15			630	0	4	10	1	2	21	19	5	7	7	12	10	23	7	1	7	5	22	7	4	8	1	7	33	9	20	7	30	6	44	10	19	5	3	8	41	13	13	26	12	15	44	13	60	25
	26			660	0	4	9	0	0	22	21	3	8	7	9	10	26	5	2	7	5	17	10	2	5	2	8	23	10	24	7	35	6	42	12	19	4	3	8	41	14	14	21	12	23	47	12	53	26
	25			690	0	5	10	0	1	23	19	5	7	7	11	8	23	5	3	7	6	20	7	5	8	2	6	27	11	23	11	28	7	37	13	18	6	2	7	42	16	18	30	12	25	39	11	56	23
	22			720	0	4	8	0	2	21	21	5	7	8	10	6	18	6	2	7	3	21	8	5	7	2	10	32	9	22	10	36	7	41	12	22	4	5	6	39	16	15	24	10	27	52	10	51	24
				750	0	6	9	0	0	26	19	3	6	7	5	7	16	6	2	6	6	23	9	5	7	1	8	31	7	19	11	34	4	41	14	20	8	3	8	43	13	14	29	10	18	50	8	49	23
				780	0	5	10	1	0	25	16	3	4	6	9	8	14	6	2	7	6	26	10	5	4	1	8	25	9	22	10	33	6	42	13	21	5	5	4	37	9	16	23	11	16	36	9	51	24
Figure 4D				810	0	5	10	1	0	21	8	5	5	7	5	6	17	5	2	7	5	24	9	4	3	1	3	22	10	22	9	24	8	47	11	22	6	2	10	41	11	17	23	9	19	36	14	54	23
WT	∆NUDT5	∆HPRT1		840	0	3	9	0	1	22	4	5	4	7	9	7	17	4	2	8	4	23	11	3	4	2	9	27	8	23	10	23	8	41	13	20	5	3	6	41	14	17	22	15	19	35	8	49	26
0	10	12		870	0	3	8	0	0	21	5	5	7	7	8	7	15	4	2	6	3	25	11	4	4	2	8	34	10	17	7	27	5	44	13	17	5	2	5	44	13	16	20	10	18	42	12	44	24
1	2	16		900	0	1	9	0	0	22	6	4	6	6	4	7	13	3	2	7	1	24	11	5	4	3	6	32	8	22	7	24	6	44	11	15	5	2	1	41	12	19	16	14	14	31	10	43	23
2	4	4		930	0	3	8	0	0	18	5	2	8	6	5	7	16	3	2	7	0	30	11	5	4	3	9	30	6	28	9	22	6	46	13	18	2	3	1	42	12	18	24	17	17	34	13	47	21
0	20	43		960	0	3	8	1	0	19	7	3	3	7	6	8	15	3	2	6	2	32	9	5	3	1	6	24	7	21	11	21	6	45	11	17	3	2	1	41	20	20	14	15	15	37	10	42	21
0	4	20		990	0	3	8	1	0	23	9	5	4	7	5	7	13	3	1	6	2	29	12	4	3	1	6	29	8	24	10	20	8	43	13	17	5	3	2	45	12	18	15	14	22	31	13	36	22
0	4	46		1020	0	2	7	1	0	22	10	2	4	6	6	7	15	2	2	7	1	26	11	3	4	1	8	24	7	28	11	31	9	48	11	19	3	3	0	44	15	18	17	14	22	34	10	48	23
0	1	36		1050	0	2	9	0	0	20	9	3	3	6	5	8	13	3	1	8	1	28	13	2	5	2	7	25	10	29	7	24	11	44	12	17	3	3	3	46	8	19	17	15	24	37	10	42	24
0	0	38		1080	0	4	8	1	0	22	14	2	6	6	3	7	14	2	2	7	1	23	16	2	4	3	8	21	12	15	7	26	9	43	13	17	4	3	2	45	11	19	16	17	21	39	11	40	22
1	5	7		1110	0	5	8	0	0	17	9	2	6	5	4	6	13	2	2	6	1	20	13	2	4	2	7	22	9	32	10	33	10	45	15	19	6	3	0	43	13	19	16	16	19	40	7	39	20
0	6	16		1140	0	4	7	0	0	16	9	2	7	6	4	5	14	3	2	6	1	25	13	3	3	2	1	2	8	27	10	26	8	42	8	20	8	3	1	54	10	18	19	13	19	33	7	38	20
1	16	4		1170	0	2	8	0	0	15	6	2	5	6	5	5	11	3	1	6	1	20	13	4	5	2	7	30	9	30	9	28	8	44	11	20	3	3	3	40	13	17	15	15	19	33	9	37	18
3	0	5		1200	0	3	8	1	0	13	9	2	4	5	3	6	9	1	1	5	0	23	12	1	5	2	7	22	4	36	11	26	7	47	13	19	5	3	2	45	11	16	13	11	21	34	6	34	16
1	0	14		1230	0	4	9	0	0	15	8	2	6	7	4	5	14	1	0	5	2	20	12	3	4	1	7	22	6	33	9	28	10	40	6	12	4	3	4	49	10	18	17	12	18	41	10	32	21
1	11	32		1260	0	3	9	0	0	11	6	3	6	7	3	7	10	1	0	6	2	21	11	3	4	3	8	22	6	38	6	27	7	48	11	14	4	4	7	43	11	18	15	11	18	30	11	37	20
0	0	4		1290	0	5	7	0	0	14	8	3	7	4	3	5	11	1	1	5	2	21	11	4	6	1	7	25	10	29	7	24	9	44	10	17	5	2	9	48	11	21	15	16	17	30	7	37	19
3	0	13		1320	0	5	9	0	0	11	8	3	4	6	3	6	10	1	0	6	2	20	13	2	5	2	7	28	7	25	6	23	10	43	13	15	7	4	12	40	11	20	13	19	11	28	8	35	19
0	15			1350	0	2	9	0	0	12	9	0	6	6	6	5	7	1	1	5	2	20	9	2	5	2	8	18	6	25	4	34	7	45	14	20	8	4	14	41	9	16	16	16	12	34	4	32	18
5	6	14		1380	0	3	9	0	0	14	6	2	4	6	3	5	8	1	1	5	1	22	11	3	6	1	9	20	9	33	6	21	7	43	10	16	7	3	18	41	12	21	13	18	10	30	6	28	18
6	13	16		1410	0	3	5	0	0	14	6	1	6	7	1	3	11	1	0	6	1	19	12	4	5	1	9	22	10	43	12	30	6	45	13	20	6	4	14	38	13	20	19	17	11	31	7	30	17
9	12			1440	0	1	6	0	0	13	8	0	7	6	4	4	11	1	0	5	1	21	10	5	5	1	8	23	7	28	10	30	6	45	12	6	3	5	24	39	11	20		19	18	38	4	28	21
12	9			1470	0	1	5	0	0	10	7	0	9	4	3	5	9	1	0	5	1	24	15	4	5	2	7	24	4	29	16	23	9	40	12	19	4	3	20	37	9	18		15	11	39	2	32	18
0	1			1500	0	2	5	0	0	10	6	1	5	5	6	3	11	1	0	6	1	19	12	5	5	2	8	17	5	29	13	32	6	44	13	17	4	4	18	40	8	18		14	14	35	5	26	20
	2			1530	0	3	5	0	0	12	4	0	6	9	1	4	9	1	0	6	2	22	14	4	5	1	7	24	6	34	10	34	6	41	16	17	5	4	20	38	12	21		15	14	43	2	24	17
	13			1560	0	1	6	0	0	11	6	0	8	5	1	5	8	1	0	5	1	21	11	3	6	2	9	17	7	31	10	29	10	43	15	11	5	4	30	39	12	16		12	16	38	3	18	17
	11			1590	0	4	5	0	0	14	4	0	4	7	1	5	9	1	0	4	1	21	14	3	5	2	7	25	7	30	10	27	11	43	15	14	8	3	15	30	10	18		16	16	36	3	23	19
				1620	0	2	6	0	0	8	5	1	6	5	2	5	12	1	0	6	1	19	10	3	6	2	7	13	8	27	8	31	13	38	15	15	4	3	25	30	9	18		13	19	35	5	23	17
				1650	0	2	6	0	0	6	4	0	6	6	3	6	9	1	0	6	1	17	11	2	6	1	7	28	8	35	12	24	12	41	16	16	5	6	25	32	13	19		13	18	34	4	25	17
				1680	0	4	5	0	0	4	3	0	5	5	3	4	8	1	0	5	1	16	12	4	5	2	8	22	6	39	12	32	12	43	12	15	4	4	26	31	8	16		13	16	35	4	19	22
				1710	0	1	7	0	0	1	3	0	6	7	3	4	9	1	0	4	1	16	10	5	6	3	9	24	6	34	14	26	10	43	10	19	6	4	18	40	7	19		15	10	39	5	20	21
				1740	0	4	6	0	0	6	4	0	5	5	1	5	8	1	0	6	1	17	9	3	5	1	8	24	5	37	19	35	11	40	14	19	5	4	20	34	8	19		14	13	38	4	22	17
				1770	0	3	5	0	0	7	1	0	7	6	1	3	5	1	0	6	1	16	9	3	5	2	8	20	5	35	14	22	10	43	13	20	5	4	31	37	4	19		13	13	36	2	19	24
				1800	0	5	5	0	0	5	1	0	6	5	3	5	10	0	0	5	1	19	7	2	5	2	7	24	3	39	11	32	10	46	15	17	5	4	27	36	7	17		15	16	34	2	20	18
				1830	0	4	6	0	0	3	2	0	5	5	3	6	6	1	0	5	1	18	7	3	5	2	9	18	5	30	6	36	10	40	12	16	5	4	23	35	4	16		15	13	36	2	13	18
				1860	0	3	4	0	0	3	1	0	4	5	2	5	9	1	0	6	1	21	11	2	4	2	7	19	5	38	11	37	9	45	11	15	5	4	27	41	5	16		13	18	27	2	16	17
				1890	0	3	6	0	0	4	3	0	6	6	0	5	8	1	0	6	1	17	10	4	5	2	7	24	5	31	25	27	4	43	13	19	4	3	20	36	6	16		15	15	32	0	17	18
				1920	0	4	6	0	0	5	3	0	6	5	1	6	9	1	0	5	1	13	9	6	4	3	7	19	6	40	10	24	5	44	10	9	2	5	20	34	6	15		14	16	39	2	17	18
				1950	0	3	5	0	0	3	2	0	6	5	2	5	6	0	0	4	1	15	9	5	5	4	7	23	6	24	10	27	9	44	9	18	6	7	25	35	7	16		15	16	30	2	14	15
				1980	0	4	7	0	0	7	4	0	4	3	1	7	6	1	0	5	1	14	10	3	5	0	10	18	9	40	6	35	9	42	10	15	5	5	18	34	6	16		14	17	29	2	12	17
				2010	0	3	8	0	0	5	2	0	7	4	0	8	8	2	0	6	1	15	10	5	3	1	10	22	5	36	7	37	8	44	9	15	3	3	15	34	6	14		12	14	27	1	9	18
				2040	0	3	8	0	0	5	0	0	2	4	1	7	4	0	0	5	0	15	9	5	5	1	9	21	6	29	14	35	12	43	9	20	4	4	22	32	5	22		19	11	29	4	8	18
				2070	0	2	7	0	0	5	1	0	4	4	1	7	6	1	0	6	0	15	11	5	4	1	9	18	4	39	17	40	16	38	9	19	3	6	9	35	6	19		16	14	27	4	6	18
				2100	0	3	8	0	0	6	1	0	2	4	1	7	7	1	0	4	1	17	9	3	6	1	9	19	4	27	13	37	21	44	8	15	2	4	15	33	9	16		12	13	30	2	7	16
				2130	0	4	7	0	0	7	3	0	2	4	1	6	5	1	0	5	0	15	10	3	5	1	7	22	6	44	6	31	18	44	13	21	5	4	14	35	9	18		12	14	34	1	10	19
				2160	0	3	8	0	0	6	3	0	1	3	1	6	7	0	0	5	0	15	10	2	5	1	9	20	8	39	13	35	23	47	8	18	3	5	17	27	8	21		12	8	30	1	7	20
				2190	0	3	8	0	0	7	2	0	3	5	1	6	4	0	0	4	1	18	12	2	5	1	8	20	7	20	10	30	21	37	11	18	4	3	15	28	7	16		12	14	37	3	8	18
				2220	0	1	8	0	0	6	4	0	4	3	2	5	5	0	0	5	1	14	11	3	5	0	9	24	7	26	15	29	27	41	14	16	2	6	15	33	5	14		11	15	31	1	7	18
				2250	0	2	6	0	0	6	1	0	3	3	1	5	5	0	0	5	0	12	9	2	5	1	9	28	5	29	11	32	26	40	10	16	5	4	8	34	4	18		14	13	35	2	7	18
				2280	0	1	5	0	0	6	3	0	2	5	0	5	4	0	0	5	0	13	5	3	5	1	10	16	4	32	12	31	24	40	10	17	6	7	4	35	3	15		16	12	20	1	8	16
				2310	0	0	3	0	0	7	2	0	2	4	0	5	4	0	0	4	0	13	6	4	5	1	10	20	6	34	10	24	26	39	12	15	3	6	2	36	4	17		17	15	23	1	9	21
				2340	0	1	6	0	0	6	1	0	3	3	0	5	5	0	0	4	1	13	5	4	6	1	8	18	5	45	10	25	21	37	11	16	4	5	10	36	8	16		17	15	23	1	8	19
				2370	0	2	5	0	0	8	1	0	4	3	1	5	5	0	0	5	0	9	6	5	6	0	9	17	5	31	13	30	24	35	13	15	4	7	9	35	2	16		11	17	24	0	7	17
				2400	0	2	5	0	0	6	2	0	2	2	1	6	4	1	0	5	0	8	7	6	6	1	10	18	2	44	20	19	23	38	9	19	4	5	6	38	4	17		12	14	27	1	4	16
				2430	0	0	4	0	0	6	1	0	4	4	0	8	5	0	0	4	1	11	6	2	5	1	7	16	4	35	11	23	22	38	12	17	3	5	9	35	4	17		13	11	26	0	3	16
				2460	0	1	2	1	0	6	2	0	4	2	1	6	5	0	0	4	0	10	7	4	5	1	9	23	3	32	15	25	17	42	13	21	3	7	10	39	3	18		13	10	28	2	5	17
				2490	0	1	3	0	0	7	0	0	3	3	2	6	2	0	0	5	1	7	5	5	5	1	8	20	3	33	10	27	20	38	9	17	4	5	8	41	3	17		13	12	30	2	3	19
				2520	0	2	1	0	0	5	2	0	3	3	1	6	3	0	0	5	0	9	5	5	5	1	8	14	3	34	11	25	24	45	12	17	5	5	9	35	3	19		14	12	25	3	6	20
				2550	0	2	2	0	0	5	0	0	3	2	3	6	3	0	0	5	1	8	5	5	5	1	10	20	2	36	13	27	19	41	12	17	4	5	2	35	6	17		18	12	33	3	3	19
				2580	0	1	4	0	0	5	3	0	3	3	2	5	4	0	0	5	0	9	5	6	7	1	10	20	5	30	10	21	20	42	12	15	4	3	2	39	5	17		16	17	26	1	5	19
				2610	0	1	3	0	0	5	1	0	3	1	1	6	4	1	0	6	1	8	8	5	7	0	8	15	7	36	8	23	22	40	9	14	3	5	5	39	6	15		13	17	28	1	3	17
				2640	0	1	5	0	0	6	2	0	2	0	2	5	3	0	0	4	0	7	5	5	8	0	9	19	9	32	5	17	23	42	8	17	5	4	4	43	4	15		13	18	21	1	2	19
				2670	0	0	5	0	0	3	2	0	3	0	2	5	2	0	0	4	1	7	9	4	7	1	7	19	6	34	6	28	22	38	10	19	4	3	5	35	6	17		15	16	21	3	2	20
				2700	0	1	5	0	0	4	1	0	2	0	0	5	3	0	0	5	1	7	7	4	7	1	8	18	6	32	7	32	20	45	11	20	3	4	3	38	3	16		14	12	22	0	3	19
				2730	0	1	4	0	0	5	2	0	1	0	2	4	2	0	0	5	1	6	8	4	7	1	9	17	8	28	8	22	24	42	13	18	3	5	1	39	5	14		16	14	19	0	2	20
				2760	0	1	4	0	0	7	0	0	2	0	0	4	2	0	0	4	0	9	11	5	7	1	7	18	7	32	5	32	23	41	12	13	3	5	5	38	3	17		13	17	21	2	4	24
				2790	0	2	5	0	0	4	0	0	3	0	2	4	1	0	0	4	0	9	9	6	6	2	9	15	8	36	8	33	23	40	11	17	5	5	4	31	7	19		11	14	13	3	4	17
				2820	0	2	4	0	0	7	0	0	2	0	1	4	0	0	0	5	0	8	7	6	9	3	8	17	7	42	9	31	26	40	12	17	2	3	6	35	4	16		12	10	10	2	4	18
				2850	0	2	3	0	0	3	0	0	4	0	2	3	1	0	0	4	0	9	7	3	8	1	9	19	5	39	15	33	24	38	13	19	4	5	9	34	6	12		17	13	18	1	3	17
				2880	0	1	3	0	0	3	0	0	2	0	1	3	0	1	0	5	0	10	7	3	8	1	6	17	10	35	9	24	22	40	10	16	7	6	8	31	3	12		13	10	15	2	3	17
				2910	0	1	3	0	0	3	0	0	3	1	2	5	1	0	0	4	0	9	6	5	10	1	9	17	7	38	13	26	23	37	9	17	6	5	5	35	5	12		19	15	16	2	5	19
				2940	0	2	4	0	0	1	0	0	4	1	2	4	1	0	0	5	0	11	8	4	8	0	9	15	7	36	14	35	24	38	11	19	6	6	7	37	5	12		14	12	14	2	5	26
				2970	0	1	1	0	0	1	0	0	3	0	1	4	3	0	0	4	0	7	8	7	8	1	10	17	5	43	7	23	20	37	9	17	6	4	7	35	1	14		16	10	21	1	5	20
				3000	0	2	4	0	0	1	0	0	3	0	1	5	1	0	0	3	0	7	7	7	7	1	10	16	10	28	9	22	25	35	10	13	5	4	7	37	5	12		17	14	16	2	3	20
				3030	0	3	3	0	0	3	0	0	4	1	0	4	0	0	0	4	0	7	8	4	7	0	8	15	12	47	11	23	20	38	12	16	6	5	9	39	4	15		16	9	7	2	4	20
				3060	0	1	3	0	0	2	0	0	4	0	0	4	1	1	0	4	0	7	13	6	8	0	11	15	2	48	12	34	20	37	8	17	5	4	12	37	7	17		11	14	9	0	2	17
				3090	0	0	3	0	0	0	0	0	3	2	0	3	0	1	0	3	0	8	9	5	7	0	8	15	7	46	6	19	26	38	9	16	6	5	6	37	7	13		14	16	11	1	1	16
				3120	0	1	3	0	0	0	0	0	4	0	2	3	1	0	0	3	0	9	8	6	7	0	8	16	3	46	12	31	25	38	11	18	7	4	7	36	5	15		13	16	15	2	3	21
				3150	0	1	1	0	0	1	0	0	3	1	2	5	1	1	0	6	0	8	7	6	7	0	9	15	4	41	17	33	23	35	8	14	3	3	8	35	7	16		14	10	9	0	2	21
				3180	0	0	1	0	0	0	0	0	3	0	2	4	0	1	0	3	0	6	8	5	8	1	12	16	2	39	6	37	26	38	9	15	2	4	13	40	4	12		13	14	10	1	3	22
				3210	0	0	1	0	0	0	0	0	2	1	1	4	0	0	0	4	0	8	8	7	9	0	9	16	6	43	12	41	22	40	8	18	6	4	13	34	2	14		14	11	12	3	2	18
				3240	0	0	2	0	0	1	0	0	2	1	2	6	0	1	0	6	0	6	11	10	9	1	7	15	9	43	8	23	22	41	10	16	2	3	13	39	4	14		17	17	8	2	1	21
				3270	0	0	1	0	0	1	0	0	3	1	1	7	1	0	0	5	0	7	10	7	13	1	8	16	3	43	10	20	19	43	7	16	5	4	14	34	4	14		15	11	12	3	3	16
				3300	0	1	1	0	0	1	0	0	3	1	2	5	0	0	0	6	0	5	8	4	7	1	9	14	5	42	10	32	22	43	8	16	4	4	13	38	3	14		14	12	6	2	2	17
				3330	0	1	0	0	0	0	0	0	3	1	1	7	0	0	0	4	0	4	11	6	11	1	10	15	6	39	13	36	25	42	7	18	6	5	12	37	2	14		14	13	12	2	2	18
				3360	0	1	1	0	0	1	0	0	2	1	1	5	1	0	0	4	1	4	6	4	8	1	13	17	7	38	9	35	29	38	8	11	6	3	14	34	3	15		13	10	10	2	2	19
				3390	0	0	2	0	0	1	0	0	2	1	1	5	1	0	0	6	0	3	7	3	6	1	9	20	8	42	18	18	25	40	10	14	6	3	15	37	2	15		16	12	11	2	2	20
				3420	0	2	1	0	0	1	0	0	2	1	1	4	0	0	0	4	0	4	6	4	4	0	11	17	6	46	6	46	26	40	10	14	4	6	9	35	3	14		15	14	10	3	3	18
				3450	0	0	2	0	0	1	0	0	1	1	1	4	0	0	0	5	1	5	7	8	6	0	12	12	7	39	15	41	22	41	12	14	4	5	18	36	2	14		17	10	7	3	6	18
				3480	0	0	2	0	0	0	0	0	2	2	1	4	0	1	0	6	1	5	9	7	7	0	11	12	7	43	8	25	23	41	14	12	7	5	12	34	3	16		13	11	13	4	2	19
				3510	0	1	2	0	0	1	0	0	1	1	1	5	0	1	0	3	0	4	8	6	3	0	13	16	7	42	11	38	29	37	13	14	6	5	12	32	3	16		14	12	8	1	3	23
				3540	0	2	2	0	0	1	0	0	2	0	1	1	0	1	0	3	0	5	5	6	5	0	12	15	3	38	19	35	26	39	9	15	8	4	14	31	4	17		10	9	7	2	2	19
				3570	0	3	0	0	0	0	0	0	1	0	2	3	3	1	0	4	0	7	4	9	8	0	11	17	6	46	6	39	19	38	8	19	5	6	14	35	4	15		13	16	12	3	2	19
				3600	0	1	2	0	0	0	0	0	1	0	1	3	1	1	0	3	0	5	6	9	12	0	12	16	4	43	20	46	36	38	7	16	4	5	14	32	4	13		14	16	10	2	4	20
[truncated: 218 more columns]

## Sheet: Figure 5
Figure 5A
IMP m+2								AMP m+2								GMP m+3
EV Veh	EV 6TG	WT Veh	WT 6TG	E112Q Veh	E112Q 6TG	R70A Veh	R70A 6TG	EV Veh	EV 6TG	WT Veh	WT 6TG	E112Q Veh	E112Q 6TG	R70A Veh	R70A 6TG	EV Veh	EV 6TG	WT Veh	WT 6TG	E112Q Veh	E112Q 6TG	R70A Veh	R70A 6TG
0.863406	0.689214	0.909321	0.203404	0.832957	0.291761	0.886862	0.890521	0.486126	0.513069	0.514641	0.0674888	0.533623	0.077631	0.496606	0.480036	0.697617	0.660666	0.699544	0.019981	0.711381	0.094332	0.711642	0.599672
0.859947	0.715275	0.929558	0.245011	0.898228	0.319282	0.854782	0.825861	0.499041	0.51865	0.521243	0.0490995	0.536402	0.079552	0.507232	0.464551	0.700127	0.710398	0.708639	0.00735464	0.722046	0.101563	0.704841	0.598409
0.87581	0.857338	0.758127	0.219013	0.738648	0.322473	0.895605	0.894126	0.521946	0.524694	0.525823	0.0437704	0.535349	0.086059	0.499373	0.474737	0.698854	0.654835	0.7344	0.0297417	0.720567	0.093156	0.706358	0.554856
Figure 5B
EV-Veh	EV-6TG	WT-Veh	WT-6TG	E112Q-Veh	E112Q-6TG	R70A-Veh	R70A-6TG
0.91008	0.6192	0.915445	0.138512	0.896135	0.16981	0.914889	0.578228
0.900962	0.667508	0.884944	0.135545	0.963175	0.174127	0.869631	0.561321
0.88344	0.647742	0.913523	0.167507	0.90046	0.175907	0.905141	0.546544
0.863614	0.658037	0.919184	0.151498	0.913128	0.171797	0.948211	0.552705
0.88301	0.594173	0.942588	0.122063	0.935368	0.173948	0.916197	0.530537
Figure 5D
	∆NUDT5 + EV			∆NUDT5 + NUDT5WT			∆NUDT5 + NUDT5E112Q			∆NUDT5 + NUDT5R70A
Annexin V+, PI-	2.85	2.2	2.73	5.65	7.35	6.87	5.29	6.36	6.71	2.53	2.3	2.39
Annexin V+, PI+	7.35	5.53	6.22	18.6	16.3	20.1	19	19.3	20.6	6.27	4.67	5.76
Figure 5E
Days	∆NUDT5 + EV, Veh								∆NUDT5 + EV, 6-TG						∆NUDT5 + NUDT5WT, Veh								∆NUDT5 + NUDT5WT, 6-TG								∆NUDT5 + NUDT5E112Q, Veh								∆NUDT5 + NUDT5E112Q, 6-TG								∆NUDT5 + NUDT5R70A, Veh
7	145.762	84.035	60	45.6	49.4758	109.125	87.5714	127.23	98.315	75.106	76.7242	127.668	167.963	95.7258	60.025	107.911	79.524	62.426	60.2991	72.2767	70.8195	77.306	75.106	55.016	97.336	67.3745	30.1526	90.0957	90.5145	56.5197	64.512	96.9105	44.1	84.27	189.176	89.0997	63.307	95.0966	74.36	91.936	54.675	81.25	81.2304	78.4975	72.1681	62.3589	116.032	64.061	72.897
10	213.465	81.3939	113.431	85.4612	131.003	167.134	89.3829	134.192	109.292	82.8345	154.971	145.937	139.784	97.2631	143.939	117.783	136.867	175.814	126.129	59.293	129.69	106.345	113.16	91.0264	150.778	97.5139	73.6512	72.4969	44.5527	59.6059	88.2761	239.148	64.4449	83.3766	245.05	259.951	65.9168	128.129	50.6606	67.8974	54.2592	52.2812	63.9075	51.6587	51.4212	83.0704	150.965	120.144	133.738
13	311.744	150.104	195.051	140.175	217.54	300.664	118.413	198.51	107.018	98.1917	231.25	290.118	239.748	103.765	165.568	164.401	136.713	365.515	146.324	85.9247	161.166	195.994	120.654	97.4458	209.111	92.625	108.427	74.0079	44.7212	67.1792	112.088	265.957	71.5578	108.677	337.308	359.095	35.9537	211.633	62.1785	76.6383	72.9699	87.9494	80.9808	61.5798	31.0832	83.8193	315.46	277.419	206.155
16	399.822	160.763	293.599	142.568	261.56	413.956	151.552	341.81	127.375	114.206	445.878	318.046	287.769	114.179	201.738	164.488	167.577	425.74	140.493	128.449	214.728	229.272	125.076	91.3547	188.994	104.011	137.919	78.4475	69.1444	100.23	176.596	388.43	117.065	124.305	499.662	492.732	72.3273	216.72	86.5107	104.403	97.1451	124.536	71.0421	81.7265	38.8651	148.121	367.254	341.024	242.728
19	475.443	266.62	359.302	254.411	340.31	594.326	223.886	517.694	172.152	169.605	550.16	491.723	353.357	133.379	245.359	197.673	197.461	442.201	171.435	179.865	310.525	350.221	131.712	92.0425	216.584	122.984	238.802	77.489	78.9147	114.527	275.656	485.034	150.744	171.741	584.887	639.039	93.7387	413.613	84.0922	126.823	109.372	127.912	181.379	65.9249	65.1511	126.771	460.949	369.505	314.629
[truncated: 13 more columns]

## Sheet: fig S1
fig S1A					fig S1C				fig S1D
293T		HT29			WT	∆NUDT5	∆HPRT1		WT	∆NUDT5	∆HPRT1
sgHPRT1	sgNUDT5	sgHPRT1	sgNUDT5		1.04576	14.2808	0.937252		1.0663	1.67396	203.239
6.83096	6.09767	12.058	4.73002		0.852118	16.7547	1.01073		1.03187	1.81248	200.177
11.8067	11.6745	12.4806	5.40561		0.982323	18.0149	1.17914		1.00644	1.50158	232.181
19.0195	13.143	8.2806	5.52192		1.1198	5.93044	1.1008		0.895392	1.36324	250.717
7.76142	12.5846	12.8154	6.28751
10.4788	13.2433	12.3198	6.90823
7.45711	13.4429	12.6664	8.1934
fig S1E										fig S1F
WT			∆NUDT5			∆HPRT1				WT 6MP 0µM	WT 6MP 50µM	WT 6MP 100µM	∆NUDT5 6MP 0µM	∆NUDT5 6MP 50µM	∆NUDT5 6MP 100µM	∆HPRT1 6MP 0µM	∆HPRT1 6MP 50µM	∆HPRT1 6MP 100µM
0 µg/mL 6TG	2 µg/mL 6TG	4 µg/mL 6TG	0 µg/mL 6TG	2 µg/mL 6TG	4 µg/mL 6TG	0 µg/mL 6TG	2 µg/mL 6TG	4 µg/mL 6TG		1.11405	0.738695	0.391691	1.07454	1.12315	1.11552	1.06353	1.15261	1.15725
1.01953	0.189655	-0.0262584	1.0601	0.650587	0.353692	1.05322	1.12152	1.17512		1.0459	0.699536	0.37888	1.12146	1.16936	1.07217	1.10445	1.1533	1.13917
1.04136	0.17421	0.00137596	1.08966	0.654825	0.422813	1.07556	1.13064	1.12815		1.05946	0.682666	0.424869	1.16928	1.15139	1.06074	1.17661	1.15887	1.12319
1.12827	0.106432	-0.0005013	1.2642	0.622691	0.419203	1.09446	1.10272	1.14613		1.11979	0.693932	0.416988	1.20804	1.12721	1.03826	1.15739	1.15881	1.07143
1.07163	0.128986	0.0298685	1.0998	0.6097	0.313883	1.0661	1.06988	1.12327
1.11508	0.155541	-0.045146	1.13304	0.540864	0.409317	1.04743	1.03302	1.12635
1.15797	0.173337	-0.045146	1.07893	0.500681	0.487657	1.06681	1.14271	1.19454		fig S1G
										WT 6MP 0µM	WT 6MP 50µM	WT 6MP 100µM	∆NUDT5 6MP 0µM	∆NUDT5 6MP 50µM	∆NUDT5 6MP 100µM	∆HPRT1 6MP 0µM	∆HPRT1 6MP 50µM	∆HPRT1 6MP 100µM
										1.14926	0.882774	0.626135	1.13049	1.17275	1.08032	1.07419	1.10742	1.13282
										1.2297	0.872232	0.59872	1.25267	1.12447	1.02511	1.11193	1.10863	1.08683
										1.28481	0.870016	0.522663	1.24051	1.15019	1.05462	1.1149	1.10343	1.06044
										1.23646	0.9135	0.57678	1.16075	1.19048	1.05222	1.1433	1.09823	1.12345
fig S1H
	WT			∆NUDT5
Annexin V+ PI-	13.9	13.8	15.9	2.18	2.2	1.99
Annexin V+ PI+	21.5	25.2	22.7	4.74	5.01	4.45
fig S1K				fig S1L
EV	WT	E112Q		∆NUDT5-EV 0µM 6MP	∆NUDT5-EV 50µM 6MP	∆NUDT5-EV 100µM 6MP	∆NUDT5-WT 0µM 6MP	∆NUDT5-WT 50µM 6MP	∆NUDT5-WT 100µM 6MP	∆NUDT5-E112Q 0µM 6MP	∆NUDT5-E112Q 50µM 6MP	∆NUDT5-E112Q 100µM 6MP
1.01017	0.0727129	1.04686		0.940387	0.897647	0.870633	0.95579	0.631421	0.442151	0.989785	0.635334	0.417028
0.91202	0.0797455	0.629703		0.982211	0.844212	0.875212	0.946217	0.674039	0.509154	1.01802	0.694658	0.422621
1.07781	0.0825715	0.985063		0.953192	0.897938	0.89468	1.01786	0.704579	0.506168	0.997763	0.685867	0.433562
				1.00037	0.922094	0.850219	0.960846	0.704977	0.50418	1.00256	0.686104	0.437657
				0.963002	0.878623	0.808798	0.998857	0.653312	0.405413	1.02079	0.672358	0.437517
				0.933545	0.914006	0.839591	0.931131	0.620963	0.398425	0.971388	0.656417	0.401323

## Sheet: fig S2
fig S2A
pathway	minus log10 P value
mRNA Processing	13.5469
TCA Cycle	3.66103
Mitochondrial Complex I Assembly	3.22441
Electron Transport Chain	3.05879
DNA Replication	2.75173
Sphingolipid Metabolism Integrated Pathway	2.53452
Fatty Acid Beta Oxidation	2.38122
Oxidative Phosphorylation	2.05124
Cholesterol Biosynthesis With Skeletal Dysplaisas	2.00431
Homologous Recombination	1.47772
Cholesteral Metabolism	1.33754
fig S2C
Time (minutes)	WT, Veh												WT, 6-TG												∆NUDT5, Veh												∆NUDT5, 6-TG
1.3065	59.3303	76.0768	61.8315	59.8118	63.6875	61.0478	62.5863	67.6046	64.6811	58.5603			31.8298	46.2077	46.1562	46.696	50.006	48.495	48.6571	47.7557	46.9753	43.5336	46.153	29.03	62.7502	64.888	63.6013	64.4705	65.6284	70.165	69.2124	68.3061	68.1916	70.0316	70.0907	57.9953	67.1397	66.9586	62.4057	63.6045	60.631	63.3481	62.6847	66.8093	47.556	51.2427	51.9017	46.4292
7.87645	57.2676	68.7762	58.157	57.2793	60.9396	57.0745	59.3819	61.5498	59.2214	42.0648			30.1673	43.09	44.5568	44.3295	46.9522	45.5323	45.2519	44.7473	44.2098	32.5335	37.3672	22.3538	59.3975	62.5069	62.1181	61.8829	61.8191	65.9679	65.9508	65.7532	66.1501	64.2719	64.3995	40.7527	61.41	63.7248	59.1578	59.3431	57.111	58.4618	58.8219	63.5596	46.2975	48.7494	48.8161	43.0247
14.4331	57.7574	67.0779	55.9289	57.4028	60.5287	57.3903	58.9256	60.2403	56.8595	33.3774			30.542	43.5177	44.7179	44.6278	47.9245	45.5699	45.08	44.7594	44.6125	24.2976	25.211	20.1563	60.1396	62.7756	62.785	61.7066	62.4389	66.3349	66.6026	66.3718	66.7891	59.6959	58.978	27.3862	61.5761	64.8444	59.3762	59.3142	57.128	58.7965	58.9338	63.6308	47.0481	48.6987	47.863	37.2277
21.0923	20.103	23.049	21.022	21.1917	20.3944	20.2466	19.934	23.7954	23.7776	29.5659			15.3776	17.4572	17.4329	18.0368	20.4169	18.5817	18.1162	18.3158	19.6814	21.2265	19.3851	17.6027	17.5412	19.4507	19.0718	20.7327	18.357	21.5881	20.3219	20.9306	19.1116	22.608	23.0729	22.9617	17.8621	19.3778	18.4045	19.4672	17.8151	17.868	19.0576	19.0813	17.4908	19.5038	19.3242	14.6465
27.6365	20.1156	23.0696	20.5483	21.0853	20.5079	20.1655	19.6791	23.2823	23.533	28.7923			14.4979	18.2694	18.3808	18.675	21.2623	19.0459	19.1842	18.9383	20.0924	21.0958	19.3315	16.7367	17.5281	19.3962	19.2141	20.5757	19.0698	21.8098	20.6623	21.445	19.699	22.9961	23.2383	22.9819	18.9767	20.4626	18.7415	19.9179	18.5113	18.8142	20.2061	20.3026	18.1579	19.2167	20.0509	15.3748
34.1511	20.4444	22.9399	20.4594	21.3607	20.2302	20.1471	19.5835	23.2199	22.9547	28.0977			14.5949	17.8917	18.566	18.8406	21.5106	19.5808	19.2185	19.0728	20.7195	21.0875	18.9361	15.7233	17.7352	19.4149	19.6845	20.7043	19.0923	21.893	20.9866	21.5412	20.1139	23.4441	23.1236	22.6002	18.9566	20.8621	19.3758	20.631	18.8104	19.4762	20.5003	21.1327	18.7043	19.3834	19.9023	16.1438
40.8081	85.9842	106.248	85.4622	83.316	87.1082	77.6582	79.8466	78.2317	75.3798	66.0695			45.7666	80.6909	92.4367	88.5152	86.0486	77.9705	78.5927	77.7195	71.6586	56.5989	45.9693	31.3707	80.5901	77.1578	82.7563	77.597	75.3552	80.496	74.1699	81.4568	86.6551	70.9821	87.921	80.427	87.4521	87.9327	87.1828	82.3873	80.906	76.637	72.3556	84.1221	46.6213	60.4725	60.9252	56.9907
47.3765	76.0924	91.4664	71.4757	70.7701	73.3645	68.3532	66.9058	74.079	62.8594	55.0234			43.1288	64.3789	70.8188	68.7107	72.4598	71.5553	68.3328	62.1633	59.7237	52.7623	35.6582	25.0335	70.2828	72.833	77.349	68.5653	64.8832	76.3226	68.9911	69.1694	79.6	69.7344	78.0173	69.0004	72.3793	81.8174	74.4564	67.8891	68.2711	69.0915	68.0287	75.0452	48.1128	50.4232	52.9739	44.9552
53.961	71.1804	84.3646	68.9704	67.073	70.9096	64.2401	67.4366	71.9463	57.5716	50.3209			40.9802	59.5149	66.0747	64.859	67.9763	68.1719	64.5771	60.2136	58.9922	55.3211	29.1254	21.0698	69.5158	71.9642	73.1321	69.3201	69.939	76.5613	74.1267	71.931	77.8474	72.2371	77.6748	64.2801	71.4915	77.3875	70.9638	67.9536	67.6242	68.3344	65.9844	73.3687	48.4588	49.4555	50.5791	41.4839
60.5895	13.3698	13.2446	12.9754	12.9383	13.674	13.5243	11.8097	13.3343	12.4223	15.2035			12.2644	12.1114	12.1775	13.3516	15.0945	13.9593	13.0911	13.8473	14.4838	13.7915	13.3355	12.0434	8.74016	10.4951	10.8405	12.6087	11.1136	12.9421	11.6713	12.874	10.3915	13.4692	12.6677	11.7522	8.91404	10.4954	9.543	11.5206	10.1381	10.271	11.1822	10.1759	12.3874	12.2393	11.6661	8.25732
67.1625	12.9777	13.9567	12.6405	13.1025	13.4621	13.3593	11.6567	13.235	12.3871	14.6568			11.0655	11.8832	12.7931	13.3856	14.7983	13.9524	13.2154	13.4109	14.6769	13.7807	12.4524	10.677	9.09974	10.3717	11.615	13.034	11.2763	13.7918	12.6422	13.6971	11.0152	14.3117	13.0988	12.1497	10.1831	11.1861	10.2946	12.0532	10.6595	11.0411	12.0136	11.78	12.0899	11.9807	11.6973	8.51229
73.7125	13.1154	13.7772	12.0765	12.4769	12.9784	12.6489	10.6922	13.0655	12.1835	13.7967			10.4837	11.58	12.0945	12.7312	15.0558	13.6262	13.0796	13.4659	14.3903	14.0271	11.6667	10.2584	9.12812	9.61771	11.3792	12.6053	11.3021	13.4994	12.5652	13.1985	10.7009	14.2685	13.2362	11.7126	9.52239	11.5602	10.4678	11.8718	10.5709	10.7697	12.1917	11.6404	11.6261	11.9438	11.5526	8.11922

## Sheet: fig S3
fig S3A
Citrate m+2				AKG m+2				Fumarate m+2				Malate m+2				Aspartate m+2
WT Veh	WT 6TG	∆NUDT5 Veh	∆NUDT5 6TG	WT Veh	WT 6TG	∆NUDT5 Veh	∆NUDT5 6TG	WT Veh	WT 6TG	∆NUDT5 Veh	∆NUDT5 6TG	WT Veh	WT 6TG	∆NUDT5 Veh	∆NUDT5 6TG	WT Veh	WT 6TG	∆NUDT5 Veh	∆NUDT5 6TG
0.4639	0.3282	0.5347	0.544	0.2276	0.0993	0.2386	0.247	0.1582	0.046	0.1787	0.177	0.1752	0.0542	0.1977	0.191	0.1789	0.0487	0.1985	0.19
0.48	0.322	0.529	0.5396	0.2235	0.1026	0.2497	0.2447	0.1563	0.0453	0.1852	0.1737	0.1716	0.0549	0.2012	0.1928	0.1689	0.0501	0.2015	0.1894
0.4886	0.3599	0.5239	0.5223	0.2291	0.1089	0.2424	0.2441	0.1561	0.05	0.1827	0.1739	0.1686	0.062	0.2023	0.1925	0.1694	0.0567	0.2014	0.1926
fig S3B
Citrate m+2				AKG m+2				Fumarate m+2				Malate m+2				Aspartate m+2
WT Veh	WT 6TG	∆NUDT5 Veh	∆NUDT5 6TG	WT Veh	WT 6TG	∆NUDT5 Veh	∆NUDT5 6TG	WT Veh	WT 6TG	∆NUDT5 Veh	∆NUDT5 6TG	WT Veh	WT 6TG	∆NUDT5 Veh	∆NUDT5 6TG	WT Veh	WT 6TG	∆NUDT5 Veh	∆NUDT5 6TG
0.5698	0.5224	0.5678	0.5581	0.1618	0.1398	0.1597	0.1515	0.123	0.0865	0.127	0.1043	0.1353	0.1015	0.1342	0.1169	0.131	0.0899	0.1294	0.1119
0.5763	0.5187	0.5664	0.5577	0.1528	0.1331	0.1586	0.1518	0.1244	0.0882	0.1252	0.1056	0.1372	0.1042	0.1336	0.1189	0.1274	0.0928	0.1286	0.1128
0.5759	0.5237	0.573	0.5564	0.1561	0.1283	0.1572	0.1458	0.1243	0.0803	0.1222	0.1079	0.1414	0.0936	0.1347	0.1176	0.1304	0.0822	0.1239	0.111
fig S3C
[U-13C]Gln -> Citrate													[U-13C]Gln -> Fumarate													[U-13C]Gln -> Malate													[U-13C]Gln -> Aspartate
	WT Veh			WT 6TG			∆NUDT5 Veh			∆NUDT5 6TG				WT Veh			WT 6TG			∆NUDT5 Veh			∆NUDT5 6TG				WT Veh			WT 6TG			∆NUDT5 Veh			∆NUDT5 6TG				WT Veh			WT 6TG			∆NUDT5 Veh			∆NUDT5 6TG
m+0	0.3792	0.3828	0.3799	0.388	0.3929	0.3906	0.3358	0.3318	0.3389	0.3301	0.3282	0.3251	m+0	0.4116	0.4164	0.4128	0.4847	0.491	0.4918	0.3796	0.3835	0.3813	0.385	0.3844	0.3801	m+0	0.3792	0.3809	0.3741	0.4113	0.4119	0.4121	0.339	0.3362	0.3405	0.3365	0.3369	0.3327	m+0	0.394	0.39	0.3978	0.4506	0.4542	0.4504	0.3485	0.3417	0.347	0.3441
m+1	0.0926	0.096	0.0924	0.09	0.1027	0.0887	0.1004	0.0981	0.101	0.0964	0.1002	0.098	m+1	0.0712	0.0771	0.0738	0.0464	0.0394	0.0442	0.0875	0.0841	0.0871	0.08	0.0823	0.0809	m+1	0.0735	0.0748	0.0747	0.0276	0.0294	0.0344	0.0861	0.0851	0.0892	0.0845	0.0826	0.0853	m+1	0.0795	0.0815	0.0758	0.0324	0.033	0.0308	0.0924	0.0921	0.0951	0.088
m+2	0.146	0.1474	0.148	0.1081	0.0975	0.1122	0.1674	0.1664	0.1675	0.1631	0.1616	0.161	m+2	0.1319	0.1255	0.1238	0.0901	0.0782	0.0868	0.149	0.1478	0.1478	0.1459	0.1434	0.1494	m+2	0.137	0.1338	0.1374	0.0982	0.0961	0.0992	0.1621	0.1602	0.1591	0.1569	0.1574	0.1586	m+2	0.1372	0.1422	0.134	0.0905	0.086	0.0928	0.16	0.1584	0.1609	0.158
m+3	0.0597	0.058	0.058	0.0866	0.088	0.0916	0.0578	0.0613	0.055	0.0631	0.0627	0.0657	m+3	0.0797	0.0813	0.0827	0.1125	0.1163	0.1165	0.0577	0.0596	0.0565	0.0611	0.0606	0.0615	m+3	0.0828	0.0866	0.0842	0.1423	0.1363	0.135	0.0627	0.0619	0.0613	0.0659	0.0676	0.0649	m+3	0.0686	0.0673	0.069	0.1269	0.1275	0.1261	0.0579	0.057	0.0561	0.0612
m+4	0.2857	0.283	0.2911	0.2223	0.2134	0.2212	0.3109	0.3166	0.3124	0.3163	0.316	0.3173	m+4	0.3055	0.2997	0.3069	0.2662	0.275	0.2608	0.3262	0.325	0.3272	0.328	0.3292	0.3281	m+4	0.3275	0.3238	0.3296	0.3206	0.3263	0.3194	0.3501	0.3566	0.35	0.3562	0.3555	0.3585	m+4	0.3207	0.3189	0.3234	0.2996	0.2993	0.2999	0.3412	0.3508	0.3409	0.3488
m+5	0.0316	0.0275	0.0272	0.1006	0.0966	0.0909	0.0228	0.0212	0.0211	0.0261	0.0253	0.0266
m+6	0.0053	0.0053	0.0035	0.0044	0.0089	0.0048	0.0048	0.0047	0.0042	0.0049	0.006	0.0063
fig S3D
[U-13C]Gln -> Citrate													[U-13C]Gln -> Fumarate													[U-13C]Gln -> Malate													[U-13C]Gln -> Aspartate
	WT Veh			WT 6TG			∆NUDT5 Veh			∆NUDT5 6TG				WT Veh			WT 6TG			∆NUDT5 Veh			∆NUDT5 6TG				WT Veh			WT 6TG			∆NUDT5 Veh			∆NUDT5 6TG				WT Veh			WT 6TG			∆NUDT5 Veh			∆NUDT5 6TG
m+0	0.2258	0.2293	0.2299	0.3034	0.2995	0.3045	0.2249	0.2213	0.2215	0.2439	0.2414	0.2444	m+0	0.3476	0.3248	0.326	0.4379	0.4418	0.4286	0.3092	0.3115	0.3078	0.3705	0.3325	0.3419	m+0	0.2678	0.2675	0.2651	0.3526	0.3659	0.3558	0.2547	0.2525	0.2534	0.2872	0.278	0.2829	m+0	0.2896	0.2942	0.2912	0.4016	0.3986	0.3983	0.2797	0.2751	0.2782	0.3082
m+1	0.0472	0.0484	0.044	0.0361	0.0346	0.0342	0.0431	0.0448	0.0449	0.0364	0.0421	0.0453	m+1	0.0531	0.0453	0.0442	0.0533	0.0475	0.0405	0.045	0.0476	0.041	0.0471	0.0391	0.037	m+1	0.037	0.0374	0.0357	0.0239	0.0189	0.0186	0.0355	0.0371	0.0337	0.0265	0.0284	0.0289	m+1	0.041	0.0366	0.0378	0.0267	0.0258	0.0213	0.0368	0.0366	0.0354	0.032
m+2	0.1263	0.1197	0.126	0.0989	0.1	0.0955	0.1197	0.1197	0.1176	0.113	0.1109	0.1051	m+2	0.1082	0.1054	0.1127	0.0768	0.0813	0.0842	0.1143	0.1127	0.1123	0.0971	0.1002	0.0973	m+2	0.1249	0.1232	0.1266	0.097	0.0946	0.0933	0.1205	0.1251	0.1214	0.1116	0.1133	0.1142	m+2	0.1181	0.1168	0.1197	0.0844	0.0881	0.0838	0.1188	0.1214	0.1171	0.1055
m+3	0.0909	0.0966	0.0959	0.1117	0.1189	0.112	0.1017	0.1046	0.098	0.1104	0.1075	0.1133	m+3	0.0738	0.0834	0.0805	0.0966	0.0964	0.0952	0.0846	0.088	0.0887	0.0894	0.1052	0.1003	m+3	0.0887	0.0891	0.0915	0.1132	0.1189	0.1195	0.0978	0.097	0.0955	0.1125	0.1089	0.1124	m+3	0.0848	0.0897	0.0895	0.1123	0.1152	0.1156	0.0965	0.0974	0.097	0.1076
m+4	0.3907	0.3941	0.392	0.3106	0.3054	0.316	0.4104	0.3993	0.4072	0.369	0.3741	0.3745	m+4	0.4173	0.4411	0.4366	0.3353	0.333	0.3515	0.4469	0.4403	0.4503	0.3959	0.4229	0.4235	m+4	0.4815	0.4828	0.4811	0.4132	0.4016	0.4128	0.4915	0.4882	0.4959	0.4623	0.4714	0.4616	m+4	0.4665	0.4628	0.4618	0.3749	0.3724	0.381	0.4682	0.4696	0.4723	0.4468
m+5	0.0862	0.0779	0.0786	0.1174	0.1215	0.1139	0.0761	0.0809	0.085	0.1048	0.0989	0.0933
m+6	0.0329	0.034	0.0337	0.0218	0.0201	0.0239	0.0239	0.0294	0.0258	0.0224	0.025	0.0242
[truncated: 2 more columns]

## Sheet: fig S4
fig 4A
[15N4]hypxanthine -> IMP m+4			[15N4]hypxanthine -> AMP m+4			[15N4]hypxanthine -> GMP m+4
WT	∆NUDT5	∆HPRT1	WT	∆NUDT5	∆HPRT1	WT	∆NUDT5	∆HPRT1
0.962765	1.03776	0.037451	1.31032	0.880845	0.044413	1.73975	1.20516	5.79e-06
1.32507	1.05461	0.052777	0.91563	1.0105	0.050175	0.792776	1.47762	5.42e-06
0.712161	1.30582	0.042944	0.774053	0.661596	0.037888	0.467477	0.397683	5.82e-06
fig 4B										fig 4C
WT			∆NUDT5			∆HPRT1				EV	WT	E112Q
DMSO	LTX	MTX	DMSO	LTX	MTX	DMSO	LTX	MTX		0.902027	0.967905	1.05912
1.27251	0.918583	0.738592	1.32389	0.570917	0.376734	1.04955	0.133347	-0.154236		1.03041	0.954392	1.07601
1.1808	0.837641	0.747371	1.35301	0.528656	0.438965	1.14672	0.111634	-0.177448		1.06757	1.07432	1.09797
1.25467	0.846269	0.831066	1.35074	0.459104	0.454148	1.08098	0.0239559	-0.224605
1.27295	0.910935	0.792907	1.51076	0.505782	0.405138	1.14198	0.115481	-0.172192
1.32048	0.866547	0.829547	1.40254	0.466587	0.494598	1.08858	0.0564386	-0.175689
1.27273	0.87769	0.811073	1.38569	0.396627	0.422036	1.1004	0.0607516	-0.284537
fig S4D				fig S4E				fig 4G
WT	∆NUDT5	∆HPRT1		WT	∆NUDT5	∆HPRT1		WT	∆NUDT5
0	0	1.13061e+07		0.922	0.787	0		59.78	63.84
0	0	1.16941e+07		1.21	0.653	0		66.13	64.86
0	0	1.37946e+07		0.866	0.536	0		51.09	85.64
								37.07	63.94

## Sheet: fig S5
fig S5A
Gy	WT			∆NUDT5			∆HPRT1
0	1.06936	0.947977	0.982659	0.962428	1.02312	1.01445	1.05988	0.958084	0.982036
2	0.774566	0.855491	0.786127	0.693642	0.719653	0.754335	0.958084	0.790419	0.754491
4	0.416185	0.485549	0.531792	0.520231	0.552746	0.433526	0.48503	0.520958	0.517964
6	0.222543	0.24711	0.263006	0.20159	0.226517	0.253613	0.284431	0.269461	0.303892
8	0.0982659	0.101156	0.104769	0.0856214	0.0726156	0.0802023	0.137725	0.154192	0.158683
fig S5B
	WT						∆NUDT5						∆HPRT1
	100.842	105.241	92.8125	103.898	99.2907	97.9155	87.1425	110.192	110.032	94.4235	95.5125	98.0267	96.6813	104.293	98.3007	110.242	96.2729	94.2099
-2	95.3933	100.933	94.5004	108.408	92.9493	105	106.092	96.2865	106.728	95.1228	94.7278	101.043	101.955	112.108	83.1835	87.5772	98.8922	103.068
-1.30103	95.4976	91.3004	92.6365	91.0137	91.1375	85.5456	93.2598	103.706	101.945	90.9965	89.2296	89.2884	83.1694	94.2028	94.8717	101.906	84.7396	91.9145
-0.30103	52.1507	63.3736	56.1133	61.8355	55.6114	61.3141	57.5057	58.6427	61.4132	57.7619	57.7513	57.2602	65.623	62.6235	62.4897	61.7645	62.6094	62.708
0	33.1592	36.646	36.5286	36.9001	29.1184	33.0484	32.4063	30.7782	29.5665	32.0006	28.5683	30.0149	33.748	35.8533	36.487	37.4657	35.7899	34.6774
0.69897	7.06372	7.81973	8.42584	7.96963	7.0963	6.5684	8.0542	6.83713	7.97413	8.07555	7.05599	7.34958	8.65351	12.4416	10.9841	10.9348	11.1883	8.92107
1	2.46899	2.72968	2.00626	2.64496	1.92805	2.53416	0.495547	0.762449	0.458181	0.693054	0.783801	0.59697	3.04175	2.73195	2.40101	2.4503	2.8094	2.73899
1.30103	0.174882	0.200952	0.194434	0.142295	0.096674	0.174882	0.0685047	0.0845188	0.116547	0.132561	0.0845188	0.0631667	0.183069	0.183069	0.218274	0.183069	0.267562	0.204192
1.69897	0.142295	0.103191	0.116226	0.0901566	0.0836393	-0.0206383	0.159251	0.132561	0.0845188	0.0845188	0.105871	0.0951949	0.0352055	0.0492877	0.168986	0.218274	0.119699	0.119699
2	-0.00108622	0.0640872	0.0249832	-0.0858117	-0.072777	0.0706046	-0.0062277	0.00444836	-0.0329179	0.00444836	0.0204625	0.00978639	0.0422466	-0.0281644	0	-0.0070411	0.0070411	-0.0140822
fig S5C
	WT						∆NUDT5						∆HPRT1
	102.6	101.718	100.532	104.061	93.3792	97.7111	108.987	101.167	105.616	94.1763	96.4741	89.4833	98.9081	100.533	94.3956	95.5932	94.1889	92.7702
-2	99.6493	88.693	105.464	83.3558	95.0642	100.72	105.562	108.207	92.226	91.4519	99.8324	88.4166	91.3516	103.499	96.0637	105.83	104.747	98.5089
-1.30103	103.084	88.2952	90.2767	89.192	98.1378	92.0341	100.978	107.823	99.0157	98.0283	92.0553	102.1	90.047	93.3619	95.8427	99.7493	100.626	100.747
-0.30103	36.5077	40.7673	47.775	42.0763	46.9723	45.0052	40.1999	40.2487	42.3027	37.5974	43.4912	40.1816	46.7612	54.004	53.8685	57.6753	53.1343	57.1549
0	16.6562	18.3774	20.0335	15.8173	17.7627	19.0934	15.0828	15.2474	17.2221	16.6431	17.1856	15.4851	25.8667	21.6037	23.6212	22.2239	20.9265	21.4255
0.69897	5.671	5.59868	5.30217	5.48297	6.53159	5.53359	7.38498	6.73283	7.86648	7.76287	6.39761	7.10462	7.16085	8.83611	7.14659	6.34104	7.19649	7.37471
1	4.52836	3.19046	3.18323	3.89919	4.02936	4.94781	6.44637	3.94137	6.08677	4.78856	5.8125	5.66622	4.17389	4.11686	3.16161	4.03132	4.21667	2.85507
1.30103	0.717161	1.01367	0.897958	0.724393	0.767784	1.17277	1.21085	1.31447	1.60093	1.28399	0.942677	1.35713	0.83763	0.894661	0.752085	0.623767	0.859017	0.630896
1.69897	-0.194055	0.0590603	-0.259142	0.102452	-0.0349541	0.32664	0.1991	-0.00812653	-0.117835	0.119866	-0.09955	-0.0934551	0.110496	0.0962384	0.160397	-0.0748521	-0.117625	-0.174655
2	0.0301328	-0.244679	-0.128968	0.637611	0.0952197	0.0445966	0.479465	0.436801	0.162531	0.375852	0.320998	0.0284429	0.14614	0.0748521	-0.0320795	-0.0677233	-0.0178219	0.00356438

[truncated: 7 more sheets: fig S6, fig S7, fig S8, fig S10, fig S11, fig S12, fig S14]
